# Supplementary material for: Cancer-associated fibroblast infiltration in gastric cancer: the discrepancy in subtypes pathways and immunosuppression
Source: J Transl Med. 2021 Jul 31;19:325. doi: 10.1186/s12967-021-03012-z (PMC8325313; doi:10.1186/s12967-021-03012-z)
Supplement: Supplementary file 1 — Additional file 1: Overall survival of gastric cancer in five cohorts, CAF stratified by MCPCOUNTER, XCELL, EPIC respectively. [file 12967_2021_3012_MOESM1_ESM.xlsx]

## Sheet: Sheet1
	Overall Survival Risk of Gastric Cancer Stratified by CAF Estimated Three Method Individually
		CAF	XCELL			EPIC			MCPCOUNTER
			HR	95%CI	P Value	HR	95%CI	P Value	HR	95%CI	P Value
	TCGA	L(ref)
		M	1.07176	0.716-1.605	0.7366	1.07236	0.718-1.601	0.7326	1.2613	0.840-1.894	0.2628
		H	1.52032	1.033-2.238	0.0337	1.41251	0.964-2.070	0.0763	1.523	1.032-2.249	0.0344
	GSE84437	L(ref)
		M	1.494	1.417-2.813	0.0276	1.4698	1.038-2.082	0.03012	1.5162	1.067-2.155	0.0204
		H	1.9961	1.045- 2.135	7.79e-05	1.6745	1.186-2.364	0.00339	1.755	1.241-2.482	0.00147
	GSE15459	L(ref)
		M	1.5148	0.866-2.651	0.14571	1.5238	0.865-2.684	0.14488	2.2078	1.218-4.002	0.009057
		H	2.0441	1.202-3.477	0.00833	2.1181	1.250-3.588	0.00526	2.6776	1.512-4.741	0.000727
	GSE62254	L(ref)
		M	1.3429	0.898-2.008	0.151	0.8098	0.540-1.214	0.307	1.039	0.687-1.571	0.8568
		H	1.5026	1.009-2.237	0.0448	1.2808	0.877-1.870	0.2	1.644	1.117-2.421	0.0117
	GSE26253	L(ref)
		M	1.4355	0.974-2.116	0.0677	1.3207	0.876-1.992	0.184434	1.10453	0.742-1.643	0.624
		H	1.4474	0.983 -2.130	0.0608	1.9648	1.337-2.887	0.000584	1.51246	1.039-2.202	0.031
	abbreviation：L ： low， M: medium， H：high； red color indicates comparisons that are statitically significant (P<0.05)
