# Supplementary material for: Cancer-associated fibroblast infiltration in gastric cancer: the discrepancy in subtypes pathways and immunosuppression
Source: J Transl Med. 2021 Jul 31;19:325. doi: 10.1186/s12967-021-03012-z (PMC8325313; doi:10.1186/s12967-021-03012-z)
Supplement: Supplementary file 2 — Additional file 2: GSEA results in entire TCGA cohort, MSI, CIN and GS subtype. [file 12967_2021_3012_MOESM2_ESM.xlsx]

## Sheet: all
	ID	Description	setSize	enrichmentScore	NES	pvalue	p.adjust	qvalues	rank	leading_edge	core_enrichment
BOQUEST_STEM_CELL_UP	BOQUEST_STEM_CELL_UP	BOQUEST_STEM_CELL_UP	251	0.821279	2.20146	0.000999001	0.0126395	0.00834759	1856	tags=68%, list=9%, signal=63%	SFRP4/OGN/OMD/SLIT2/CILP/CHRDL1/C7/MYH11/PRELP/SPOCK1/GAS1/ITGBL1/ATP1A2/MFAP5/PLN/PTGIS/THBS2/ISLR/MYOC/PLP1/DPT/GFPT2/FMO1/DCLK1/PDLIM3/PRRX1/FAP/CDO1/AOX1/FBLN1/DDR2/IGF1/COL14A1/PDGFRL/COLEC12/COL3A1/BICC1/MGP/PCDH9/FGF7/MFAP4/SGCD/COL1A1/LAMA2/AEBP1/FLRT2/GDF10/COL1A2/SRPX/CRYAB/FBN1/ABCA6/TNC/MXRA8/ANK2/SVEP1/ADH1B/ABI3BP/GSTM5/SERPINF1/HSPB8/DCN/LUM/CDH11/FXYD1/APOD/COL6A3/ABCA8/KCND2/COL5…
NABA_CORE_MATRISOME	NABA_CORE_MATRISOME	NABA_CORE_MATRISOME	257	0.770115	2.06527	0.000999001	0.0126395	0.00834759	2336	tags=56%, list=11%, signal=51%	THBS4/OGN/COL10A1/FNDC1/OMD/SLIT2/CILP/COL11A1/PRELP/SPOCK1/COMP/MFAP5/COL8A1/THBS2/ASPN/RSPO3/DPT/FBLN2/SPON1/FBLN1/HMCN1/COL14A1/PODN/COL3A1/MGP/MFAP4/COL1A1/FN1/SMOC2/LAMA2/KERA/AEBP1/RSPO1/COL8A2/COL1A2/TNN/SRPX/FBN1/EPYC/TNC/SVEP1/ABI3BP/DCN/ADIPOQ/EMILIN1/BGN/LUM/RELN/COL6A3/COL5A1/TNXB/SPARCL1/COL6A2/EFEMP1/LGI2/VCAN/ELN/SLIT3/CTHRC1/NTNG2/BMPER/PCOLCE/THBS1/POSTN/CRISPLD1/PRG4/EFEMP2/IGFB…
NABA_ECM_GLYCOPROTEINS	NABA_ECM_GLYCOPROTEINS	NABA_ECM_GLYCOPROTEINS	180	0.762264	2.03553	0.000999001	0.0126395	0.00834759	2336	tags=54%, list=11%, signal=49%	THBS4/FNDC1/SLIT2/CILP/COMP/MFAP5/THBS2/RSPO3/DPT/FBLN2/SPON1/FBLN1/HMCN1/MGP/MFAP4/FN1/SMOC2/LAMA2/AEBP1/RSPO1/TNN/SRPX/FBN1/TNC/SVEP1/ABI3BP/ADIPOQ/EMILIN1/RELN/TNXB/SPARCL1/EFEMP1/LGI2/ELN/SLIT3/CTHRC1/NTNG2/BMPER/PCOLCE/THBS1/POSTN/CRISPLD1/EFEMP2/IGFBP5/NTN1/IGFBP4/MMRN1/SPARC/SRPX2/LTBP1/ECM2/CRISPLD2/FBLN5/MATN3/LGI4/IGFBP6/MFAP2/TNFAIP6/LTBP2/CILP2/RSPO2/NTNG1/TGFBI/FGL2/SNED1/MXRA5/IGFBP…
NABA_COLLAGENS	NABA_COLLAGENS	NABA_COLLAGENS	42	0.803913	1.99294	0.00106383	0.0126395	0.00834759	2765	tags=76%, list=13%, signal=66%	COL10A1/COL11A1/COL8A1/COL14A1/COL3A1/COL1A1/COL8A2/COL1A2/COL6A3/COL5A1/COL6A2/COL24A1/COL12A1/COL16A1/COL5A2/COL6A1/COL15A1/COL4A4/COL4A3/COL21A1/COL19A1/COL5A3/COL4A2/COL18A1/COL25A1/COL4A1/COL22A1/COL6A6/COL13A1/COL7A1/COL4A6/COL23A1
NABA_BASEMENT_MEMBRANES	NABA_BASEMENT_MEMBRANES	NABA_BASEMENT_MEMBRANES	39	0.771734	1.89111	0.00107875	0.0126395	0.00834759	3096	tags=72%, list=15%, signal=61%	HMCN1/LAMA2/COL6A3/COL6A2/NTNG2/NTN1/COL6A1/COL15A1/NTNG1/COL4A4/LAMA4/NID2/COL4A3/PAPLN/COL4A2/COL18A1/HSPG2/LAMB2/NID1/NTN3/COL4A1/COL6A6/LAMC1/COLQ/COL4A6/LAMB1/COL4A5/LAMA1
NABA_PROTEOGLYCANS	NABA_PROTEOGLYCANS	NABA_PROTEOGLYCANS	35	0.769007	1.86556	0.0010929	0.0126395	0.00834759	1523	tags=46%, list=7%, signal=42%	OGN/OMD/PRELP/SPOCK1/ASPN/PODN/KERA/EPYC/DCN/BGN/LUM/VCAN/PRG4/PODNL1/FMOD/HSPG2
NABA_SECRETED_FACTORS	NABA_SECRETED_FACTORS	NABA_SECRETED_FACTORS	332	0.568342	1.53053	0.000999001	0.0126395	0.00834759	3855	tags=40%, list=19%, signal=33%	SFRP2/SFRP4/CHRDL1/ISM1/SFRP1/ANGPTL1/CHRDL2/GDF6/BMP3/IGF1/FGF14/FGF7/GDF10/CCL21/CRLF1/TGFB3/FGF5/FGF10/ANGPTL7/SCUBE2/WNT9A/ANGPTL2/CCL19/INHBA/IGF2/CCL14/CHRD/FSTL1/FGF2/TPO/WNT2/CXCL12/CTF1/FSTL3/FGF1/VEGFC/FRZB/DHH/CCL11/WNT2B/MEGF10/PTN/NGF/PDGFC/TNFSF12/GDF5/FGF13/TNFSF4/IL6/WNT9B/CCL13/HGF/CCBE1/CCL2/CBLN1/SCUBE3/LEFTY2/NRG2/MEGF6/TNFSF8/CCL23/ANGPT1/CBLN4/TGFB1/CCL8/WNT6/TGFB2/BMP8A/IL1…
NABA_ECM_REGULATORS	NABA_ECM_REGULATORS	NABA_ECM_REGULATORS	230	0.55878	1.49751	0.000999001	0.0126395	0.00834759	3180	tags=36%, list=15%, signal=30%	ADAM33/SULF1/ADAMTS16/CTSG/SERPINF1/ADAMTS2/ADAMTS12/CST2/HTRA3/TIMP3/ADAM12/P4HA3/MMP2/F13A1/ADAMTSL3/ADAM23/ADAMTS10/MMP16/ITIH3/ADAMTS8/LOX/SERPING1/TIMP2/CTSK/LOXL4/TLL1/MMP11/CD109/MMP17/MMP23B/ADAMTSL1/ITIH5/A2M/LOXL1/FAM20C/HTRA1/ADAMTS1/MMP13/SERPINE1/ADAM19/ADAMTS15/ADAMTS3/FAM20A/ADAMTS18/SERPINE2/ADAMTSL4/CTSF/TIMP4/MMP14/ELANE/TIMP1/CTSO/ADAMTS4/ADAMTS5/ADAM22/PLOD2/LOXL3/ADAMTS7/ADAM…
NABA_ECM_AFFILIATED	NABA_ECM_AFFILIATED	NABA_ECM_AFFILIATED	159	0.51824	1.37778	0.004004	0.0269119	0.0177735	3002	tags=36%, list=15%, signal=31%	GREM1/PLXNA4/COLEC12/PLXDC2/CLEC11A/GPC6/C1QTNF7/FREM1/C1QTNF3/C1QTNF2/PLXNC1/C1QTNF4/SDC2/SEMA3D/SEMA3E/LGALS1/CSPG4/SEMA3A/ANXA6/C1QTNF1/FCN1/SEMA3C/PLXNB3/GPC3/SEMA3G/CLEC10A/PLXDC1/SEMA5B/SEMA6B/C1QTNF6/SDC3/SEMA6D/CLEC5A/CLEC3B/CLEC14A/C1QC/EMCN/SEMA6C/C1QA/CLEC1A/CLEC2B/GPC1/C1QB/CLEC4G/LGALS12/CLEC17A/PLXND1/ELFN1/CLEC12A/CLEC2L/CLEC4E/SEMA4C/CD209/SEMA7A/CLEC7A/PARM1/C1QL1/SEMA5A
JECHLINGER_EPITHELIAL_TO_MESENCHYMAL_TRANSITION_UP	JECHLINGER_EPITHELIAL_TO_MESENCHYMAL_TRANSITION_UP	JECHLINGER_EPITHELIAL_TO_MESENCHYMAL_TRANSITION_UP	65	0.708551	1.80785	0.00103413	0.0126395	0.00834759	1511	tags=40%, list=7%, signal=37%	GAS1/CYP1B1/FMO1/DDR2/COL3A1/TNC/DCN/CDH2/TNXB/COL6A2/MMP2/INHBA/PCOLCE/SPARC/PDGFRB/COL6A1/VLDLR/SDC2/CFH/PMP22/HTRA1/VIM/MMP13/CCL2/PDGFRA/DAB2
GOTZMANN_EPITHELIAL_TO_MESENCHYMAL_TRANSITION_UP	GOTZMANN_EPITHELIAL_TO_MESENCHYMAL_TRANSITION_UP	GOTZMANN_EPITHELIAL_TO_MESENCHYMAL_TRANSITION_UP	68	0.685371	1.75702	0.00102564	0.0126395	0.00834759	2786	tags=50%, list=14%, signal=43%	CYP1B1/FBLN2/COL3A1/COL1A1/FN1/ACTA2/TNC/TGFB3/TIMP3/CDH2/MPDZ/INHBA/COL5A2/NR2F1/NCAM1/IGFBP7/SERPINE1/COL4A2/CCL2/LY6H/COL18A1/ABCB1/TIMP1/GADD45B/CCL7/COL4A1/INHBB/TEAD2/CLU/PROS1/CSF1/EDN1/GATA2/SNAI1
WP_EPITHELIAL_TO_MESENCHYMAL_TRANSITION_IN_COLORECTAL_CANCER	WP_EPITHELIAL_TO_MESENCHYMAL_TRANSITION_IN_COLORECTAL_CANCER	WP_EPITHELIAL_TO_MESENCHYMAL_TRANSITION_IN_COLORECTAL_CANCER	159	0.527734	1.40302	0.004004	0.0269119	0.0177735	2851	tags=30%, list=14%, signal=26%	TWIST2/FN1/TGFB3/WNT9A/CDH2/MMP2/TWIST1/SPARC/NRP2/AKT3/WNT2/FOXC2/ZEB1/COL4A4/ITGA5/CLDN11/SNAI2/ZEB2/WNT2B/COL4A3/FZD8/CLDN5/FZD1/WNT9B/COL4A2/TUSC3/NOTCH3/TGFB1/WNT6/TGFB2/PKD1/FZD7/COL4A1/FZD4/CDKL2/WNT7B/FZD2/MAPK11/NOTCH4/WNT10A/COL4A6/LATS2/PIK3CD/TGFBR1/WNT11/SNAI1/NOTCH2
HOLLERN_EMT_BREAST_TUMOR_UP	HOLLERN_EMT_BREAST_TUMOR_UP	HOLLERN_EMT_BREAST_TUMOR_UP	131	0.776247	2.0543	0.00100402	0.0126395	0.00834759	3599	tags=74%, list=18%, signal=61%	FLNC/PRRX1/AOX1/DDR2/ZFPM2/FN1/MXRA8/DCN/HTRA3/F13A1/ANGPTL2/PCOLCE/MRC2/EFEMP2/IGFBP4/TIMP2/NRP2/NR2F1/MRAS/ZEB1/AXL/FCGR2B/ITGA5/MARVELD1/VEGFC/GNB4/VSIG4/APBB1/RRAD/CFH/LOXL1/SCARA3/GLIPR1/CFL2/VIM/PHLDB1/OSR1/EMP3/MRC1/OLFM1/CCL2/CYSLTR1/AP1S2/PDGFRA/LPAR1/DNM1/DAB2/CSF1R/CCL23/FKBP7/HSPG2/FOLR2/CCR2/TSPAN4/C1QTNF6/PKD1/LTC4S/GPR34/LRP1/HLX/LOXL3/CCDC102A/LSP1/NFATC1/CSGALNACT2/SPI1/DBN1/MATN…
KEGG_TGF_BETA_SIGNALING_PATHWAY	KEGG_TGF_BETA_SIGNALING_PATHWAY	KEGG_TGF_BETA_SIGNALING_PATHWAY	85	0.615519	1.60069	0.00203046	0.0182576	0.012058	4113	tags=41%, list=20%, signal=33%	THBS4/COMP/THBS2/GDF6/TGFB3/DCN/INHBA/THBS1/NOG/SMAD9/CHRD/BMPR1B/LTBP1/ID4/GDF5/LEFTY2/THBS3/TGFB1/TGFB2/BMP8A/INHBB/ACVRL1/CDKN2B/TGFBR1/FST/GDF7/BMP6/SMAD7/TGFBR2/BMPR2/BMP4/ACVR1/ID3/INHBE/BMPR1A
WP_CANONICAL_AND_NONCANONICAL_TGFB_SIGNALING	WP_CANONICAL_AND_NONCANONICAL_TGFB_SIGNALING	WP_CANONICAL_AND_NONCANONICAL_TGFB_SIGNALING	17	0.759502	1.66133	0.00247525	0.0194269	0.0128302	4113	tags=65%, list=20%, signal=52%	GREM1/LOX/LOXL4/LOXL1/TGFB1/LOXL2/BMP1/TGFBR1/TGFBR2/BMPR2/BMPR1A
WP_PI3KAKT_SIGNALING_PATHWAY	WP_PI3KAKT_SIGNALING_PATHWAY	WP_PI3KAKT_SIGNALING_PATHWAY	337	0.606104	1.6326	0.000999001	0.0126395	0.00834759	3352	tags=33%, list=16%, signal=28%	THBS4/COMP/CHRM2/THBS2/NGFR/IGF1/FGF14/FGF7/COL1A1/FN1/LAMA2/COL1A2/TNN/TNC/ITGA11/FGF5/FGF10/RELN/COL6A3/TNXB/COL6A2/GHR/THBS1/IGF2/FGFR1/ITGA7/FGF2/AKT3/PDGFRB/ITGA9/COL6A1/LPAR4/COL4A4/ITGA5/FGF1/VEGFC/GNB4/PRKAA2/NTRK2/LAMA4/NGF/PPP2R2B/COL4A3/PDGFC/FGF13/SPP1/IL6/ITGA1/HGF/COL4A2/KIT/ITGB3/ITGA8/TEK/PDGFRA/LPAR1/CSF1R/ANGPT1/CREB5/THBS3/GNG11/PPP2R3A/CCND2/TLR4/LAMB2/GNG7/NTRK1/PIK3R5/OSMR/C…
WP_HEDGEHOG_SIGNALING_PATHWAY	WP_HEDGEHOG_SIGNALING_PATHWAY	WP_HEDGEHOG_SIGNALING_PATHWAY	41	0.710524	1.75573	0.0010661	0.0126395	0.00834759	2194	tags=39%, list=11%, signal=35%	GAS1/BOC/GLI3/GLI1/EVC/PTCH2/GLI2/EVC2/CDON/SMO/DHH/KIF7/GPR161/CCND2/HHIP/BCL2
YAUCH_HEDGEHOG_SIGNALING_PARACRINE_UP	YAUCH_HEDGEHOG_SIGNALING_PARACRINE_UP	YAUCH_HEDGEHOG_SIGNALING_PARACRINE_UP	130	0.637084	1.68664	0.00100402	0.0126395	0.00834759	2001	tags=32%, list=10%, signal=29%	COL10A1/SFRP1/SPOCK1/PTGER3/BCHE/PENK/SPON1/GDF10/KCNE4/RELN/EPHA3/RERG/GLI2/ST8SIA2/HSD11B1/NOG/IGFBP5/C1QTNF7/RADIL/TMEM100/ADD2/TRPC1/OLFML1/RET/PTHLH/PTPRS/TSPAN11/NTRK2/FRZB/CADM2/RIC3/SCARA5/FAM110B/ALDH1A3/SCG5/WNT9B/BST1/L1TD1/LEPR/MS4A1/SLC1A3/THSD4
PID_HEDGEHOG_2PATHWAY	PID_HEDGEHOG_2PATHWAY	PID_HEDGEHOG_2PATHWAY	21	0.702422	1.58911	0.00473373	0.0296495	0.0195815	1930	tags=48%, list=9%, signal=43%	GAS1/BOC/PTCH2/GLI2/PTHLH/CDON/SMO/DHH/TGFB2/HHIP
WP_HEDGEHOG_SIGNALING_PATHWAY_NETPATH	WP_HEDGEHOG_SIGNALING_PATHWAY_NETPATH	WP_HEDGEHOG_SIGNALING_PATHWAY_NETPATH	15	0.740552	1.58198	0.00772201	0.0402414	0.0265769	1288	tags=47%, list=6%, signal=44%	GLI3/GLI1/PTCH2/GLI2/SMO/DHH/KIF7
KEGG_HEDGEHOG_SIGNALING_PATHWAY	KEGG_HEDGEHOG_SIGNALING_PATHWAY	KEGG_HEDGEHOG_SIGNALING_PATHWAY	56	0.600293	1.52034	0.0062435	0.035579	0.0234976	3930	tags=43%, list=19%, signal=35%	GAS1/GLI3/GLI1/PTCH2/WNT9A/GLI2/WNT2/SMO/RAB23/DHH/WNT2B/WNT9B/WNT6/BMP8A/HHIP/WNT7B/WNT10A/PRKACB/WNT11/BMP6/PTCH1/BMP4/WNT5A/SUFU
REACTOME_HEDGEHOG_ON_STATE	REACTOME_HEDGEHOG_ON_STATE	REACTOME_HEDGEHOG_ON_STATE	84	0.551734	1.43188	0.00813835	0.0411824	0.0271983	1930	tags=18%, list=9%, signal=16%	GAS1/BOC/GLI3/GLI1/EVC/PTCH2/GLI2/EVC2/DZIP1/CDON/SMO/DHH/KIF7/GPR161/HHIP
YAUCH_HEDGEHOG_SIGNALING_PARACRINE_DN	YAUCH_HEDGEHOG_SIGNALING_PARACRINE_DN	YAUCH_HEDGEHOG_SIGNALING_PARACRINE_DN	222	0.493422	1.32257	0.00599401	0.0347304	0.0229371	4234	tags=33%, list=21%, signal=26%	THBS4/SCRG1/PCDH10/NCAM2/CASQ2/PDLIM3/SPEG/PCDH9/FLRT2/PYGM/KCND2/ACTN2/SUSD5/RYR2/COL12A1/NPAS3/DAAM2/COL4A4/ISL1/KCNH2/ID4/SMO/SEMA3E/A2M/CADM2/MMP13/CKMT2/CORO6/GRIA1/DPY19L2/FAM131B/OSBPL6/C3orf18/MS4A2/MYOT/EYA1/SH3BGR/HTR7/SLN/FCRL1/PAPPA/IL16/ACTA1/CECR2/TNNT3/NRSN1/TNR/FKBP14/CD28/SLC25A27/PVALB/CD27/HEPACAM/IKZF3/GRIP1/TRAT1/CACNA1B/ADORA2A/CHRNA6/DDO/NAV2/DLK1/SLC29A4/TMED7-TICAM2/MYOM2…
KEGG_FOCAL_ADHESION	KEGG_FOCAL_ADHESION	KEGG_FOCAL_ADHESION	196	0.706401	1.89008	0.001	0.0126395	0.00834759	3151	tags=44%, list=15%, signal=38%	THBS4/COL11A1/FLNC/COMP/THBS2/MYLK/MYL9/IGF1/COL3A1/COL1A1/FN1/LAMA2/COL1A2/TNN/TNC/ITGA11/FLNA/RELN/COL6A3/COL5A1/TNXB/COL6A2/MAPK10/ACTN2/THBS1/ITGA7/COL5A2/AKT3/PDGFRB/ITGA9/SHC4/COL6A1/COL4A4/ITGA5/CAV1/VEGFC/LAMA4/PAK3/PDGFC/SPP1/COL5A3/PRKCB/ITGA1/HGF/COL4A2/ITGB3/ITGA8/ACTN1/PDGFRA/THBS3/SHC3/PARVA/CCND2/LAMB2/PIK3R5/CAV2/COL4A1/TLN1/VCL/COL6A6/FLT4/VWF/BCL2/ITGA10/IGF1R/ILK/SHC2/LAMC1/PIK…
WP_FOCAL_ADHESION	WP_FOCAL_ADHESION	WP_FOCAL_ADHESION	195	0.688934	1.8432	0.001	0.0126395	0.00834759	3151	tags=42%, list=15%, signal=36%	THBS4/FLNC/COMP/THBS2/MYLK/MYL9/IGF1/COL1A1/FN1/LAMA2/COL1A2/TNN/TNC/ITGA11/FLNA/RELN/TNXB/COL6A2/MAPK10/THBS1/ITGA7/PPP1R12B/COL5A2/AKT3/PDGFRB/ITGA9/SHC4/COL4A4/ITGA5/CAV1/VEGFC/LAMA4/PAK3/PDGFC/SPP1/COL5A3/PRKCB/ITGA1/HGF/COL4A2/ITGB3/ITGA8/ACTN1/PDGFRA/THBS3/SHC3/PARVA/CCND2/LAMB2/CAV2/BLK/COL4A1/TLN1/VCL/HCK/VWF/BCL2/ITGA10/IGF1R/FGR/ILK/SHC2/LAMC1/ZYX/PARVG/VEGFB/COL4A6/PGF/TNR/PIK3CD/ITGA4…
REACTOME_TRANSLESION_SYNTHESIS_BY_POLK	REACTOME_TRANSLESION_SYNTHESIS_BY_POLK	REACTOME_TRANSLESION_SYNTHESIS_BY_POLK	17	-0.548728	-1.6181	0.0103093	0.0471333	0.0311285	3645	tags=41%, list=18%, signal=34%	RFC2/RPS27A/RFC5/RPA3/RFC4/PCNA/RFC3
REACTOME_GLUCONEOGENESIS	REACTOME_GLUCONEOGENESIS	REACTOME_GLUCONEOGENESIS	34	-0.47672	-1.68708	0.011236	0.0494077	0.0326306	6151	tags=79%, list=30%, signal=56%	ALDOA/PGAM2/PGK2/MDH1/G6PC3/SLC25A1/G6PC/GOT2/G6PC2/ENO1/PGK1/GAPDH/PC/GPI/PCK2/TPI1/FBP1/PCK1/MDH2/GOT1/SLC25A13/SLC37A4/SLC37A1/ENO3/ALDOB/SLC25A10/FBP2
REACTOME_ABORTIVE_ELONGATION_OF_HIV_1_TRANSCRIPT_IN_THE_ABSENCE_OF_TAT	REACTOME_ABORTIVE_ELONGATION_OF_HIV_1_TRANSCRIPT_IN_THE_ABSENCE_OF_TAT	REACTOME_ABORTIVE_ELONGATION_OF_HIV_1_TRANSCRIPT_IN_THE_ABSENCE_OF_TAT	19	-0.562222	-1.72703	0.0112994	0.0496026	0.0327593	6486	tags=79%, list=32%, signal=54%	SUPT5H/POLR2C/POLR2E/POLR2B/NCBP2/POLR2J/POLR2L/NCBP1/POLR2F/POLR2D/POLR2K/POLR2G/GTF2F2/POLR2I/POLR2H
KEGG_BUTANOATE_METABOLISM	KEGG_BUTANOATE_METABOLISM	KEGG_BUTANOATE_METABOLISM	34	-0.495734	-1.75437	0.011236	0.0494077	0.0326306	3463	tags=44%, list=17%, signal=37%	ALDH3A2/ALDH9A1/ECHS1/PDHA1/HMGCS2/AACS/L2HGDH/ACSM1/EHHADH/HMGCS1/BDH1/ACSM3/ACAT2/GAD1/AKR1B10
PID_ATM_PATHWAY	PID_ATM_PATHWAY	PID_ATM_PATHWAY	30	-0.512662	-1.75708	0.0103093	0.0471333	0.0311285	5626	tags=50%, list=27%, signal=36%	BID/UBE2N/XRCC4/DCLRE1C/SMC1A/YWHAB/TRIM28/RBBP8/RAD9A/BRCA1/CHEK2/BLM/FANCD2/CDC25C/CDC25A
KEGG_FRUCTOSE_AND_MANNOSE_METABOLISM	KEGG_FRUCTOSE_AND_MANNOSE_METABOLISM	KEGG_FRUCTOSE_AND_MANNOSE_METABOLISM	33	-0.510962	-1.79115	0.010989	0.049114	0.0324366	3012	tags=36%, list=15%, signal=31%	TPI1/GMPPA/FBP1/PMM2/PFKFB2/TSTA3/ALDOB/GMDS/HK2/SORD/FBP2/AKR1B10
BIOCARTA_MCM_PATHWAY	BIOCARTA_MCM_PATHWAY	BIOCARTA_MCM_PATHWAY	12	-0.70016	-1.80332	0.00833333	0.0415464	0.0274387	1683	tags=75%, list=8%, signal=69%	MCM5/MCM6/MCM7/MCM3/MCM2/MCM4/CCNE1/CDT1/CDC6
REACTOME_TP53_REGULATES_TRANSCRIPTION_OF_GENES_INVOLVED_IN_G2_CELL_CYCLE_ARREST	REACTOME_TP53_REGULATES_TRANSCRIPTION_OF_GENES_INVOLVED_IN_G2_CELL_CYCLE_ARREST	REACTOME_TP53_REGULATES_TRANSCRIPTION_OF_GENES_INVOLVED_IN_G2_CELL_CYCLE_ARREST	18	-0.605881	-1.82981	0.00540541	0.0322209	0.0212798	2823	tags=44%, list=14%, signal=38%	RBL1/TFDP1/PCNA/SFN/CCNB1/CDC25C/CDK1/AURKA
REACTOME_TRANSLESION_SYNTHESIS_BY_POLH	REACTOME_TRANSLESION_SYNTHESIS_BY_POLH	REACTOME_TRANSLESION_SYNTHESIS_BY_POLH	17	-0.625568	-1.84468	0.00515464	0.0315615	0.0208443	5508	tags=59%, list=27%, signal=43%	VCP/RCHY1/UBA52/RFC2/RPS27A/RFC5/RPA3/RFC4/PCNA/RFC3
WP_TCA_CYCLE_AKA_KREBS_OR_CITRIC_ACID_CYCLE	WP_TCA_CYCLE_AKA_KREBS_OR_CITRIC_ACID_CYCLE	WP_TCA_CYCLE_AKA_KREBS_OR_CITRIC_ACID_CYCLE	18	-0.617996	-1.8664	0.00540541	0.0322209	0.0212798	7433	tags=89%, list=36%, signal=57%	IDH2/ACO2/IDH3G/SUCLG2/SDHC/DLD/SUCLA2/CS/SDHD/IDH3B/SDHA/SDHB/IDH3A/FH/MDH2/SUCLG1
WU_APOPTOSIS_BY_CDKN1A_NOT_VIA_TP53	WU_APOPTOSIS_BY_CDKN1A_NOT_VIA_TP53	WU_APOPTOSIS_BY_CDKN1A_NOT_VIA_TP53	10	-0.771146	-1.86786	0.00384615	0.0263882	0.0174277	463	tags=70%, list=2%, signal=68%	HSPA1B/SMPD4/AIMP1/CENPF/SPAG5/MYBL2/CDC6
REACTOME_REGULATION_OF_GLUCOKINASE_BY_GLUCOKINASE_REGULATORY_PROTEIN	REACTOME_REGULATION_OF_GLUCOKINASE_BY_GLUCOKINASE_REGULATORY_PROTEIN	REACTOME_REGULATION_OF_GLUCOKINASE_BY_GLUCOKINASE_REGULATORY_PROTEIN	29	-0.546266	-1.87895	0.00970874	0.0456778	0.0301672	7101	tags=83%, list=35%, signal=54%	TPR/RANBP2/NUP133/NUP93/NUP188/NUP153/NUP98/AAAS/SEC13/NUP160/POM121/NUP155/NUP54/NUP85/NUP205/NUP43/SEH1L/NUP88/NUP50/NUP107/NUP35/RAE1/NUP37/GCKR
REACTOME_MRNA_CAPPING	REACTOME_MRNA_CAPPING	REACTOME_MRNA_CAPPING	29	-0.5476	-1.88353	0.00970874	0.0456778	0.0301672	8515	tags=79%, list=41%, signal=46%	SUPT5H/POLR2C/GTF2H5/GTF2H1/CCNH/GTF2H2/POLR2E/GTF2H4/POLR2B/NCBP2/POLR2J/POLR2L/NCBP1/POLR2F/POLR2D/GTF2H3/POLR2K/POLR2G/CDK7/MNAT1/GTF2F2/POLR2I/POLR2H
WP_NUCLEOTIDE_METABOLISM	WP_NUCLEOTIDE_METABOLISM	WP_NUCLEOTIDE_METABOLISM	18	-0.62384	-1.88404	0.00540541	0.0322209	0.0212798	5790	tags=78%, list=28%, signal=56%	IMPDH1/ADSL/PRPS2/SRM/DHFR/POLA1/POLD1/SAT1/RRM1/NME2/POLB/HPRT1/MTHFD2/RRM2
REACTOME_FORMATION_OF_THE_EARLY_ELONGATION_COMPLEX	REACTOME_FORMATION_OF_THE_EARLY_ELONGATION_COMPLEX	REACTOME_FORMATION_OF_THE_EARLY_ELONGATION_COMPLEX	29	-0.550142	-1.89228	0.00970874	0.0456778	0.0301672	8515	tags=79%, list=41%, signal=46%	SUPT5H/POLR2C/GTF2H5/GTF2H1/CCNH/GTF2H2/POLR2E/GTF2H4/POLR2B/NCBP2/POLR2J/POLR2L/NCBP1/POLR2F/POLR2D/GTF2H3/POLR2K/POLR2G/CDK7/MNAT1/GTF2F2/POLR2I/POLR2H
REACTOME_RNA_POLYMERASE_I_TRANSCRIPTION_TERMINATION	REACTOME_RNA_POLYMERASE_I_TRANSCRIPTION_TERMINATION	REACTOME_RNA_POLYMERASE_I_TRANSCRIPTION_TERMINATION	30	-0.553639	-1.89752	0.0103093	0.0471333	0.0311285	8234	tags=83%, list=40%, signal=50%	GTF2H5/GTF2H1/TAF1B/CCNH/GTF2H2/POLR2E/TAF1C/POLR1A/TTF1/GTF2H4/TBP/POLR2L/POLR2F/GTF2H3/POLR2K/TWISTNB/CDK7/MNAT1/POLR1D/TAF1A/POLR1B/ZNRD1/POLR2H/TAF1D/POLR1C
REACTOME_RNA_POLYMERASE_I_PROMOTER_ESCAPE	REACTOME_RNA_POLYMERASE_I_PROMOTER_ESCAPE	REACTOME_RNA_POLYMERASE_I_PROMOTER_ESCAPE	31	-0.556442	-1.90883	0.0105263	0.0475382	0.0313959	8234	tags=84%, list=40%, signal=50%	GTF2H5/GTF2H1/TAF1B/CCNH/GTF2H2/POLR2E/TAF1C/RRN3/POLR1A/GTF2H4/TBP/POLR2L/POLR2F/GTF2H3/POLR2K/TWISTNB/CDK7/MNAT1/POLR1D/TAF1A/POLR1B/CBX3/ZNRD1/POLR2H/TAF1D/POLR1C
REACTOME_PROCESSING_OF_CAPPED_INTRONLESS_PRE_MRNA	REACTOME_PROCESSING_OF_CAPPED_INTRONLESS_PRE_MRNA	REACTOME_PROCESSING_OF_CAPPED_INTRONLESS_PRE_MRNA	28	-0.562649	-1.91675	0.00892857	0.0436321	0.0288161	6005	tags=71%, list=29%, signal=51%	NCBP2/CLP1/NCBP1/NUDT21/CPSF1/PABPN1/ZNF473/PAPOLA/CPSF3/CPSF4/SNRPD3/SLBP/FIP1L1/CSTF1/CSTF3/CSTF2/SNRPB/SNRPE/SNRPG/SNRPF
REACTOME_XENOBIOTICS	REACTOME_XENOBIOTICS	REACTOME_XENOBIOTICS	23	-0.579529	-1.91861	0.00675676	0.037037	0.0244606	3200	tags=48%, list=16%, signal=40%	CYP3A4/CYP2F1/CYP2B6/CYP2C8/CYP2S1/CYP2C18/CYP2D6/CYP2C19/CYP2J2/CYP3A5/CYP2C9
REACTOME_CHK1_CHK2_CDS1_MEDIATED_INACTIVATION_OF_CYCLIN_B_CDK1_COMPLEX	REACTOME_CHK1_CHK2_CDS1_MEDIATED_INACTIVATION_OF_CYCLIN_B_CDK1_COMPLEX	REACTOME_CHK1_CHK2_CDS1_MEDIATED_INACTIVATION_OF_CYCLIN_B_CDK1_COMPLEX	13	-0.717123	-1.93278	0.00411523	0.0269119	0.0177735	4562	tags=69%, list=22%, signal=54%	YWHAB/YWHAZ/YWHAE/CHEK1/CHEK2/SFN/CCNB1/CDC25C/CDK1
DELPUECH_FOXO3_TARGETS_DN	DELPUECH_FOXO3_TARGETS_DN	DELPUECH_FOXO3_TARGETS_DN	34	-0.54784	-1.93877	0.011236	0.0494077	0.0326306	1863	tags=53%, list=9%, signal=48%	VEGFA/SHMT2/DTYMK/KIF22/PYCR1/MTHFD2/SMC4/AREG/EXOSC8/MKI67/FOXM1/PRC1/NUSAP1/CENPF/ZWINT/NEK2/AURKA/UBE2C
WP_CODEINE_AND_MORPHINE_METABOLISM	WP_CODEINE_AND_MORPHINE_METABOLISM	WP_CODEINE_AND_MORPHINE_METABOLISM	15	-0.686358	-1.95335	0.00444444	0.0280076	0.0184972	1852	tags=67%, list=9%, signal=61%	UGT1A3/UGT1A8/CYP2C8/UGT2B7/ABCC2/CYP2D6/UGT1A10/UGT1A6/UGT1A1/UGT1A9
KEGG_PROTEIN_EXPORT	KEGG_PROTEIN_EXPORT	KEGG_PROTEIN_EXPORT	22	-0.611775	-1.95666	0.00675676	0.037037	0.0244606	5289	tags=59%, list=26%, signal=44%	SRP72/OXA1L/SPCS2/SEC61A2/HSPA5/SEC61B/SRP54/SRP9/SRPRB/SEC11C/IMMP1L/SPCS1/SEC61G
REACTOME_CYP2E1_REACTIONS	REACTOME_CYP2E1_REACTIONS	REACTOME_CYP2E1_REACTIONS	11	-0.787029	-1.95734	0.00414938	0.0269119	0.0177735	2538	tags=64%, list=12%, signal=56%	CYP2F1/CYP2B6/CYP2C8/CYP2S1/CYP2D6/CYP2C19/CYP2C9
REACTOME_NUCLEAR_PORE_COMPLEX_NPC_DISASSEMBLY	REACTOME_NUCLEAR_PORE_COMPLEX_NPC_DISASSEMBLY	REACTOME_NUCLEAR_PORE_COMPLEX_NPC_DISASSEMBLY	33	-0.560037	-1.96318	0.010989	0.049114	0.0324366	6482	tags=73%, list=32%, signal=50%	NUP133/NUP93/NUP188/NUP153/NUP98/AAAS/SEC13/NUP160/POM121/NUP155/NUP54/NUP85/NUP205/NUP43/SEH1L/NUP88/NUP50/NUP107/NUP35/RAE1/NUP37/CCNB1/CCNB2/CDK1
REACTOME_TERMINATION_OF_TRANSLESION_DNA_SYNTHESIS	REACTOME_TERMINATION_OF_TRANSLESION_DNA_SYNTHESIS	REACTOME_TERMINATION_OF_TRANSLESION_DNA_SYNTHESIS	31	-0.572399	-1.96357	0.0105263	0.0475382	0.0313959	3880	tags=48%, list=19%, signal=39%	POLE3/RFC2/TRIM25/RPS27A/POLD1/POLE/RFC5/POLD3/POLD2/RPA3/RFC4/PCNA/USP43/RFC3/POLE2
MATHEW_FANCONI_ANEMIA_GENES	MATHEW_FANCONI_ANEMIA_GENES	MATHEW_FANCONI_ANEMIA_GENES	11	-0.79149	-1.96843	0.00414938	0.0269119	0.0177735	3590	tags=91%, list=17%, signal=75%	FANCF/FANCE/FANCL/FANCG/FANCM/FANCB/FANCA/BRCA2/BRIP1/FANCD2
REACTOME_GLYOXYLATE_METABOLISM_AND_GLYCINE_DEGRADATION	REACTOME_GLYOXYLATE_METABOLISM_AND_GLYCINE_DEGRADATION	REACTOME_GLYOXYLATE_METABOLISM_AND_GLYCINE_DEGRADATION	30	-0.575118	-1.97114	0.0103093	0.0471333	0.0311285	5433	tags=60%, list=26%, signal=44%	ALDH4A1/DLD/HAO1/GOT2/DHTKD1/LIAS/GNMT/PDHX/GCSH/DLAT/NDUFAB1/PDHA1/AMT/AGXT2/AGXT/PXMP2/LIPT2/GLDC
YUAN_ZNF143_PARTNERS	YUAN_ZNF143_PARTNERS	YUAN_ZNF143_PARTNERS	21	-0.62536	-1.97162	0.00636943	0.0359408	0.0237365	3164	tags=43%, list=15%, signal=36%	SAP18/RUVBL1/PNN/GTPBP4/LMO7/DCAF13/NUSAP1/TPX2/MAP7
REACTOME_MEIOTIC_RECOMBINATION	REACTOME_MEIOTIC_RECOMBINATION	REACTOME_MEIOTIC_RECOMBINATION	25	-0.602462	-1.97973	0.00819672	0.0411824	0.0271983	2728	tags=36%, list=13%, signal=31%	DMC1/RBBP8/BRCA1/RPA3/RAD51/MND1/BRCA2/BLM/MSH5
REACTOME_PROCESSIVE_SYNTHESIS_ON_THE_C_STRAND_OF_THE_TELOMERE	REACTOME_PROCESSIVE_SYNTHESIS_ON_THE_C_STRAND_OF_THE_TELOMERE	REACTOME_PROCESSIVE_SYNTHESIS_ON_THE_C_STRAND_OF_THE_TELOMERE	19	-0.645362	-1.98241	0.00564972	0.0329942	0.0217905	2688	tags=47%, list=13%, signal=41%	POLD1/LIG1/POLD3/POLD2/RPA3/FEN1/PCNA/BLM/DNA2
REACTOME_TRANSCRIPTION_OF_E2F_TARGETS_UNDER_NEGATIVE_CONTROL_BY_P107_RBL1_AND_P130_RBL2_IN_COMPLEX_WITH_HDAC1	REACTOME_TRANSCRIPTION_OF_E2F_TARGETS_UNDER_NEGATIVE_CONTROL_BY_P107_RBL1_AND_P130_RBL2_IN_COMPLEX_WITH_HDAC1	REACTOME_TRANSCRIPTION_OF_E2F_TARGETS_UNDER_NEGATIVE_CONTROL_BY_P107_RBL1_AND_P130_RBL2_IN_COMPLEX_WITH_HDAC1	16	-0.680818	-1.98245	0.00947867	0.0452381	0.0298768	2835	tags=56%, list=14%, signal=49%	HDAC1/RBL1/TFDP1/LIN9/E2F5/E2F1/CCNA2/CDK1/MYBL2
REACTOME_CONDENSATION_OF_PROMETAPHASE_CHROMOSOMES	REACTOME_CONDENSATION_OF_PROMETAPHASE_CHROMOSOMES	REACTOME_CONDENSATION_OF_PROMETAPHASE_CHROMOSOMES	11	-0.80731	-2.00778	0.00414938	0.0269119	0.0177735	2694	tags=91%, list=13%, signal=79%	CSNK2A1/NCAPD2/CSNK2B/SMC2/SMC4/CCNB1/CCNB2/NCAPH/NCAPG/CDK1
JEON_SMAD6_TARGETS_DN	JEON_SMAD6_TARGETS_DN	JEON_SMAD6_TARGETS_DN	18	-0.665597	-2.01015	0.00540541	0.0322209	0.0212798	1139	tags=61%, list=6%, signal=58%	CTH/USH1C/DHCR7/KIF11/KIF23/ERBB3/CCNB2/CENPA/DDC/TOP2A/CDH1
KALMA_E2F1_TARGETS	KALMA_E2F1_TARGETS	KALMA_E2F1_TARGETS	11	-0.80959	-2.01345	0.00414938	0.0269119	0.0177735	3701	tags=91%, list=18%, signal=75%	MCM6/POLD1/POLA2/CCNC/TYMS/FEN1/RFC4/MCM2/PCNA/TOP2A
REACTOME_CONDENSATION_OF_PROPHASE_CHROMOSOMES	REACTOME_CONDENSATION_OF_PROPHASE_CHROMOSOMES	REACTOME_CONDENSATION_OF_PROPHASE_CHROMOSOMES	12	-0.782596	-2.01564	0.00416667	0.0269119	0.0177735	1914	tags=58%, list=9%, signal=53%	NCAPD3/SMC2/SMC4/NCAPG2/CCNB1/PLK1/CDK1
REACTOME_E2F_MEDIATED_REGULATION_OF_DNA_REPLICATION	REACTOME_E2F_MEDIATED_REGULATION_OF_DNA_REPLICATION	REACTOME_E2F_MEDIATED_REGULATION_OF_DNA_REPLICATION	16	-0.694175	-2.02134	0.00947867	0.0452381	0.0298768	2909	tags=56%, list=14%, signal=48%	PRIM2/PPP2R1B/POLA2/TFDP1/MCM8/PRIM1/E2F1/CCNB1/CDK1
BIOCARTA_ATRBRCA_PATHWAY	BIOCARTA_ATRBRCA_PATHWAY	BIOCARTA_ATRBRCA_PATHWAY	21	-0.641785	-2.02341	0.00636943	0.0359408	0.0237365	2654	tags=52%, list=13%, signal=46%	FANCF/FANCE/RAD9A/FANCG/BRCA1/CHEK1/CHEK2/RAD51/FANCA/BRCA2/FANCD2
COLLER_MYC_TARGETS_UP	COLLER_MYC_TARGETS_UP	COLLER_MYC_TARGETS_UP	22	-0.632787	-2.02386	0.00675676	0.037037	0.0244606	3648	tags=77%, list=18%, signal=64%	GPI/NCL/CEBPZ/EIF5A/GRPEL1/TRAP1/FBL/HDGF/POLR2H/ODC1/C1QBP/TFRC/AHCY/PPIF/HSPD1/FABP5/CKS2
REACTOME_MISMATCH_REPAIR	REACTOME_MISMATCH_REPAIR	REACTOME_MISMATCH_REPAIR	15	-0.712476	-2.02768	0.00444444	0.0280076	0.0184972	2688	tags=53%, list=13%, signal=46%	POLD1/LIG1/MSH2/POLD3/POLD2/RPA3/PCNA/EXO1
REACTOME_DEFECTIVE_GALNT3_CAUSES_FAMILIAL_HYPERPHOSPHATEMIC_TUMORAL_CALCINOSIS_HFTC_	REACTOME_DEFECTIVE_GALNT3_CAUSES_FAMILIAL_HYPERPHOSPHATEMIC_TUMORAL_CALCINOSIS_HFTC_	REACTOME_DEFECTIVE_GALNT3_CAUSES_FAMILIAL_HYPERPHOSPHATEMIC_TUMORAL_CALCINOSIS_HFTC_	14	-0.728689	-2.03584	0.00420168	0.0269699	0.0178119	1324	tags=57%, list=6%, signal=53%	MUC6/MUC4/MUC1/GALNT3/MUC15/MUC13/MUC21/MUC5B
REACTOME_GAP_FILLING_DNA_REPAIR_SYNTHESIS_AND_LIGATION_IN_GG_NER	REACTOME_GAP_FILLING_DNA_REPAIR_SYNTHESIS_AND_LIGATION_IN_GG_NER	REACTOME_GAP_FILLING_DNA_REPAIR_SYNTHESIS_AND_LIGATION_IN_GG_NER	25	-0.620528	-2.03909	0.00819672	0.0411824	0.0271983	3880	tags=56%, list=19%, signal=45%	POLE3/RFC2/RPS27A/POLD1/POLE/RFC5/LIG1/POLD3/POLD2/RPA3/RFC4/PCNA/RFC3/POLE2
ZHOU_PANCREATIC_EXOCRINE_PROGENITOR	ZHOU_PANCREATIC_EXOCRINE_PROGENITOR	ZHOU_PANCREATIC_EXOCRINE_PROGENITOR	11	-0.820154	-2.03972	0.00414938	0.0269119	0.0177735	2478	tags=73%, list=12%, signal=64%	NR5A2/SOX9/HNF1B/PROX1/MNX1/HNF4A/PDX1/FOXA2
KEGG_CITRATE_CYCLE_TCA_CYCLE	KEGG_CITRATE_CYCLE_TCA_CYCLE	KEGG_CITRATE_CYCLE_TCA_CYCLE	30	-0.598593	-2.05159	0.0103093	0.0471333	0.0311285	7054	tags=77%, list=34%, signal=50%	ACO2/ACO1/IDH3G/SUCLG2/MDH1/SDHC/DLD/PC/SUCLA2/CS/SDHD/IDH3B/SDHA/SDHB/PCK2/IDH3A/DLAT/PDHA1/PCK1/FH/MDH2/SUCLG1/IDH1
REACTOME_SUMOYLATION_OF_SUMOYLATION_PROTEINS	REACTOME_SUMOYLATION_OF_SUMOYLATION_PROTEINS	REACTOME_SUMOYLATION_OF_SUMOYLATION_PROTEINS	32	-0.59205	-2.05545	0.0105263	0.0475382	0.0313959	7101	tags=78%, list=35%, signal=51%	TPR/RANBP2/NUP133/NUP93/NUP188/SUMO2/NUP153/NUP98/AAAS/SEC13/NUP160/POM121/NUP155/NUP54/NUP85/SUMO1/NUP205/NUP43/SEH1L/NUP88/NUP50/NUP107/NUP35/RAE1/NUP37
REACTOME_CYCLIN_A_B1_B2_ASSOCIATED_EVENTS_DURING_G2_M_TRANSITION	REACTOME_CYCLIN_A_B1_B2_ASSOCIATED_EVENTS_DURING_G2_M_TRANSITION	REACTOME_CYCLIN_A_B1_B2_ASSOCIATED_EVENTS_DURING_G2_M_TRANSITION	25	-0.626809	-2.05973	0.00819672	0.0411824	0.0271983	2837	tags=60%, list=14%, signal=52%	CDK7/MNAT1/PPP2R2A/CDC25B/XPO1/PPP2R1B/PKMYT1/FOXM1/CCNB1/CCNA2/PLK1/CCNB2/CDC25C/CDK1/CDC25A
BIOCARTA_PROTEASOME_PATHWAY	BIOCARTA_PROTEASOME_PATHWAY	BIOCARTA_PROTEASOME_PATHWAY	19	-0.671344	-2.06223	0.00564972	0.0329942	0.0217905	4148	tags=74%, list=20%, signal=59%	PSMB5/PSMB4/PSMA1/PSMB2/PSMB7/PSMA4/PSMA2/PSMB1/PSMA6/PSMA7/PSMB3/RPN2/PSMA5/PSMA3
KEGG_ASCORBATE_AND_ALDARATE_METABOLISM	KEGG_ASCORBATE_AND_ALDARATE_METABOLISM	KEGG_ASCORBATE_AND_ALDARATE_METABOLISM	24	-0.625439	-2.06336	0.00719424	0.0383397	0.0253209	3627	tags=62%, list=18%, signal=52%	UGT2A1/ALDH3A2/ALDH9A1/UGT1A5/UGT2B10/UGT2A3/UGT1A3/UGT1A8/UGT2B7/UGT1A10/UGT2B15/UGT1A7/UGT1A6/UGT1A1/UGT1A9
LEE_METASTASIS_AND_RNA_PROCESSING_UP	LEE_METASTASIS_AND_RNA_PROCESSING_UP	LEE_METASTASIS_AND_RNA_PROCESSING_UP	16	-0.710689	-2.06943	0.00947867	0.0452381	0.0298768	4604	tags=75%, list=22%, signal=58%	GRSF1/PPIG/COIL/SLBP/CSTF1/PABPC1/HNRNPA2B1/BOP1/FBL/PA2G4/RAE1/EXOSC8
WP_PPAR_ALPHA_PATHWAY	WP_PPAR_ALPHA_PATHWAY	WP_PPAR_ALPHA_PATHWAY	26	-0.623545	-2.07446	0.00840336	0.0416151	0.0274841	1461	tags=50%, list=7%, signal=47%	SCP2/CPT2/MYC/ACAA1/EHHADH/DBI/APOA5/CDK1/APOC3/APOA1/FABP1/UGT1A9/APOA2
KEGG_TERPENOID_BACKBONE_BIOSYNTHESIS	KEGG_TERPENOID_BACKBONE_BIOSYNTHESIS	KEGG_TERPENOID_BACKBONE_BIOSYNTHESIS	15	-0.730307	-2.07843	0.00444444	0.0280076	0.0184972	4747	tags=73%, list=23%, signal=56%	PDSS2/FDPS/MVD/IDI2/MVK/HMGCS2/HMGCR/HMGCS1/IDI1/PDSS1/ACAT2
WP_UREA_CYCLE_AND_ASSOCIATED_PATHWAYS	WP_UREA_CYCLE_AND_ASSOCIATED_PATHWAYS	WP_UREA_CYCLE_AND_ASSOCIATED_PATHWAYS	21	-0.659256	-2.07849	0.00636943	0.0359408	0.0237365	2573	tags=67%, list=13%, signal=58%	MDH1/ALDH4A1/GOT2/NOS2/FH/MDH2/GOT1/SLC25A13/GLS2/OTC/PYCR1/SLC25A15/ASL/GPT
LOPEZ_MESOTELIOMA_SURVIVAL_TIME_UP	LOPEZ_MESOTELIOMA_SURVIVAL_TIME_UP	LOPEZ_MESOTELIOMA_SURVIVAL_TIME_UP	11	-0.836962	-2.08152	0.00414938	0.0269119	0.0177735	484	tags=55%, list=2%, signal=53%	KIF4A/BIRC5/TRIP13/CDC25C/MELK/AURKA
REACTOME_UNWINDING_OF_DNA	REACTOME_UNWINDING_OF_DNA	REACTOME_UNWINDING_OF_DNA	12	-0.811794	-2.09084	0.00416667	0.0269119	0.0177735	2111	tags=100%, list=10%, signal=90%	MCM6/GINS3/MCM8/MCM7/MCM3/MCM2/GINS4/MCM4/GINS2/CDC45/GINS1
REACTOME_HDR_THROUGH_SINGLE_STRAND_ANNEALING_SSA_	REACTOME_HDR_THROUGH_SINGLE_STRAND_ANNEALING_SSA_	REACTOME_HDR_THROUGH_SINGLE_STRAND_ANNEALING_SSA_	34	-0.59615	-2.10973	0.011236	0.0494077	0.0326306	2308	tags=41%, list=11%, signal=37%	RBBP8/RFC5/RAD9A/TOPBP1/BRCA1/RMI1/RPA3/RFC4/RAD51/BRIP1/BLM/EXO1/RFC3/DNA2
LE_NEURONAL_DIFFERENTIATION_DN	LE_NEURONAL_DIFFERENTIATION_DN	LE_NEURONAL_DIFFERENTIATION_DN	19	-0.687511	-2.11189	0.00564972	0.0329942	0.0217905	817	tags=53%, list=4%, signal=51%	PKMYT1/SFXN2/KIF23/E2F7/CCNB2/CKS2/CDC25C/E2F2/CDC20/UBE2C
REACTOME_TRANSCRIPTION_OF_E2F_TARGETS_UNDER_NEGATIVE_CONTROL_BY_DREAM_COMPLEX	REACTOME_TRANSCRIPTION_OF_E2F_TARGETS_UNDER_NEGATIVE_CONTROL_BY_DREAM_COMPLEX	REACTOME_TRANSCRIPTION_OF_E2F_TARGETS_UNDER_NEGATIVE_CONTROL_BY_DREAM_COMPLEX	19	-0.687986	-2.11335	0.00564972	0.0329942	0.0217905	3183	tags=58%, list=16%, signal=49%	MYC/HDAC1/RBL1/TFDP1/LIN9/E2F5/PCNA/E2F1/TOP2A/CDC25A/CDC6
REACTOME_TRANSPORT_OF_THE_SLBP_DEPENDANT_MATURE_MRNA	REACTOME_TRANSPORT_OF_THE_SLBP_DEPENDANT_MATURE_MRNA	REACTOME_TRANSPORT_OF_THE_SLBP_DEPENDANT_MATURE_MRNA	32	-0.611687	-2.12362	0.0105263	0.0475382	0.0313959	7101	tags=84%, list=35%, signal=55%	TPR/RANBP2/NUP133/NUP93/NUP188/NCBP2/NUP153/NUP98/AAAS/SEC13/NCBP1/NUP160/POM121/NUP155/NUP54/NUP85/EIF4E/NUP205/NUP43/SEH1L/SLBP/NUP88/NUP50/NUP107/NUP35/RAE1/NUP37
WP_BASE_EXCISION_REPAIR	WP_BASE_EXCISION_REPAIR	WP_BASE_EXCISION_REPAIR	31	-0.619063	-2.12364	0.0105263	0.0475382	0.0313959	4227	tags=71%, list=21%, signal=56%	LIG3/PARP1/APEX2/HMGB1/APEX1/MBD4/POLE3/PARP2/SMUG1/UNG/POLD1/POLB/POLE/TDG/LIG1/MUTYH/POLD3/POLD2/FEN1/NEIL3/PCNA/POLE2
WP_CHOLESTEROL_BIOSYNTHESIS_PATHWAY	WP_CHOLESTEROL_BIOSYNTHESIS_PATHWAY	WP_CHOLESTEROL_BIOSYNTHESIS_PATHWAY	13	-0.789519	-2.1279	0.00411523	0.0269119	0.0177735	3860	tags=85%, list=19%, signal=69%	FDPS/MVD/FDFT1/MVK/NSDHL/CYP51A1/HMGCR/HMGCS1/IDI1/DHCR7/SQLE
REACTOME_POLYMERASE_SWITCHING_ON_THE_C_STRAND_OF_THE_TELOMERE	REACTOME_POLYMERASE_SWITCHING_ON_THE_C_STRAND_OF_THE_TELOMERE	REACTOME_POLYMERASE_SWITCHING_ON_THE_C_STRAND_OF_THE_TELOMERE	23	-0.643874	-2.13163	0.00675676	0.037037	0.0244606	4207	tags=61%, list=20%, signal=48%	POLA1/RFC2/PRIM2/POLD1/POLA2/RFC5/POLD3/POLD2/PRIM1/RFC4/CHTF18/PCNA/DSCC1/RFC3
HU_GENOTOXIC_DAMAGE_4HR	HU_GENOTOXIC_DAMAGE_4HR	HU_GENOTOXIC_DAMAGE_4HR	33	-0.616106	-2.15973	0.010989	0.049114	0.0324366	2068	tags=48%, list=10%, signal=44%	TCF19/HMGN1/KIF22/MTHFD2/ANLN/KPNA2/PRC1/ECT2/CDT1/PTTG1/BUB1/CKS2/CDC25C/NEK2/CDC20/AURKA
KEGG_AMINOACYL_TRNA_BIOSYNTHESIS	KEGG_AMINOACYL_TRNA_BIOSYNTHESIS	KEGG_AMINOACYL_TRNA_BIOSYNTHESIS	22	-0.675844	-2.16157	0.00675676	0.037037	0.0244606	4862	tags=73%, list=24%, signal=56%	AARS2/YARS2/LARS2/PARS2/TARS2/FARSA/SEPSECS/PSTK/WARS2/VARS2/SARS2/IARS2/FARSB/NARS2/MARS2/DARS2
REACTOME_PROCESSIVE_SYNTHESIS_ON_THE_LAGGING_STRAND	REACTOME_PROCESSIVE_SYNTHESIS_ON_THE_LAGGING_STRAND	REACTOME_PROCESSIVE_SYNTHESIS_ON_THE_LAGGING_STRAND	15	-0.76231	-2.1695	0.00444444	0.0280076	0.0184972	2909	tags=73%, list=14%, signal=63%	PRIM2/POLD1/POLA2/LIG1/POLD3/POLD2/PRIM1/RPA3/FEN1/PCNA/DNA2
KEGG_STEROID_BIOSYNTHESIS	KEGG_STEROID_BIOSYNTHESIS	KEGG_STEROID_BIOSYNTHESIS	15	-0.762427	-2.16984	0.00444444	0.0280076	0.0184972	2438	tags=73%, list=12%, signal=65%	NSDHL/SOAT2/TM7SF2/HSD17B7/CYP51A1/CEL/DHCR7/SQLE/EBP/CYP27B1/DHCR24
REACTOME_FANCONI_ANEMIA_PATHWAY	REACTOME_FANCONI_ANEMIA_PATHWAY	REACTOME_FANCONI_ANEMIA_PATHWAY	30	-0.638768	-2.18929	0.0103093	0.0471333	0.0311285	5678	tags=70%, list=28%, signal=51%	FANCC/DCLRE1B/UBA52/ATR/EME2/USP1/ATRIP/FANCF/DCLRE1A/RPS27A/FANCE/FANCL/FANCG/FANCM/RPA3/FANCB/FANCA/FANCI/FANCD2/UBE2T/EME1
WP_REGULATION_OF_SISTER_CHROMATID_SEPARATION_AT_THE_METAPHASEANAPHASE_TRANSITION	WP_REGULATION_OF_SISTER_CHROMATID_SEPARATION_AT_THE_METAPHASEANAPHASE_TRANSITION	WP_REGULATION_OF_SISTER_CHROMATID_SEPARATION_AT_THE_METAPHASEANAPHASE_TRANSITION	15	-0.771805	-2.19653	0.00444444	0.0280076	0.0184972	445	tags=60%, list=2%, signal=59%	BUB3/RAD21/PTTG1/CENPE/BUB1/BUB1B/MAD2L1/CDC20/ESPL1
KEGG_BASE_EXCISION_REPAIR	KEGG_BASE_EXCISION_REPAIR	KEGG_BASE_EXCISION_REPAIR	33	-0.627052	-2.1981	0.010989	0.049114	0.0324366	5608	tags=73%, list=27%, signal=53%	LIG3/PARP1/APEX2/PARP4/HMGB1/APEX1/NEIL1/MBD4/POLE3/PARP2/SMUG1/UNG/POLD1/POLB/POLE/TDG/LIG1/MUTYH/POLD3/POLD2/FEN1/NEIL3/PCNA/POLE2
REACTOME_RECOGNITION_OF_DNA_DAMAGE_BY_PCNA_CONTAINING_REPLICATION_COMPLEX	REACTOME_RECOGNITION_OF_DNA_DAMAGE_BY_PCNA_CONTAINING_REPLICATION_COMPLEX	REACTOME_RECOGNITION_OF_DNA_DAMAGE_BY_PCNA_CONTAINING_REPLICATION_COMPLEX	30	-0.64732	-2.2186	0.0103093	0.0471333	0.0311285	5081	tags=63%, list=25%, signal=48%	UBA52/CUL4A/RBX1/USP1/POLE3/RFC2/RPS27A/POLD1/RAD18/POLE/RFC5/POLD3/POLD2/RPA3/RFC4/PCNA/DTL/RFC3/POLE2
KEGG_NITROGEN_METABOLISM	KEGG_NITROGEN_METABOLISM	KEGG_NITROGEN_METABOLISM	23	-0.67646	-2.23951	0.00675676	0.037037	0.0244606	2398	tags=57%, list=12%, signal=50%	CA14/AMT/CA6/CA3/CA9/GLS2/CTH/CA13/CA8/CA1/CA4/HAL/CA2
KEGG_MISMATCH_REPAIR	KEGG_MISMATCH_REPAIR	KEGG_MISMATCH_REPAIR	23	-0.676816	-2.24069	0.00675676	0.037037	0.0244606	2688	tags=57%, list=13%, signal=49%	RFC2/POLD1/SSBP1/RFC5/LIG1/MSH2/POLD3/POLD2/RPA3/RFC4/PCNA/EXO1/RFC3
REACTOME_FATTY_ACIDS	REACTOME_FATTY_ACIDS	REACTOME_FATTY_ACIDS	15	-0.789088	-2.24571	0.00444444	0.0280076	0.0184972	2928	tags=53%, list=14%, signal=46%	CYP4F2/CYP2F1/CYP2B6/CYP4B1/CYP2D6/CYP2J2/CYP4F3/CYP4F12
REACTOME_TRNA_AMINOACYLATION	REACTOME_TRNA_AMINOACYLATION	REACTOME_TRNA_AMINOACYLATION	24	-0.693774	-2.2888	0.00719424	0.0383397	0.0253209	4862	tags=79%, list=24%, signal=60%	AARS2/YARS2/LARS2/AIMP1/PARS2/TARS2/FARSA/PPA2/AIMP2/WARS2/VARS2/PPA1/SARS2/IARS2/FARSB/EEF1E1/NARS2/MARS2/DARS2
REACTOME_G1_S_SPECIFIC_TRANSCRIPTION	REACTOME_G1_S_SPECIFIC_TRANSCRIPTION	REACTOME_G1_S_SPECIFIC_TRANSCRIPTION	28	-0.672141	-2.28975	0.00892857	0.0436321	0.0288161	2835	tags=61%, list=14%, signal=52%	HDAC1/RBL1/TFDP1/FBXO5/LIN9/E2F5/TYMS/TK1/PCNA/E2F1/CCNE1/CDT1/RRM2/CDC45/CDK1/CDC25A/CDC6
REACTOME_TELOMERE_C_STRAND_LAGGING_STRAND_SYNTHESIS	REACTOME_TELOMERE_C_STRAND_LAGGING_STRAND_SYNTHESIS	REACTOME_TELOMERE_C_STRAND_LAGGING_STRAND_SYNTHESIS	31	-0.671957	-2.30509	0.0105263	0.0475382	0.0313959	2909	tags=55%, list=14%, signal=47%	PRIM2/POLD1/POLA2/RFC5/LIG1/POLD3/POLD2/PRIM1/RPA3/FEN1/RFC4/CHTF18/PCNA/DSCC1/BLM/RFC3/DNA2
REACTOME_G0_AND_EARLY_G1	REACTOME_G0_AND_EARLY_G1	REACTOME_G0_AND_EARLY_G1	27	-0.678557	-2.31033	0.00806452	0.0411824	0.0271983	3183	tags=59%, list=16%, signal=50%	MYC/HDAC1/RBL1/TFDP1/LIN9/E2F5/PCNA/E2F1/CCNE1/CCNA2/CCNE2/CDK1/MYBL2/TOP2A/CDC25A/CDC6
KEGG_PENTOSE_AND_GLUCURONATE_INTERCONVERSIONS	KEGG_PENTOSE_AND_GLUCURONATE_INTERCONVERSIONS	KEGG_PENTOSE_AND_GLUCURONATE_INTERCONVERSIONS	26	-0.695029	-2.31228	0.00840336	0.0416151	0.0274841	3627	tags=65%, list=18%, signal=54%	UGT2A1/RPE/UGT1A5/UGT2B10/UGT2A3/XYLB/UGT1A3/UGT1A8/DCXR/UGT2B7/DHDH/UGT1A10/UGT2B15/UGT1A7/UGT1A6/UGT1A1/UGT1A9
REACTOME_PCNA_DEPENDENT_LONG_PATCH_BASE_EXCISION_REPAIR	REACTOME_PCNA_DEPENDENT_LONG_PATCH_BASE_EXCISION_REPAIR	REACTOME_PCNA_DEPENDENT_LONG_PATCH_BASE_EXCISION_REPAIR	21	-0.734864	-2.31686	0.00636943	0.0359408	0.0237365	4144	tags=76%, list=20%, signal=61%	APEX1/POLE3/RFC2/POLD1/POLB/POLE/RFC5/LIG1/POLD3/POLD2/RPA3/FEN1/RFC4/PCNA/RFC3/POLE2
WP_DNA_MISMATCH_REPAIR	WP_DNA_MISMATCH_REPAIR	WP_DNA_MISMATCH_REPAIR	23	-0.702025	-2.32415	0.00675676	0.037037	0.0244606	3880	tags=65%, list=19%, signal=53%	POLE3/RFC2/POLD1/POLE/RFC5/LIG1/MSH2/POLD3/POLD2/RPA3/RFC4/PCNA/EXO1/RFC3/POLE2
REACTOME_LAGGING_STRAND_SYNTHESIS	REACTOME_LAGGING_STRAND_SYNTHESIS	REACTOME_LAGGING_STRAND_SYNTHESIS	20	-0.747002	-2.32491	0.00609756	0.0349751	0.0230988	4207	tags=80%, list=20%, signal=64%	POLA1/RFC2/PRIM2/POLD1/POLA2/RFC5/LIG1/POLD3/POLD2/PRIM1/RPA3/FEN1/RFC4/PCNA/RFC3/DNA2
SCIAN_CELL_CYCLE_TARGETS_OF_TP53_AND_TP73_DN	SCIAN_CELL_CYCLE_TARGETS_OF_TP53_AND_TP73_DN	SCIAN_CELL_CYCLE_TARGETS_OF_TP53_AND_TP73_DN	22	-0.749155	-2.39604	0.00675676	0.037037	0.0244606	3183	tags=82%, list=16%, signal=69%	MYC/CDC25B/RAN/MCM7/DTYMK/KIF22/CCNF/GTSE1/KIF23/CDKN3/CCNB1/CCNA2/TPX2/CKS2/CDC25C/CDC20/AURKA/UBE2C
REACTOME_CHOLESTEROL_BIOSYNTHESIS	REACTOME_CHOLESTEROL_BIOSYNTHESIS	REACTOME_CHOLESTEROL_BIOSYNTHESIS	22	-0.755362	-2.4159	0.00675676	0.037037	0.0244606	3860	tags=77%, list=19%, signal=63%	FDPS/MVD/FDFT1/IDI2/MVK/NSDHL/TM7SF2/HSD17B7/CYP51A1/HMGCR/HMGCS1/IDI1/DHCR7/SQLE/EBP/ACAT2/DHCR24
KEGG_HOMOLOGOUS_RECOMBINATION	KEGG_HOMOLOGOUS_RECOMBINATION	KEGG_HOMOLOGOUS_RECOMBINATION	24	-0.741049	-2.44476	0.00719424	0.0383397	0.0253209	3077	tags=54%, list=15%, signal=46%	XRCC3/POLD1/SSBP1/POLD3/POLD2/RPA3/RAD51/XRCC2/BRCA2/BLM/RAD54B/RAD54L/EME1
REACTOME_POLO_LIKE_KINASE_MEDIATED_EVENTS	REACTOME_POLO_LIKE_KINASE_MEDIATED_EVENTS	REACTOME_POLO_LIKE_KINASE_MEDIATED_EVENTS	16	-0.849378	-2.47327	0.00473934	0.0296495	0.0195815	1438	tags=62%, list=7%, signal=58%	LIN9/PKMYT1/FOXM1/CCNB1/CENPF/PLK1/CCNB2/CDC25C/MYBL2/CDC25A
REACTOME_DEPOSITION_OF_NEW_CENPA_CONTAINING_NUCLEOSOMES_AT_THE_CENTROMERE	REACTOME_DEPOSITION_OF_NEW_CENPA_CONTAINING_NUCLEOSOMES_AT_THE_CENTROMERE	REACTOME_DEPOSITION_OF_NEW_CENPA_CONTAINING_NUCLEOSOMES_AT_THE_CENTROMERE	21	-0.793903	-2.503	0.00636943	0.0359408	0.0237365	3176	tags=71%, list=15%, signal=60%	NPM1/RUVBL1/CENPL/ITGB3BP/CENPO/CENPQ/CENPN/CENPH/CENPI/CENPK/CENPM/CENPW/HJURP/CENPA/OIP5
REACTOME_ACTIVATION_OF_THE_PRE_REPLICATIVE_COMPLEX	REACTOME_ACTIVATION_OF_THE_PRE_REPLICATIVE_COMPLEX	REACTOME_ACTIVATION_OF_THE_PRE_REPLICATIVE_COMPLEX	27	-0.737314	-2.51038	0.00806452	0.0411824	0.0271983	4312	tags=81%, list=21%, signal=64%	MCM5/POLA1/POLE3/MCM6/PRIM2/POLA2/POLE/MCM8/MCM7/MCM3/PRIM1/RPA3/MCM2/MCM4/CDC7/GMNN/DBF4/CDT1/CDC45/POLE2/MCM10/CDC6
REACTOME_ACTIVATION_OF_ATR_IN_RESPONSE_TO_REPLICATION_STRESS	REACTOME_ACTIVATION_OF_ATR_IN_RESPONSE_TO_REPLICATION_STRESS	REACTOME_ACTIVATION_OF_ATR_IN_RESPONSE_TO_REPLICATION_STRESS	31	-0.74291	-2.54849	0.0105263	0.0475382	0.0313959	2242	tags=61%, list=11%, signal=55%	RFC5/RAD9A/MCM8/MCM7/MCM3/CHEK1/RPA3/RFC4/MCM2/MCM4/CDC7/DBF4/CLSPN/RFC3/CDC45/CDC25C/MCM10/CDC25A/CDC6
REACTOME_DNA_STRAND_ELONGATION	REACTOME_DNA_STRAND_ELONGATION	REACTOME_DNA_STRAND_ELONGATION	32	-0.763732	-2.65148	0.0105263	0.0475382	0.0313959	4312	tags=88%, list=21%, signal=69%	MCM5/POLA1/MCM6/RFC2/PRIM2/POLD1/POLA2/RFC5/GINS3/MCM8/LIG1/MCM7/POLD3/POLD2/MCM3/PRIM1/RPA3/FEN1/RFC4/MCM2/GINS4/MCM4/PCNA/GINS2/RFC3/CDC45/DNA2/GINS1
GREENBAUM_E2A_TARGETS_UP	GREENBAUM_E2A_TARGETS_UP	GREENBAUM_E2A_TARGETS_UP	29	-0.795792	-2.73722	0.00970874	0.0456778	0.0301672	989	tags=66%, list=5%, signal=62%	EIF4EBP1/MKI67/ANLN/RACGAP1/KIF11/ECT2/NUSAP1/CCNB1/PLK4/CCNA2/KIF4A/BUB1/CCNB2/KIF2C/MAD2L1/TOP2A/TTK/CA2/AURKA
EGUCHI_CELL_CYCLE_RB1_TARGETS	EGUCHI_CELL_CYCLE_RB1_TARGETS	EGUCHI_CELL_CYCLE_RB1_TARGETS	22	-0.857715	-2.74326	0.00675676	0.037037	0.0244606	2118	tags=91%, list=10%, signal=82%	HMGB2/MCM7/KIF20A/MCM3/SMC2/SMC4/FEN1/MCM2/MCM4/KIF11/NDC80/ECT2/CCNA2/CENPE/BUB1/CCNE2/CDC25C/NEK2/CDCA8/KIF18A

## Sheet: GS
Description.x	setSize.x	enrichmentScore.x	NES.x	pvalue.x	p.adjust.x	qvalues.x	rank.x	leading_edge.x	core_enrichment.x
NABA_CORE_MATRISOME	163	0.621916	2.59959	0.0010225	0.0190197	0.0132991	1864	tags=68%, list=20%, signal=55%	THBS4/OGN/ADIPOQ/CILP/SLIT2/OMD/PRELP/SMOC2/KERA/PRG4/DPT/ABI3BP/SPOCK1/RSPO1/COL4A6/TNC/RSPO3/SLIT3/SPARCL1/PCOLCE2/COL21A1/MGP/COMP/FN1/ASPN/COL14A1/SPON1/FGL2/LGI4/FBLN1/MFAP4/CILP2/SRPX/LGI2/RELN/TNXB/TNN/SVEP1/COL4A5/FNDC1/EMILIN1/BMPER/PODN/VIT/IGFBP4/COL8A1/CRISPLD2/EFEMP1/CRISPLD1/COL8A2/NTN1/COL6A2/ELN/THBS2/EPYC/MMRN1/GLDN/EFEMP2/LAMA2/FBLN2/COL24A1/NTNG1/IGFBPL1/LTBP3/COL11A1/LGI1/MFAP…
NABA_MATRISOME	490	0.44175	1.95124	0.000999001	0.0190197	0.0132991	1864	tags=48%, list=20%, signal=40%	THBS4/ANGPTL1/SFRP1/BMP3/OGN/CHRDL1/SFRP2/ADIPOQ/ANGPTL7/ISM1/CILP/ADAMTS8/WNT9A/SLIT2/OMD/PRELP/FGF5/CHRDL2/FGF10/SEMA3E/SMOC2/KERA/PRG4/CRLF1/DPT/ABI3BP/SFRP4/GDF10/SPOCK1/IGF1/RSPO1/ADAM33/GDF6/C1QTNF4/COL4A6/TNC/RSPO3/CSPG4/SLIT3/SPARCL1/PCOLCE2/COL21A1/MGP/COMP/PLXNA4/FN1/ASPN/NRG2/GDF5/GPC3/TPO/VWC2/NRG3/GDF1/ADAMTSL3/COL14A1/SPON1/FGL2/LGI4/CTF1/FREM1/CTSG/FBLN1/MFAP4/CILP2/SRPX/LGI2/KY/RE…
NABA_MATRISOME_ASSOCIATED	327	0.334903	1.46262	0.001001	0.0190197	0.0132991	2387	tags=46%, list=26%, signal=36%	ANGPTL1/SFRP1/BMP3/CHRDL1/SFRP2/ANGPTL7/ISM1/ADAMTS8/WNT9A/FGF5/CHRDL2/FGF10/SEMA3E/CRLF1/SFRP4/GDF10/IGF1/ADAM33/GDF6/C1QTNF4/CSPG4/PLXNA4/NRG2/GDF5/GPC3/TPO/VWC2/NRG3/GDF1/ADAMTSL3/CTF1/FREM1/CTSG/KY/CCL19/PTN/FGF2/GREM1/C1QTNF3/IL17D/FGF14/SCUBE1/COLEC12/CCL14/F13A1/FGF7/FRZB/PLXNB3/CXCL12/ADAMTS16/ITIH5/SEMA3A/SDC3/SEMA3C/SCUBE2/CLEC2L/ADAM23/TGFB3/LOXL4/IGF2/NGF/ANGPTL2/WFIKKN2/CTSF/NRTN/GPC…
BOQUEST_STEM_CELL_UP	198	0.664767	2.81837	0.00101937	0.0190197	0.0132991	2407	tags=81%, list=26%, signal=61%	ATP1A2/MYH11/C7/OGN/MYOC/PLP1/PLN/CHRDL1/PCDH9/CILP/SLIT2/OMD/HSPB8/AOX1/PRELP/GAS1/CES1/ANK2/CAPN6/ADH1B/PTGIS/DPT/ABI3BP/SFRP4/GDF10/PDLIM3/SPOCK1/IGF1/CRYAB/NOVA1/NTRK2/CDO1/SUSD5/TNC/SLIT3/RERGL/PCOLCE2/PDGFRL/MGP/DCLK1/GPC3/FXYD1/DDR2/COL14A1/PEG10/SGCD/GFPT2/FBLN1/ABCA8/MFAP4/SRPX/BHMT2/DCX/FMO1/ITGBL1/SVEP1/SETBP1/APOD/OLFML3/MEIS1/COLEC12/ISLR/CHL1/NPY1R/FGF7/DZIP1/CXCL12/CRISPLD2/EFEMP1/…
HOLLERN_EMT_BREAST_TUMOR_UP	96	0.566652	2.25552	0.00107066	0.0190197	0.0132991	3083	tags=76%, list=34%, signal=51%	FLNC/AOX1/CFL2/ZFPM2/FN1/DDR2/APBB1/NRP2/ITGA5/IGFBP4/F13A1/NR2F1/OSR1/ANGPTL2/ZEB1/EFEMP2/SCARA3/PKD1/MXRA8/MARVELD1/AP1S2/AXL/DCN/MRAS/HSPG2/CCDC102A/PCOLCE/PRRX1/GNB4/TTYH2/MRC2/GLIPR1/HTRA3/TIMP2/FOLR2/PHLDB1/VSIG4/CELF4/GAMT/MRC1/SEC23A/FKBP7/EMP3/SACS/FCGR2B/LOXL1/GPR34/DNM1/CCL23/CYSLTR1/RNF157/TSPAN4/LRP1/LPAR1/EHBP1L1/CCR2/CSF1R/PHKA1/ST3GAL2/VEGFC/CFH/APBB2/OLFM1/RRAD/DAB2/CALU/DBN1/VIM…
MCBRYAN_PUBERTAL_TGFB1_TARGETS_UP	94	0.389606	1.55156	0.00319829	0.0384627	0.0268941	2734	tags=46%, list=30%, signal=32%	CNN1/ACTG2/TAGLN/TPM2/FHL1/TNS1/CALD1/ACTA2/DPYSL3/TNC/FN1/GFRA1/COL8A1/CLU/LPL/HSPG2/DKK3/CDH11/PCOLCE/COL16A1/FABP3/NFIC/TIMP2/EGR2/GJA1/HTRA1/SMARCA1/CNN3/PDGFC/PLOD2/GSN/MMP2/FZD4/MEF2C/QKI/TGM2/VCAN/STAT5B/PTPN14/CRIM1/MFGE8/TGFBR1/ITGAV
YAUCH_HEDGEHOG_SIGNALING_PARACRINE_UP	77	0.498922	1.92567	0.0010929	0.0190197	0.0132991	1831	tags=49%, list=20%, signal=40%	SFRP1/BCHE/PENK/CADM2/GDF10/SPOCK1/NTRK2/RERG/RIC3/EPHA3/TMEM100/KCNE4/SPON1/PTGER3/RELN/FAM110B/RADIL/FRZB/TRPC1/NOG/LEPR/GLI2/SCN2A/C1QTNF7/ST8SIA2/ADD2/PTPRS/COL10A1/C14orf39/SCARA5/IGFBP5/HSD11B1/SLC25A4/OLFML1/ZFP2/MASP1/STK33/GRIA2
WP_HEDGEHOG_SIGNALING_PATHWAY	25	0.597269	1.91265	0.00383142	0.0404633	0.0282929	1511	tags=52%, list=17%, signal=43%	CDON/GAS1/BOC/PTCH2/GLI3/EVC/EVC2/GLI2/SMO/KIF7/GLI1/DHH/GPR161
YAUCH_HEDGEHOG_SIGNALING_PARACRINE_DN	97	0.451154	1.79788	0.00107066	0.0190197	0.0132991	1436	tags=38%, list=16%, signal=32%	PCDH10/SCRG1/THBS4/PYGM/CASQ2/SPEG/ACTN2/NCAM2/PCDH9/RYR2/SEMA3E/KCNH2/CADM2/ACTA1/PDLIM3/SUSD5/MYOT/SH3BGR/CKMT2/NRSN1/ISL1/GRIA1/DPY19L2/CORO6/DAAM2/NPAS3/FLRT2/DLK1/C3orf18/CACNA1B/OSBPL6/SMO/PVALB/SLC25A27/TNNT3/ARPP21/ID4
REACTOME_SIGNALING_BY_HEDGEHOG	79	0.460923	1.78199	0.00109051	0.0190197	0.0132991	1511	tags=28%, list=17%, signal=23%	CDON/ADCY5/ADCY2/GAS1/BOC/PTCH2/GLI3/TUBA1A/DZIP1/EVC/SCUBE2/EVC2/GLI2/SMO/TUBB6/KIF7/GLI1/PRKAR2B/TUBB2B/DHH/DYNC2H1/GPR161
REACTOME_HEDGEHOG_ON_STATE	48	0.489425	1.77444	0.00463499	0.0409825	0.0286559	1511	tags=29%, list=17%, signal=24%	CDON/GAS1/BOC/PTCH2/GLI3/DZIP1/EVC/EVC2/GLI2/SMO/KIF7/GLI1/DHH/GPR161
WP_PI3KAKT_SIGNALING_PATHWAY	167	0.409554	1.71784	0.0010225	0.0190197	0.0132991	2477	tags=43%, list=27%, signal=32%	CHRM2/THBS4/NGFR/PRKAA2/FGF5/FGF10/ITGA7/IGF1/NTRK2/COL4A6/TNC/COMP/FN1/GHR/RELN/TNXB/FGF2/TNN/FGFR1/COL4A5/FGF14/ITGA5/FGF7/COL6A2/ITGA9/THBS2/PPP2R2B/IGF2/NGF/ITGA1/LAMA2/AKT3/FGF13/PPP2R3A/ANGPT1/IL6/FGF1/COL6A1/COL1A1/LPAR4/COL6A3/ITGB3/COL4A2/LAMA4/FGF9/THBS1/GNB4/COL1A2/LAMA5/IRS1/KIT/LAMC1/VEGFB/PDGFC/THBS3/GNG7/LAMB2/FGFR2/GNG4/FGF18/CREB5/CCND2/ITGB1/BCL2/OSMR/COL4A1/LPAR1/PDGFRB/IL6R/CS…
REACTOME_GAP_FILLING_DNA_REPAIR_SYNTHESIS_AND_LIGATION_IN_GG_NER	REACTOME_GAP_FILLING_DNA_REPAIR_SYNTHESIS_AND_LIGATION_IN_GG_NER	14	-0.530224	-1.83136	0.00724638	0.0478606	0.0334653	2837	tags=86%, list=31%, signal=59%	POLD3/RFC5/POLD2/POLD1/RFC4/POLE/RPA3/POLD4/LIG1/PCNA/RFC3/POLE2
WP_BASE_EXCISION_REPAIR	WP_BASE_EXCISION_REPAIR	20	-0.501763	-1.93154	0.00413223	0.0409825	0.0286559	3737	tags=95%, list=41%, signal=56%	SMUG1/POLE3/MBD4/POLD3/PNKP/MUTYH/UNG/POLD2/POLB/POLD1/POLE/APEX2/TDG/POLD4/FEN1/LIG1/PCNA/NEIL3/POLE2
KEGG_MISMATCH_REPAIR	KEGG_MISMATCH_REPAIR	14	-0.564205	-1.94873	0.00724638	0.0478606	0.0334653	3710	tags=93%, list=41%, signal=55%	POLD3/SSBP1/RFC5/MSH2/POLD2/POLD1/RFC4/RPA3/POLD4/LIG1/PCNA/RFC3/EXO1
KEGG_BASE_EXCISION_REPAIR	KEGG_BASE_EXCISION_REPAIR	20	-0.511082	-1.96742	0.00413223	0.0409825	0.0286559	3169	tags=95%, list=35%, signal=62%	SMUG1/POLE3/MBD4/POLD3/MUTYH/UNG/POLD2/POLB/POLD1/POLE/APEX2/PARP4/TDG/POLD4/FEN1/LIG1/PCNA/NEIL3/POLE2
WP_DNA_MISMATCH_REPAIR	WP_DNA_MISMATCH_REPAIR	16	-0.566883	-2.07057	0.00359712	0.0393423	0.0275091	2912	tags=100%, list=32%, signal=68%	PMS2/POLD3/RFC5/MSH2/POLD2/POLD1/RFC4/POLE/RPA3/POLD4/LIG1/PCNA/RFC3/POLE2/EXO1
REACTOME_PCNA_DEPENDENT_LONG_PATCH_BASE_EXCISION_REPAIR	REACTOME_PCNA_DEPENDENT_LONG_PATCH_BASE_EXCISION_REPAIR	15	-0.589172	-2.09482	0.00696864	0.047849	0.0334572	2837	tags=80%, list=31%, signal=55%	POLD2/POLB/POLD1/RFC4/POLE/RPA3/POLD4/FEN1/LIG1/PCNA/RFC3/POLE2
REACTOME_HOMOLOGY_DIRECTED_REPAIR	REACTOME_HOMOLOGY_DIRECTED_REPAIR	51	-0.495759	-2.47517	0.00740741	0.0482351	0.0337272	2929	tags=67%, list=32%, signal=45%	SIRT6/ATR/POLD2/PPP4C/POLD1/CHEK1/RFC4/POLE/RPA3/RBBP8/RAD9A/TOPBP1/TIPIN/BRCA1/POLD4/XRCC2/FEN1/RMI1/TIMELESS/PCNA/RFC3/GEN1/BRCA2/EME1/POLE2/BRIP1/DNA2/RAD51/RAD51AP1/CCNA2/CLSPN/BLM/EXO1/POLQ
REACTOME_G1_S_DNA_DAMAGE_CHECKPOINTS	REACTOME_G1_S_DNA_DAMAGE_CHECKPOINTS	38	-0.413681	-1.91245	0.00578035	0.0451968	0.0316027	4219	tags=87%, list=46%, signal=47%	PSMD11/PSMC6/PSMD3/PSMA1/PSMD12/PSME4/PSMB2/PSMD1/PSMD13/CDK2/PSMA6/PSMC4/PSME1/PSMB7/PSMB3/PSMA2/MDM2/PSMA4/PSMA3/PSME3/PSMD14/CHEK1/PSMA5/PSMB10/CHEK2/PSMB9/PSMB8/PSME2/CCNE1/CCNE2/CDKN2A/CCNA2/CDC25A
WP_DNA_DAMAGE_RESPONSE	WP_DNA_DAMAGE_RESPONSE	40	-0.46394	-2.13259	0.00621118	0.0463167	0.0323858	2512	tags=62%, list=28%, signal=45%	CHEK1/APAF1/CCND1/CASP8/RAD9A/CHEK2/BID/BRCA1/TNFRSF10B/CYCS/CDK6/CASP3/PMAIP1/CCNE1/E2F1/CCNE2/CCNB2/RAD51/CCNB3/FANCD2/CCNB1/CDK1/CDC25C/CDC25A/SFN
WP_MIRNA_REGULATION_OF_DNA_DAMAGE_RESPONSE	WP_MIRNA_REGULATION_OF_DNA_DAMAGE_RESPONSE	42	-0.476933	-2.26604	0.00606061	0.0456578	0.0319251	2512	tags=64%, list=28%, signal=47%	CHEK1/APAF1/CCND1/CASP8/RAD9A/CHEK2/MCM7/BID/BRCA1/TNFRSF10B/CYCS/CDK6/CASP3/PMAIP1/CCNE1/E2F1/MIR17HG/CCNE2/CCNB2/RAD51/CCNB3/FANCD2/CCNB1/CDK1/CDC25C/CDC25A/SFN
HU_GENOTOXIC_DAMAGE_4HR	HU_GENOTOXIC_DAMAGE_4HR	25	-0.592295	-2.42185	0.00456621	0.0409825	0.0286559	2399	tags=72%, list=26%, signal=53%	HMGN1/TCF19/KIF22/ALAS1/ITGB7/ANLN/MTHFD2/KPNA2/CDT1/ECT2/PRC1/CDC20/CKS2/BUB1/AURKA/CDC25C/PTTG1/NEK2
REACTOME_G2_M_DNA_DAMAGE_CHECKPOINT	REACTOME_G2_M_DNA_DAMAGE_CHECKPOINT	31	-0.574626	-2.51382	0.00478469	0.0411345	0.0287622	2512	tags=65%, list=28%, signal=47%	CHEK1/RFC4/YWHAZ/RPA3/RBBP8/RAD9A/CHEK2/YWHAE/TOPBP1/BRCA1/RMI1/RFC3/BRIP1/DNA2/CCNB1/CDK1/CDC25C/SFN/BLM/EXO1
WP_DNA_IRDAMAGE_AND_CELLULAR_RESPONSE_VIA_ATR	WP_DNA_IRDAMAGE_AND_CELLULAR_RESPONSE_VIA_ATR	45	-0.521666	-2.55915	0.00653595	0.0474626	0.033187	3322	tags=76%, list=37%, signal=48%	RECQL5/PALB2/DCLRE1A/MDM2/MSH2/ATR/TDP1/POLB/RFWD3/EEF1E1/CHEK1/RBBP8/RAD9A/CHEK2/TOPBP1/BRCA1/FEN1/RMI1/PCNA/E2F1/MCM2/BRCA2/FANCA/BRIP1/RAD51/FANCI/FANCD2/PLK1/FOXM1/CDK1/CDC25C/CLSPN/CDC45/EXO1
REACTOME_GLUCOSE_METABOLISM	44	-0.389654	-1.89411	0.00680272	0.0477387	0.0333801	3209	tags=64%, list=35%, signal=41%	NUP85/PFKFB3/MDH2/NUP35/SEC13/NUP88/PFKL/PFKP/GAPDH/ADPGK/ENO1/PPP2R1B/NUP37/PGK1/NUP50/SLC37A4/TPI1/G6PC/PCK2/GOT1/SLC25A13/FBP1/SLC25A10/PFKFB2/SLC37A1/HK2/GCKR/FBP2
REACTOME_ARACHIDONIC_ACID_METABOLISM	28	-0.489476	-2.08782	0.00446429	0.0409825	0.0286559	902	tags=50%, list=10%, signal=45%	PON1/CYP2C8/AKR1C3/CYP4F8/FAAH2/GGT1/GPX2/ALOXE3/CYP2J2/ALOX12B/CYP4F3/PON3/CYP2C9/CYP2C19
REACTOME_METABOLISM_OF_POLYAMINES	31	-0.488377	-2.1365	0.00478469	0.0411345	0.0287622	4219	tags=97%, list=46%, signal=52%	PSMD2/PSMD11/PSMC6/PSMD3/AZIN1/PSMA1/PSMD12/PSME4/AMD1/PSMB2/PSMD1/PSMD13/PSMA6/PSMC4/PSME1/PSMB7/PSMB3/PSMA2/PSMA4/PSMA3/PSME3/PSMD14/PSMA5/PSMB10/PSMB9/PSMB8/PSME2/AGMAT/SAT1/NQO1
KEGG_ASCORBATE_AND_ALDARATE_METABOLISM	10	-0.712789	-2.15738	0.00628931	0.0464004	0.0324443	171	tags=70%, list=2%, signal=69%	MIOX/UGT1A10/UGT1A7/UGT1A8/UGT1A6/UGT1A1/UGT1A9
KEGG_DRUG_METABOLISM_OTHER_ENZYMES	28	-0.507637	-2.16529	0.00446429	0.0409825	0.0286559	1381	tags=50%, list=15%, signal=43%	CYP3A7/NAT1/TPMT/UPP1/CES2/TK1/CYP3A5/UGT1A10/UGT1A7/UGT1A8/UGT1A6/XDH/UGT1A1/UGT1A9
KEGG_FRUCTOSE_AND_MANNOSE_METABOLISM	17	-0.595127	-2.20726	0.00362319	0.0393423	0.0275091	2691	tags=76%, list=30%, signal=54%	PFKL/PFKP/GMPPB/GMPPA/TPI1/PMM2/SORD/FBP1/PFKFB2/TSTA3/HK2/AKR1B10/FBP2
KEGG_STARCH_AND_SUCROSE_METABOLISM	21	-0.555281	-2.21796	0.00408163	0.0409825	0.0286559	617	tags=43%, list=7%, signal=40%	TREH/HK2/UGT1A10/UGT1A7/UGT1A8/UGT1A6/UGT1A1/MGAM/UGT1A9
KEGG_DRUG_METABOLISM_CYTOCHROME_P450	37	-0.484812	-2.22637	0.00595238	0.0451968	0.0316027	1434	tags=62%, list=16%, signal=53%	GSTZ1/CYP3A7/GSTP1/ALDH3B1/FMO3/FMO5/CYP2C8/CYP3A5/GSTA2/ADH6/CYP2D6/ALDH3B2/CYP2C9/UGT1A10/UGT1A7/UGT1A8/CYP2C19/UGT1A6/UGT1A1/CYP2C18/UGT1A9/ALDH3A1/ADH7
KEGG_ARACHIDONIC_ACID_METABOLISM	30	-0.512975	-2.24658	0.0046729	0.0409825	0.0286559	861	tags=47%, list=9%, signal=42%	CYP2C8/PLA2G4E/AKR1C3/PLA2G10/GGT1/GPX2/CYP2J2/ALOX12B/CYP4F3/CYP2C9/CYP2C19/CYP2C18/PLA2G3/GGT6
KEGG_PORPHYRIN_AND_CHLOROPHYLL_METABOLISM	18	-0.63136	-2.38022	0.00364964	0.0393423	0.0275091	171	tags=33%, list=2%, signal=33%	UGT1A10/UGT1A7/UGT1A8/UGT1A6/UGT1A1/UGT1A9
WP_CODEINE_AND_MORPHINE_METABOLISM	10	-0.816084	-2.47002	0.00314465	0.0384104	0.0268575	861	tags=80%, list=9%, signal=73%	CYP2C8/ABCC3/CYP2D6/UGT1A10/UGT1A8/UGT1A6/UGT1A1/UGT1A9
KEGG_LINOLEIC_ACID_METABOLISM	14	-0.734757	-2.5378	0.00362319	0.0393423	0.0275091	861	tags=71%, list=9%, signal=65%	CYP2C8/PLA2G4E/PLA2G10/CYP3A5/CYP2J2/CYP2C9/CYP2C19/CYP2C18/PLA2G3/AKR1B10
KEGG_RETINOL_METABOLISM	29	-0.589783	-2.53888	0.0046729	0.0409825	0.0286559	947	tags=69%, list=10%, signal=62%	RDH8/DGAT1/RETSAT/CYP3A7/CYP26B1/CYP2C8/CYP3A5/DHRS9/ADH6/CYP2C9/UGT1A10/UGT1A7/UGT1A8/RDH12/CYP2C19/UGT1A6/UGT1A1/CYP2C18/UGT1A9/ADH7
KEGG_METABOLISM_OF_XENOBIOTICS_BY_CYTOCHROME_P450	35	-0.574197	-2.58135	0.00540541	0.0441884	0.0308976	1434	tags=69%, list=16%, signal=58%	GSTZ1/CYP3A7/GSTP1/ALDH3B1/CYP2C8/AKR1C3/CYP3A5/DHDH/CYP2S1/GSTA2/AKR1C4/ADH6/ALDH3B2/CYP2C9/UGT1A10/UGT1A7/UGT1A8/CYP2C19/UGT1A6/UGT1A1/CYP2C18/UGT1A9/ALDH3A1/ADH7
WP_CHOLESTEROL_BIOSYNTHESIS_PATHWAY	WP_CHOLESTEROL_BIOSYNTHESIS_PATHWAY	11	-0.722681	-2.26741	0.00318471	0.0384104	0.0268575	2532	tags=100%, list=28%, signal=72%	MVD/NSDHL/MVK/FDFT1/DHCR7/IDI1/CYP51A1/HMGCS1/SQLE/HMGCR
REACTOME_CHOLESTEROL_BIOSYNTHESIS	REACTOME_CHOLESTEROL_BIOSYNTHESIS	16	-0.693847	-2.53431	0.00359712	0.0393423	0.0275091	2532	tags=94%, list=28%, signal=68%	FDPS/MVD/NSDHL/MVK/FDFT1/HSD17B7/DHCR7/IDI1/CYP51A1/ACAT2/HMGCS1/SQLE/HMGCR/EBP/DHCR24
WUNDER_INFLAMMATORY_RESPONSE_AND_CHOLESTEROL_UP	WUNDER_INFLAMMATORY_RESPONSE_AND_CHOLESTEROL_UP	28	-0.650401	-2.77424	0.00446429	0.0409825	0.0286559	2385	tags=86%, list=26%, signal=63%	CTRB2/B2M/PSMB10/TAP2/PSMB9/SLC40A1/PDIA4/HLA-B/CTSS/LYN/PSMB8/PSME2/GATM/GK/UPP1/AMBP/CASP7/SERPINA1/TFRC/PLAC8/PRSS3/KLK1/PRSS1/KRT16

## Sheet: CIN
Description.x	setSize.x	enrichmentScore.x	NES.x	pvalue.x	p.adjust.x	qvalues.x	rank.x	leading_edge.x	core_enrichment.x
NABA_CORE_MATRISOME	179	0.707875	2.44356	0.000999001	0.0113974	0.00792226	1770	tags=74%, list=19%, signal=61%	THBS4/COL10A1/COL11A1/FNDC1/CILP/OGN/OMD/SPOCK1/SLIT2/COMP/MFAP5/COL8A1/PRELP/THBS2/ASPN/RSPO3/FBLN2/SPON1/TNN/DPT/PODN/COL1A1/COL3A1/KERA/HMCN1/COL1A2/AEBP1/MGP/FN1/EPYC/COL8A2/MFAP4/FBN1/COL14A1/SMOC2/BGN/COL5A1/FBLN1/LUM/CTHRC1/EMILIN1/LAMA2/POSTN/COL6A3/RSPO1/DCN/TNC/VCAN/COL6A2/NTNG2/ELN/SRPX/PODNL1/PCOLCE/SPARCL1/EFEMP2/THBS1/EFEMP1/COL12A1/SVEP1/SPARC/COL5A2/BMPER/LGI2/TNXB/IGFBP5/PRG4/SRP…
NABA_MATRISOME	560	0.584335	2.07108	0.000999001	0.0113974	0.00792226	2123	tags=61%, list=23%, signal=50%	SFRP2/THBS4/SFRP4/COL10A1/COL11A1/FNDC1/CILP/OGN/OMD/SPOCK1/SLIT2/COMP/MFAP5/ISM1/COL8A1/GREM1/PRELP/CHRDL2/THBS2/ANGPTL1/ASPN/SFRP1/CHRDL1/SULF1/CST2/RSPO3/FBLN2/ADAM33/GDF6/SPON1/FGF14/TNN/DPT/PODN/COL1A1/COL3A1/BMP3/KERA/HMCN1/COL1A2/AEBP1/IGF1/PLXNA4/MGP/ADAMTS12/TGFB3/FN1/EPYC/COL8A2/ADAMTS2/MFAP4/FBN1/HTRA3/COL14A1/ADAMTS16/WNT2/FGF7/SMOC2/MMP11/BGN/COL5A1/COLEC12/INHBA/FGF5/FBLN1/LUM/CTHRC…
NABA_MATRISOME_ASSOCIATED	381	0.48756	1.71552	0.000999001	0.0113974	0.00792226	2199	tags=54%, list=24%, signal=43%	SFRP2/SFRP4/ISM1/GREM1/CHRDL2/ANGPTL1/SFRP1/CHRDL1/SULF1/CST2/ADAM33/GDF6/FGF14/BMP3/IGF1/PLXNA4/ADAMTS12/TGFB3/ADAMTS2/HTRA3/ADAMTS16/WNT2/FGF7/MMP11/COLEC12/INHBA/FGF5/P4HA3/ADAM12/TIMP3/SERPINF1/MMP2/GDF10/CRLF1/FGF10/CCL21/ANGPTL2/WNT9A/CTSG/ANGPTL7/IGF2/PLXDC2/CLEC11A/ITIH3/LOX/SCUBE2/ADAMTS10/SERPING1/CTSK/ADAMTSL3/C1QTNF7/MMP16/GPC6/CHRD/ADAM23/ADAMTS8/FSTL1/CST1/FGF2/C1QTNF3/F13A1/TIMP2/C…
GOTZMANN_EPITHELIAL_TO_MESENCHYMAL_TRANSITION_UP	54	0.620926	1.96793	0.00102041	0.0113974	0.00792226	1580	tags=48%, list=17%, signal=40%	CYP1B1/FBLN2/COL1A1/COL3A1/TGFB3/FN1/ACTA2/INHBA/TIMP3/TNC/CDH2/MPDZ/COL5A2/NR2F1/IGFBP7/NCAM1/SERPINE1/CCL7/COL4A2/COL18A1/LY6H/CCL2/TIMP1/ABCB1/GADD45B/COL4A1
JECHLINGER_EPITHELIAL_TO_MESENCHYMAL_TRANSITION_UP	47	0.615528	1.91943	0.00103093	0.0113974	0.00792226	961	tags=47%, list=10%, signal=42%	GAS1/CYP1B1/FMO1/COL3A1/DDR2/INHBA/MMP2/DCN/TNC/COL6A2/PCOLCE/CDH2/SPARC/TNXB/PDGFRB/COL6A1/SDC2/PMP22/VIM/HTRA1/MMP13/CFH
BOQUEST_STEM_CELL_UP	214	0.7362	2.55791	0.000999001	0.0113974	0.00792226	1778	tags=76%, list=19%, signal=63%	SFRP4/CILP/OGN/OMD/ITGBL1/SPOCK1/SLIT2/MFAP5/PRELP/MYH11/C7/GAS1/ISLR/THBS2/CHRDL1/ATP1A2/MYOC/PLN/FAP/PTGIS/PRRX1/GFPT2/PDLIM3/DPT/COL1A1/FMO1/COL3A1/DDR2/COL1A2/AEBP1/DCLK1/PLP1/DKK2/IGF1/MGP/SGCD/BICC1/CDO1/PDGFRL/MFAP4/FBN1/COL14A1/MXRA8/FGF7/OLFML2B/COL5A1/COLEC12/INHBA/FBLN1/LUM/CDH11/TWIST1/LAMA2/COL6A3/PCDH9/SERPINF1/KCND2/MMP2/GDF10/DCN/CRYAB/TNC/VCAN/COL6A2/GLT8D2/AOX1/BHMT2/SRPX/APOD/F…
KEGG_TGF_BETA_SIGNALING_PATHWAY	48	0.590385	1.84171	0.00102987	0.0113974	0.00792226	875	tags=33%, list=10%, signal=30%	THBS4/COMP/THBS2/GDF6/TGFB3/INHBA/DCN/NOG/THBS1/LTBP1/CHRD/SMAD9/BMPR1B/LEFTY2/GDF5/ID4
KEGG_HEDGEHOG_SIGNALING_PATHWAY	29	0.614834	1.78619	0.00215285	0.0186193	0.0129421	1146	tags=45%, list=12%, signal=39%	GAS1/GLI1/WNT2/GLI3/PTCH2/WNT9A/GLI2/RAB23/DHH/WNT2B/SMO/BMP8A/WNT9B
WP_HEDGEHOG_SIGNALING_PATHWAY_NETPATH	11	0.755243	1.78293	0.00124224	0.0118254	0.00821973	1076	tags=64%, list=12%, signal=56%	GLI1/GLI3/PTCH2/GLI2/DHH/KIF7/SMO
PID_HEDGEHOG_2PATHWAY	15	0.667018	1.71561	0.0046729	0.0338663	0.0235402	1909	tags=67%, list=21%, signal=53%	GAS1/BOC/PTCH2/GLI2/PTHLH/DHH/CDON/SMO/TGFB2/HHIP
YAUCH_HEDGEHOG_SIGNALING_PARACRINE_UP	74	0.626158	2.04291	0.00101215	0.0113974	0.00792226	1854	tags=55%, list=20%, signal=45%	COL10A1/SPOCK1/SFRP1/PTGER3/PENK/SPON1/BCHE/KCNE4/GDF10/NOG/HSD11B1/GLI2/IGFBP5/ST8SIA2/EPHA3/C1QTNF7/RELN/RERG/PTHLH/OLFML1/RADIL/TMEM100/RET/TRPC1/ADD2/FRZB/CADM2/TSPAN11/PTPRS/ALDH1A3/WNT9B/FAM110B/L1TD1/NTRK2/RIC3/THSD4/SCG5/BST1/SLC1A3/LEPR/TRPC3
WP_HEDGEHOG_SIGNALING_PATHWAY	27	0.664028	1.9	0.0010846	0.0113974	0.00792226	1201	tags=48%, list=13%, signal=42%	GAS1/BOC/GLI1/GLI3/PTCH2/GLI2/EVC/EVC2/DHH/CDON/KIF7/SMO/CCND2
YAUCH_HEDGEHOG_SIGNALING_PARACRINE_DN	100	0.43396	1.45344	0.00702811	0.0425811	0.0295977	1703	tags=36%, list=19%, signal=30%	THBS4/SCRG1/NCAM2/PCDH10/CASQ2/PDLIM3/SPEG/PCDH9/KCND2/PYGM/FLRT2/COL12A1/ACTN2/RYR2/NPAS3/SUSD5/ISL1/DAAM2/COL4A4/CADM2/ID4/A2M/MMP13/SMO/C3orf18/KCNH2/SEMA3E/SH3BGR/CORO6/GRIA1/FAM131B/MS4A2/OSBPL6/MYOT/SLN/DPY19L2
REACTOME_SIGNALING_BY_HEDGEHOG	76	0.510901	1.6715	0.00101215	0.0113974	0.00792226	1108	tags=24%, list=12%, signal=21%	GAS1/ADCY2/BOC/GLI1/GLI3/ADCY5/PTCH2/GLI2/EVC/SCUBE2/DZIP1/TUBA1A/EVC2/DHH/CDON/KIF7/SMO/TUBB6
REACTOME_HEDGEHOG_ON_STATE	53	0.553386	1.75003	0.00102145	0.0113974	0.00792226	1076	tags=25%, list=12%, signal=22%	GAS1/BOC/GLI1/GLI3/PTCH2/GLI2/EVC/DZIP1/EVC2/DHH/CDON/KIF7/SMO
WP_PI3KAKT_SIGNALING_PATHWAY	172	0.530437	1.83069	0.000999001	0.0113974	0.00792226	2586	tags=55%, list=28%, signal=40%	THBS4/COMP/CHRM2/THBS2/FGF14/TNN/COL1A1/COL1A2/ITGA11/IGF1/FN1/FGF7/FGF5/NGFR/LAMA2/COL6A3/TNC/FGF10/COL6A2/IGF2/THBS1/TNXB/RELN/PDGFRB/GHR/FGF2/SPP1/FGFR1/AKT3/ITGA7/COL6A1/LPAR4/VEGFC/ITGA9/GNB4/PDGFC/FGF1/ITGA5/COL4A4/LAMA4/PPP2R2B/COL4A2/NGF/ITGA1/IL6/HGF/CCND2/F2R/NTRK2/ITGB3/TEK/CREB5/THBS3/CSF1R/COL4A1/GNG11/PDGFRA/COL4A3/ANGPT1/COL6A6/LAMB2/ITGA8/IL3RA/PRKAA2/FGF13/FLT4/TLR4/NTRK1/IGF1R/P…
KEGG_NUCLEOTIDE_EXCISION_REPAIR	16	-0.534682	-2.02664	0.00735294	0.0433261	0.0301156	3821	tags=94%, list=42%, signal=55%	CUL4A/CDK7/RBX1/POLE3/RFC5/POLD4/ERCC5/POLE/PCNA/RFC4/POLD2/RPA3/POLD3/RFC3/POLE2
WP_NUCLEOTIDE_EXCISION_REPAIR	17	-0.532042	-2.05708	0.0078125	0.0453911	0.0315509	3861	tags=94%, list=42%, signal=55%	GTF2H2C/CUL4A/CDK7/RBX1/POLE3/RFC5/POLD4/ERCC5/POLE/PCNA/RFC4/POLD2/RPA3/POLD3/RFC3/POLE2
REACTOME_GAP_FILLING_DNA_REPAIR_SYNTHESIS_AND_LIGATION_IN_GG_NER	14	-0.557644	-1.98395	0.00666667	0.0417507	0.0290205	3559	tags=93%, list=39%, signal=57%	POLE3/RFC5/UBA52/POLD4/POLE/PCNA/RFC4/POLD2/RPA3/POLD3/RPS27A/RFC3/POLE2
KEGG_MISMATCH_REPAIR	13	-0.580366	-2.04307	0.0060241	0.0398414	0.0276934	3289	tags=85%, list=36%, signal=54%	RFC5/POLD4/MSH2/SSBP1/PCNA/RFC4/POLD2/RPA3/EXO1/POLD3/RFC3
WP_DNA_MISMATCH_REPAIR	15	-0.562253	-2.06042	0.00684931	0.0420594	0.0292351	3559	tags=87%, list=39%, signal=53%	POLE3/RFC5/POLD4/MSH2/POLE/PCNA/RFC4/POLD2/RPA3/EXO1/POLD3/RFC3/POLE2
REACTOME_PCNA_DEPENDENT_LONG_PATCH_BASE_EXCISION_REPAIR	14	-0.612889	-2.18049	0.00666667	0.0417507	0.0290205	3559	tags=100%, list=39%, signal=61%	APEX1/POLB/RFC5/POLD4/FEN1/POLE/PCNA/RFC4/POLD2/RPA3/POLD3/RFC3/POLE2
REACTOME_RECOGNITION_OF_DNA_DAMAGE_BY_PCNA_CONTAINING_REPLICATION_COMPLEX	17	-0.584462	-2.25975	0.0078125	0.0453911	0.0315509	3821	tags=100%, list=42%, signal=58%	RBX1/POLE3/RFC5/UBA52/POLD4/RAD18/POLE/PCNA/RFC4/POLD2/RPA3/DTL/POLD3/RPS27A/RFC3/POLE2
KEGG_NITROGEN_METABOLISM	11	-0.748406	-2.54598	0.00507614	0.0353291	0.0245569	1252	tags=82%, list=14%, signal=71%	GLS2/CTH/AMT/CA14/CA13/CA8/CA2/HAL/CA4
KEGG_ASCORBATE_AND_ALDARATE_METABOLISM	12	-0.626117	-2.17057	0.00537634	0.0366443	0.0254711	2308	tags=92%, list=25%, signal=69%	ALDH3A2/UGT2B11/UGT1A5/ALDH9A1/UGT2B10/ALDH2/UGT1A3/UGT1A8/UGT1A9/UGT1A7/UGT2B15
KEGG_LINOLEIC_ACID_METABOLISM	15	-0.717117	-2.62793	0.00684931	0.0420594	0.0292351	908	tags=73%, list=10%, signal=66%	PLA2G10/CYP2J2/CYP2C8/PLA2G4E/PLA2G12B/PLA2G3/CYP2C18/CYP3A5/CYP2C19/CYP2C9/AKR1B10
REACTOME_CHOLESTEROL_BIOSYNTHESIS	15	-0.712677	-2.61166	0.00684931	0.0420594	0.0292351	1984	tags=87%, list=22%, signal=68%	IDI2/NSDHL/TM7SF2/CYP51A1/DHCR7/EBP/HSD17B7/HMGCR/IDI1/HMGCS1/SQLE/ACAT2/DHCR24

## Sheet: MSI
Description.x	setSize.x	enrichmentScore.x	NES.x	pvalue.x	p.adjust.x	qvalues.x	rank.x	leading_edge.x	core_enrichment.x
NABA_CORE_MATRISOME	152	0.658257	2.24764	0.000999001	0.012104	0.00865387	1120	tags=70%, list=21%, signal=57%	COMP/COL11A1/FNDC1/THBS4/COL10A1/EPYC/OMD/SLIT2/SPOCK1/OGN/MFAP5/PRELP/DPT/HMCN1/CILP/FN1/THBS2/FBLN1/RSPO3/COL8A1/FBLN2/ASPN/COL3A1/COL1A1/COL8A2/COL1A2/AEBP1/VCAN/CTHRC1/LAMA2/COL24A1/FBN1/MATN3/MFAP4/POSTN/MFAP2/BGN/PODNL1/SVEP1/PODN/COL12A1/TNC/COL14A1/LUM/SPON1/COL5A1/SRPX/KERA/COL5A2/COL16A1/DCN/ADIPOQ/SRPX2/COL6A3/TNFAIP6/PCOLCE/MGP/EFEMP1/RSPO1/SPARC/THBS1/SLIT3/LGI2/ELN/ABI3BP/COL6A2/NTN…
NABA_MATRISOME	417	0.566942	2.01079	0.000999001	0.012104	0.00865387	1305	tags=60%, list=24%, signal=49%	SFRP2/SFRP4/COMP/COL11A1/FNDC1/THBS4/COL10A1/EPYC/ISM1/OMD/SLIT2/SPOCK1/OGN/MFAP5/PRELP/DPT/GREM1/HMCN1/ADAM33/MMP13/CILP/FN1/ADAMTS16/THBS2/ADAM12/FBLN1/CHRDL1/RSPO3/F13A1/COL8A1/SFRP1/FBLN2/ASPN/COL3A1/CHRDL2/GDF6/COL1A1/COL8A2/FGF14/COL1A2/SULF1/IGF1/ANGPTL1/COLEC12/AEBP1/P4HA3/VCAN/CTHRC1/LAMA2/ADAM23/COL24A1/MMP2/MMP11/ADAMTS12/FBN1/MATN3/TIMP3/MFAP4/POSTN/MFAP2/BGN/PLXNA4/ADAMTS2/CTSG/FGF7/…
NABA_MATRISOME_ASSOCIATED	265	0.503998	1.75602	0.000999001	0.012104	0.00865387	1933	tags=71%, list=36%, signal=48%	SFRP2/SFRP4/ISM1/GREM1/ADAM33/MMP13/ADAMTS16/ADAM12/CHRDL1/F13A1/SFRP1/CHRDL2/GDF6/FGF14/SULF1/IGF1/ANGPTL1/COLEC12/P4HA3/ADAM23/MMP2/MMP11/ADAMTS12/TIMP3/PLXNA4/ADAMTS2/CTSG/FGF7/SERPINB2/IGF2/ANGPTL2/SCUBE2/CST2/FGF5/SERPINF1/SEMA3D/GPC6/INHBA/HTRA3/GDF10/TIMP2/CLEC11A/CCL21/CCL19/C1QTNF3/LOX/MMP16/PLXNC1/CCL18/PLXDC2/FGF10/CTSK/BMP3/ADAMTS10/SERPINE2/LOXL4/CD109/TGFB3/SERPING1/FSTL1/CTF1/CCL14…
GOTZMANN_EPITHELIAL_TO_MESENCHYMAL_TRANSITION_UP	44	0.509765	1.58833	0.00301811	0.0256493	0.0183382	1393	tags=48%, list=26%, signal=36%	FN1/CYP1B1/CDH2/FBLN2/COL3A1/COL1A1/TIMP3/TNC/ACTA2/INHBA/COL5A2/MPDZ/TGFB3/SERPINE1/PKP1/NR2F1/CCL7/TIMP1/IGFBP7/COL18A1/CCL2
JECHLINGER_EPITHELIAL_TO_MESENCHYMAL_TRANSITION_UP	35	0.650889	1.98557	0.00100908	0.012104	0.00865387	1088	tags=69%, list=20%, signal=55%	GAS1/MMP13/CYP1B1/CDH2/COL3A1/MMP2/DDR2/FMO1/TNC/INHBA/DCN/PCOLCE/SPARC/COL6A2/PDGFRB/CFH/SDC2/HTRA1/PMP22/VLDLR/COL6A1/DAB2/VIM/PDGFRA
BOQUEST_STEM_CELL_UP	190	0.711478	2.45278	0.000999001	0.012104	0.00865387	927	tags=73%, list=17%, signal=63%	SFRP4/OMD/SLIT2/ITGBL1/SPOCK1/GAS1/OGN/MFAP5/PRELP/DPT/CILP/THBS2/PDGFRL/FBLN1/CHRDL1/PRRX1/MYH11/GFPT2/PLN/PTGIS/COL3A1/FAP/KCND2/COL1A1/ISLR/COL1A2/CDO1/CES1/IGF1/C7/AOX1/COLEC12/AEBP1/VCAN/LAMA2/MXRA8/PLP1/MMP2/BICC1/PDLIM3/DDR2/FBN1/MFAP4/ATP1A2/MFAP2/CRYAB/FLRT2/APOD/FMO1/FGF7/SVEP1/DCLK1/FXYD1/TWIST1/TNC/COL14A1/LUM/SERPINF1/COL5A1/ABCA8/PCDH9/INHBA/ADH1B/CDH11/SRPX/ABCA6/GSTM5/SGCD/COL5A2/…
KEGG_TGF_BETA_SIGNALING_PATHWAY	40	0.508378	1.57848	0.00301507	0.0256493	0.0183382	1305	tags=48%, list=24%, signal=36%	COMP/THBS4/THBS2/GDF6/INHBA/DCN/BMPR1B/THBS1/TGFB3/CHRD/SMAD9/FST/NOG/LTBP1/ID4/BMP4/CDKN2B/TGFB2/THBS3
YAUCH_HEDGEHOG_SIGNALING_PARACRINE_UP	52	0.559319	1.77187	0.001001	0.012104	0.00865387	1474	tags=63%, list=27%, signal=47%	COL10A1/SPOCK1/PTGER3/SFRP1/BCHE/SPON1/PENK/GDF10/KCNE4/PTHLH/EPHA3/RELN/ST8SIA2/HSD11B1/OLFML1/TRPC1/IGFBP5/NTRK2/NOG/GLI2/RADIL/ADD2/RERG/FAM110B/MS4A1/BST1/ALDH1A3/PTPRS/C1QTNF7/RIC3/SCARA5/TSPAN11/SLC1A3
WP_HEDGEHOG_SIGNALING_PATHWAY	16	0.601336	1.62626	0.0042508	0.0327341	0.0234035	1199	tags=62%, list=22%, signal=49%	GAS1/BOC/GLI3/EVC/EVC2/GLI1/GLI2/GPR161/HHIP/SMO
YAUCH_HEDGEHOG_SIGNALING_PARACRINE_DN	56	0.517242	1.65023	0.00100301	0.012104	0.00865387	1289	tags=50%, list=24%, signal=38%	THBS4/SCRG1/MMP13/NCAM2/PCDH10/KCND2/SPEG/PDLIM3/FLRT2/SERPINB2/COL12A1/PCDH9/CASQ2/SUSD5/RYR2/SEMA3E/DAAM2/MS4A2/PYGM/FCRL1/PAPPA/EYA1/ID4/NPAS3/SMO/A2M/OSBPL6/SLN
REACTOME_SIGNALING_BY_HEDGEHOG	49	0.494353	1.5578	0.00501505	0.0378085	0.0270314	1199	tags=37%, list=22%, signal=29%	GAS1/ADCY2/BOC/GLI3/SCUBE2/EVC/DZIP1/ADCY5/EVC2/GLI1/GLI2/TUBA1A/DYNC2H1/GPR161/TUBB6/HHIP/PRKAR2B/SMO
WP_PI3KAKT_SIGNALING_PATHWAY	125	0.450621	1.52047	0.000999001	0.012104	0.00865387	2322	tags=71%, list=43%, signal=41%	COMP/THBS4/FN1/THBS2/NGFR/COL1A1/FGF14/COL1A2/IGF1/LAMA2/ITGA11/FGF7/IGF2/TNC/FGF5/CHRM2/COL6A3/THBS1/COL6A2/FGF10/GHR/TNN/FGFR1/RELN/IBSP/SPP1/AKT3/PDGFRB/FGF1/NTRK2/ITGA5/ITGA9/NGF/VEGFC/IL6/OSMR/TCL1A/LPAR4/ITGA7/CREB5/COL6A1/CSF1R/LAMA4/PDGFRA/FGF18/GNB4/TGFA/FGF13/KIT/FGF2/LAMA1/TNXB/THBS3/LAMC2/TLR4/LAMC1/CSF3R/COL4A3/PDGFC/PIK3R6/ANGPT1/IGF1R/ITGA1/ITGB5/LAMA3/COL4A2/COL6A6/ITGB3/GNG11/LAM…
