# Supplementary material for: Cancer-associated fibroblast infiltration in gastric cancer: the discrepancy in subtypes pathways and immunosuppression
Source: J Transl Med. 2021 Jul 31;19:325. doi: 10.1186/s12967-021-03012-z (PMC8325313; doi:10.1186/s12967-021-03012-z)
Supplement: Supplementary file 3 — Additional file 3: GSEA results in GSE62254 cohort. [file 12967_2021_3012_MOESM3_ESM.xls]

## Sheet: supplymentary Table2
	ID	Description	setSize	enrichmentScore	NES	pvalue	p.adjust	qvalues	rank	leading_edge	core_enrichment
BENPORATH_EED_TARGETS	BENPORATH_EED_TARGETS	BENPORATH_EED_TARGETS	595	0.517773	1.85224	0.000999001	0.00730431	0.00373821	2539	tags=35%, list=18%, signal=30%	SFRP4/FNDC1/RSPO3/CYP1B1/KCNMA1/COLEC12/GPM6B/DCLK1/SPON1/PGM5/HOPX/TWIST1/CXCL12/ABCA8/CHRDL2/MEOX2/CH25H/SFRP1/LOX/MOXD1/GHR/ZEB2/SLIT2/LAYN/COL12A1/CNRIP1/PTGER3/LTBP2/MAFB/OLFML2B/PDE10A/EBF1/SDC2/BHLHE22/PMP22/FOXF1/TCF21/LRCH2/TM6SF1/CLIP4/PTGFR/PRKG1/FEZ1/RAI2/STEAP4/TAC1/SHISA2/GLIPR2/BMPR1B/PRKCB/STMN2/FLI1/PLXNC1/HS3ST3B1/PODN/RBM24/PRICKLE1/ISL1/SCN4B/SCD5/HTRA1/PDGFRA/BVES/PTHLH/THBD/…
BENPORATH_ES_WITH_H3K27ME3	BENPORATH_ES_WITH_H3K27ME3	BENPORATH_ES_WITH_H3K27ME3	649	0.542384	1.94377	0.000999001	0.00730431	0.00373821	2470	tags=34%, list=17%, signal=30%	SFRP4/COL8A1/FNDC1/RSPO3/THBS2/CHRDL1/EPHA3/KCNMA1/COLEC12/GPM6B/FBN1/DCLK1/SMOC2/SPON1/PGM5/TWIST1/PRUNE2/LMOD1/MMP2/PRKD1/SNAI2/CHRDL2/C14orf132/MEOX2/CH25H/SFRP1/GHR/ZEB2/SLIT2/LAYN/COL12A1/MEIS1/CNRIP1/PTGER3/LTBP2/FBLN5/MAFB/RARRES2/OLFML2B/SYNE1/PDE10A/EBF1/BHLHE22/PMP22/FOXF1/TCF21/LRCH2/CLIP4/MXRA7/NEGR1/PTGFR/PRKG1/FEZ1/TAC1/ITIH5/GLIPR2/PRKCB/STMN2/FLI1/PLXNC1/HS3ST3B1/PODN/PLP1/ISL1/SC…
BENPORATH_SUZ12_TARGETS	BENPORATH_SUZ12_TARGETS	BENPORATH_SUZ12_TARGETS	589	0.531971	1.90281	0.000999001	0.00730431	0.00373821	2679	tags=39%, list=19%, signal=33%	CYP1B1/KCNMA1/COLEC12/GPM6B/FBN1/SPON1/PGM5/HOPX/CDH11/CHRDL2/CH25H/SFRP1/LOX/IGFBP5/GHR/ZEB2/SLIT2/LAYN/TCEAL2/CNRIP1/RAB31/PTGER3/LTBP2/MAFB/OLFML2B/NRK/SDC2/BHLHE22/PMP22/FOXF1/SRPX2/LRCH2/TMEM255A/NID2/NRP1/PTGFR/PRKG1/RFTN1/FEZ1/ERG/RAI2/SHISA2/STMN2/DLC1/FLI1/HS3ST3B1/PODN/PRICKLE1/ISL1/SCN4B/SCD5/HTRA1/PDGFRA/LEF1/GAS7/PTHLH/THBD/LBH/BARX1/WNT2/ST8SIA4/PGR/MAF/PAPPA/ADAM12/RCSD1/HSPA6/DKK2…
BRUINS_UVC_RESPONSE_LATE	BRUINS_UVC_RESPONSE_LATE	BRUINS_UVC_RESPONSE_LATE	714	0.387434	1.39015	0.000999001	0.00730431	0.00373821	1688	tags=20%, list=12%, signal=19%	OGN/GREM1/CCDC80/THBS2/ASPN/CNN1/MFAP5/TNC/MYH11/BICC1/COL11A1/COLEC12/SMOC2/MYL9/CTHRC1/SRPX/PLXDC2/ACTA2/ST6GALNAC5/SFRP1/LOX/COL5A1/TPM2/PCOLCE/GHR/LRRC17/COL6A3/SLIT2/SGCD/FN1/COL12A1/RBMS3/CRISPLD2/FSTL1/COL1A2/RAB31/TFPI2/MFAP4/FBLN5/DIXDC1/LOXL1/EFEMP2/COL6A1/VEGFC/TUBB6/MYH10/SVEP1/CAV1/COL5A2/LAMA4/MXRA7/NID2/RFTN1/PTN/TUBA1A/PTX3/WWTR1/TGFBI/GNG11/PTPRZ1/TCF4/CCL21/SLC8A1/TUSC3/SGCE/PTP…
BRUINS_UVC_RESPONSE_VIA_TP53_GROUP_A	BRUINS_UVC_RESPONSE_VIA_TP53_GROUP_A	BRUINS_UVC_RESPONSE_VIA_TP53_GROUP_A	511	0.433054	1.54475	0.000999001	0.00730431	0.00373821	2720	tags=32%, list=19%, signal=27%	GREM1/CNN1/CYP1B1/TNC/BICC1/PGM5/CTHRC1/SRPX/LMOD1/RASSF8/ACTA2/ISLR/PCOLCE/ZEB2/CPXM2/EDNRA/GPRASP1/SERPING1/RAB31/SDC2/THY1/AKT3/CD69/PDGFC/ITGA9/FNBP1/MEF2C/VCAM1/FLNC/C3orf70/CCL21/GLIPR2/TUSC3/CNTN1/KIT/EPDR1/DCHS1/GPR155/MYO5A/GIMAP4/LDB2/TLR1/LYVE1/DKK3/PECAM1/TEK/BHMT2/CLIC4/SOBP/ASB2/CD93/KLF12/ENTPD1/ARHGEF26/LXN/MMP13/LCP2/ZBTB20/TLR4/GPR65/RNF180/KLF9/SMIM3/EGR2/NR3C1/ITGA7/PTPRD/CSRP…
CHEN_METABOLIC_SYNDROM_NETWORK	CHEN_METABOLIC_SYNDROM_NETWORK	CHEN_METABOLIC_SYNDROM_NETWORK	810	0.581405	2.08884	0.000999001	0.00730431	0.00373821	2313	tags=45%, list=16%, signal=40%	COL8A1/CCDC80/THBS2/ITGBL1/COL14A1/TNC/SULF1/BICC1/DPYSL3/COLEC12/GPM6B/FBN1/SMOC2/FRMD6/ANTXR1/SRPX/PLXDC2/BGN/CCL2/MMP2/RASSF8/FHL1/CTSK/VCAN/CH25H/LOX/ADAMTS2/COL5A1/TGFB1I1/PCOLCE/FRZB/COL6A3/EML1/LTBP1/FBXO32/LAYN/GPNMB/PDGFRL/RBMS3/ZNF521/CNRIP1/COL1A2/RAB31/ARMCX2/OLR1/LTBP2/FBLN5/MAFB/POSTN/IL33/LOXL1/EFEMP2/ATP8B2/OLFML3/COL6A1/SDC2/PMP22/TUBB6/TNFAIP6/RNF217/NRP2/SRPX2/TM6SF1/SVEP1/FBLN…
CUI_TCF21_TARGETS_2_DN	CUI_TCF21_TARGETS_2_DN	CUI_TCF21_TARGETS_2_DN	522	0.642517	2.29417	0.000999001	0.00730431	0.00373821	2854	tags=59%, list=20%, signal=49%	MSRB3/COLEC12/TIMP3/RERG/FRMD6/HOPX/VGLL3/PLXDC2/FABP4/SCN7A/FERMT2/CRYAB/PCOLCE/ZEB2/EML1/MCC/JAM2/RCAN2/COL12A1/TSPAN2/FOXP2/TRPC1/C1QTNF7/THBS1/PLSCR4/FAM13C/MAFB/PDE10A/EBF1/SDC2/ARMCX1/PALLD/TCF21/SAMD4A/NID2/AGTR1/PRKG1/ITGA9/CELF2/ERG/RORA/WWTR1/VIM/CSGALNACT1/GEM/AMOTL1/TMTC1/MEF2C/CDC42EP3/KCTD12/GIMAP8/GIMAP6/SLC2A3/FLI1/HS3ST3B1/THSD7A/GIMAP4/LDB2/CYYR1/SSBP2/SGIP1/COL4A4/TEK/MYCT1/CYB…
DACOSTA_UV_RESPONSE_VIA_ERCC3_DN	DACOSTA_UV_RESPONSE_VIA_ERCC3_DN	DACOSTA_UV_RESPONSE_VIA_ERCC3_DN	533	0.42144	1.5059	0.000999001	0.00730431	0.00373821	3227	tags=42%, list=22%, signal=34%	COL8A1/THBS2/DDR2/CXCL12/FERMT2/ZEB2/SLIT2/MN1/TRPC1/MAP1B/COL1A2/RAB31/NAV3/VEGFC/FBXL7/PKD2/COL5A2/SAMD4A/MDFIC/FILIP1L/CAP2/RFTN1/DOK5/NREP/PTX3/WWTR1/FGF2/NUAK1/PBX3/DLC1/PTPRM/IL1R1/IL7R/SSBP2/ITPR1/HEG1/DPYD/DENND5A/TTC28/GJA1/LPAR1/RDX/WASF3/ZBTB20/SLC16A7/MITF/NR3C1/VLDLR/SERPINE1/PLOD2/AMPH/QKI/DMD/ATP2B4/PTPN13/GNAI1/DOCK4/TIAM1/GLRB/ADARB1/SEMA3C/ATXN1/RBMS1/PRKACB/RBPMS/NR2F2/WNT5A/OS…
FORTSCHEGGER_PHF8_TARGETS_DN	FORTSCHEGGER_PHF8_TARGETS_DN	FORTSCHEGGER_PHF8_TARGETS_DN	437	0.406304	1.44476	0.000999001	0.00730431	0.00373821	2982	tags=38%, list=21%, signal=31%	SYNC/BICC1/TIMP3/FBN1/MYLK/FRMD6/AKAP12/EML1/FN1/PHLDB2/SETBP1/FSTL1/RAB31/MAFB/COL6A1/GNB4/AHNAK2/CAV1/RFTN1/LGALS1/IL6/SPARC/COL16A1/AXL/MEOX1/IGFBP6/PBX3/DIO2/AQP1/DKK3/HEG1/BCAT1/VWF/IL11/PRSS23/LRP12/TLR4/TMEM158/IGFBP7/HSPA6/SERTAD4-AS1/FGF13/SYNPO/LMCD1/CCL5/EMP1/NCF2/NAP1L5/EHD2/OXCT1/RGMB/PPP1R18/AP1S2/EID1/PEA15/THSD4/IFIT2/MARVELD1/TGFBR1/PBX1/DYNC2H1/ZBTB4/LAT2/IFFO1/ARHGDIB/METTL7A/T…
GOBERT_OLIGODENDROCYTE_DIFFERENTIATION_DN	GOBERT_OLIGODENDROCYTE_DIFFERENTIATION_DN	GOBERT_OLIGODENDROCYTE_DIFFERENTIATION_DN	674	0.497795	1.78502	0.000999001	0.00730431	0.00373821	3465	tags=47%, list=24%, signal=38%	MIR100HG/COL11A1/DPYSL3/TIMP3/DCLK1/MYLK/PLXDC2/AEBP1/TNS1/BCHE/CTSK/CRYAB/PDZRN4/EPHA7/PCOLCE/ZEB2/COL6A3/LTBP1/FBXO32/JAM2/PHLDB2/TSPAN2/LSAMP/FOXP2/CNRIP1/MAP1B/JAM3/TIMP2/FAM13C/CACNA2D1/DIXDC1/SYNE1/NAV3/COL6A1/CFL2/SDC2/GNB4/PCDH7/TNFAIP6/AKT3/PDGFC/NEGR1/ID4/RECK/HAS2/NREP/PTGDS/RORA/COL6A2/COL16A1/CDC42EP3/AXL/PTPRZ1/TCF4/PPP1R12B/SYT11/ANTXR2/SLC2A3/ZMAT1/PLXNC1/PTPRM/THSD7A/DZIP1/PLP1/P…
GRYDER_PAX3FOXO1_ENHANCERS_IN_TADS	GRYDER_PAX3FOXO1_ENHANCERS_IN_TADS	GRYDER_PAX3FOXO1_ENHANCERS_IN_TADS	670	0.403572	1.44685	0.000999001	0.00730431	0.00373821	3004	tags=34%, list=21%, signal=28%	GAS1/FGF7/KCNMA1/DPYSL3/DCLK1/ANK2/PRUNE2/VGLL3/PEG3/BCHE/PDZRN3/SLC24A3/ZEB2/MCC/PHLDB2/MEDAG/MN1/MEIS1/SETBP1/ALDH1A3/RGMA/OLFML2B/TSHZ3/SDC2/FBXL7/PMP22/FOXF1/CASQ2/NRP2/SAMD4A/PDGFC/ADAMTS1/PRKG1/CDK14/CELF2/VIM/SHISA2/CDC42EP3/GNG11/C3orf70/ANTXR2/SERPINE2/KANK2/SYNDIG1/DOCK10/ACTC1/ITPR1/PID1/ADAM19/ITGA1/GXYLT2/HECTD2/FAM229B/ATP8B4/BCAT1/ARL4C/TTC28/CALCRL/SVIL/MAN1C1/UBE2E2/MAF/CHST15/CO…
LEE_BMP2_TARGETS_UP	LEE_BMP2_TARGETS_UP	LEE_BMP2_TARGETS_UP	508	0.586753	2.09246	0.000999001	0.00730431	0.00373821	2905	tags=54%, list=20%, signal=45%	SFRP4/CCDC80/RSPO3/MGP/EFEMP1/CRISPLD1/SYNPO2/AOC3/MSRB3/CCL11/GPM6B/SPON1/PGM5/FMO2/CXCL12/AEBP1/ADH1B/SCN7A/BCHE/SLC24A3/SNAI2/C14orf132/CPE/COL5A1/C1S/ANGPTL2/IGFBP5/TGFB1I1/C1R/GHR/LRRC17/LTBP1/CPXM2/CILP/FBXO32/JAM2/EDNRA/SERPING1/CRISPLD2/RNF150/ZNF521/KCNJ8/MAMDC2/TIMP2/PLSCR4/RGMA/RAB31/PTGER3/MFAP4/FBLN5/RARRES2/COL6A1/TCF21/AHNAK2/DPT/P2RY14/AGTR1/P2RX7/FGL2/LAMA2/PDPN/RECK/GABRP/CELF2/…
MARTINEZ_RB1_TARGETS_UP	MARTINEZ_RB1_TARGETS_UP	MARTINEZ_RB1_TARGETS_UP	456	0.404642	1.43995	0.000999001	0.00730431	0.00373821	2889	tags=33%, list=20%, signal=27%	MFAP5/FBLN1/FGF7/DPYSL3/TIMP3/SPON1/HOPX/SERPINF1/FABP4/PEG3/ANGPTL2/PCOLCE/GHR/RGS4/MAP1B/THBS1/RAB31/CACNA2D1/PDE3A/CALD1/RARRES2/CFL2/FBLN2/PTGFR/FGL2/LUM/LGALS1/GABRP/ITGA9/CFD/CELF2/COL6A2/MRC2/SHISA2/TMEM45A/ITIH5/COL1A1/AQP1/TIMP1/PECAM1/CX3CR1/CD36/PKIG/C1orf54/GJA1/SORBS1/STOM/ITM2A/NR3C1/TCEAL3/C1QB/QKI/PDE4DIP/DMD/PTPN13/NCF2/HSPB7/CLDN11/TXNIP/RBMS1/MAP2/PRKACB/TWSG1/WNT5A/IL6ST/NTN1/…
MEISSNER_BRAIN_HCP_WITH_H3K4ME3_AND_H3K27ME3	MEISSNER_BRAIN_HCP_WITH_H3K4ME3_AND_H3K27ME3	MEISSNER_BRAIN_HCP_WITH_H3K4ME3_AND_H3K27ME3	689	0.481327	1.72693	0.000999001	0.00730431	0.00373821	2357	tags=37%, list=16%, signal=32%	SFRP2/GREM1/GAS1/RSPO3/EPHA3/HMCN1/COLEC12/SMOC2/RERG/BNC2/SPON1/PGM5/CXCL12/PDZRN3/PTGIS/CH25H/SFRP1/LOX/ADAMTS2/COL5A1/MOXD1/IGFBP5/FRZB/NOX4/FN1/PHLDB2/COL12A1/CRISPLD2/KCNJ8/S1PR3/PTGER3/COL15A1/PDE3A/MAFB/PDE10A/EBF1/FBXL7/BHLHE22/PMP22/FOXF1/TUBB6/TWIST2/SVEP1/FBLN2/MDFIC/NXN/NID2/PRKG1/ID4/ITGA9/MYOCD/CSRP2/GJC1/WWTR1/VIM/SHISA2/HSPA2/GLIPR2/FAT4/PDE5A/ANTXR2/HS3ST3A1/RBPMS2/DLC1/FLI1/HS3S…
NABA_MATRISOME	NABA_MATRISOME	NABA_MATRISOME	597	0.680563	2.43538	0.000999001	0.00730431	0.00373821	2006	tags=46%, list=14%, signal=41%	SFRP2/OGN/SFRP4/GREM1/COL8A1/FNDC1/RSPO3/THBS2/SPOCK1/COL10A1/ASPN/MFAP5/COL14A1/FBLN1/MGP/TNC/EFEMP1/FGF7/CHRDL1/SULF1/THBS4/CRISPLD1/OMD/CCL11/ABI3BP/COL11A1/HMCN1/COLEC12/TIMP3/FBN1/SMOC2/SPON1/CTHRC1/CCL19/SERPINF1/SRPX/CXCL12/PLXDC2/DCN/BGN/GPC6/CCL2/AEBP1/MMP2/CTSK/CHRDL2/ECM2/VCAN/SPARCL1/CD109/SFRP1/LOX/ADAMTS2/COL5A1/ANGPTL2/INHBA/IGFBP5/WNT2B/PCOLCE/FRZB/ANGPTL1/COL6A3/SLIT2/LTBP1/CILP/…
NUYTTEN_EZH2_TARGETS_UP	NUYTTEN_EZH2_TARGETS_UP	NUYTTEN_EZH2_TARGETS_UP	594	0.557716	1.99458	0.000999001	0.00730431	0.00373821	2916	tags=50%, list=20%, signal=41%	TNC/EFEMP1/FGF7/SYNC/NEXN/FRMD6/CDH11/TMEM47/FERMT2/EPHA7/CPED1/COL5A1/C1S/MOXD1/INHBA/C1R/GHR/SLIT2/RGS4/FN1/PHLDB2/RBMS3/TSPAN2/SETBP1/GFPT2/CNRIP1/MAP1B/THBS1/TFPI2/SYNE1/LOXL1/COL6A1/VEGFC/PCDH7/SRPX2/AHNAK2/CLEC2B/CD69/MXRA7/NID2/NRP1/CAP2/LUM/C11orf96/RFTN1/IL6/NREP/PTX3/TGFBI/GEM/COL16A1/SHISA2/CDC42EP3/TCF4/TMEM45A/DSE/ITIH5/GLIPR2/NUAK1/PBX3/PAPLN/ROBO1/SERPINE2/GPR155/TTC7B/CLEC7A/TGFB3…
ONKEN_UVEAL_MELANOMA_UP	ONKEN_UVEAL_MELANOMA_UP	ONKEN_UVEAL_MELANOMA_UP	485	0.446319	1.58959	0.000999001	0.00730431	0.00373821	2883	tags=39%, list=20%, signal=32%	GPM6B/ANK2/HSPB8/MMP2/FHL1/CTSK/SPARCL1/C1R/ZEB2/TIMP2/COL1A2/RAB31/TFPI2/PDE10A/COL6A1/FBXL7/PCDH7/AHNAK2/CLEC2B/PKD2/SAMD4A/NXN/MXRA7/LGALS1/FEZ1/FXYD6/CELF2/SPARC/WWTR1/FNBP1/WIPF1/GEM/LY96/APOD/CDC42EP3/KCTD12/FLNC/SLC2A3/PLXNC1/PTPRM/KIT/TYROBP/CLIC4/HTRA1/OLFM1/DENND5A/TTC28/BASP1/TRIM22/BAG2/MAN1C1/PTPRC/RDX/MSN/FRY/PXDN/STOM/IGFBP7/HCLS1/VLDLR/C1QB/LAPTM5/IFI16/FGF13/FCER1G/RAI14/CXCR4/EM…
PEREZ_TP53_TARGETS	PEREZ_TP53_TARGETS	PEREZ_TP53_TARGETS	687	0.411826	1.47772	0.000999001	0.00730431	0.00373821	2769	tags=35%, list=19%, signal=30%	DCLK1/SYNM/CTHRC1/TNS1/DACT1/CRYAB/VCAN/CPE/ADAMTS2/MOXD1/FRZB/GHR/EML1/CILP/MCC/EDNRA/CYBRD1/CRISPLD2/MN1/ZCCHC24/SMAD9/S1PR3/FAM13C/COL15A1/MAFB/LOXL1/PDE10A/COL6A1/NRK/FOXF1/AHNAK2/COL5A2/MDFIC/P2RX7/EPB41L3/C11orf96/ID4/ITGA9/CELF2/RORA/AMOTL1/GNG11/ANGPT1/MXRA5/FLNC/ITIH5/GLIPR2/UBE2QL1/NUAK1/GPR183/ITGAM/FLI1/HS3ST3B1/DZIP1/GPR155/GNG2/HEG1/COL4A4/ARHGEF6/ASB2/BVES/MAGEH1/MAN1C1/SHE/LBH/IL1…
REACTOME_ADAPTIVE_IMMUNE_SYSTEM	REACTOME_ADAPTIVE_IMMUNE_SYSTEM	REACTOME_ADAPTIVE_IMMUNE_SYSTEM	478	0.410988	1.4639	0.000999001	0.00730431	0.00373821	2894	tags=35%, list=20%, signal=29%	COLEC12/CTSK/FBXO32/TRPC1/FCGR2B/COL1A2/FBXL7/TUBB6/COL3A1/RNF217/AKT3/CLEC2B/ASB5/MRC1/PRKG1/TUBA1A/CD200/MRC2/LY96/VCAM1/FCGR1B/PRKCB/C3/TYROBP/TLR1/COL1A1/ITPR1/CYBB/HECTD2/CD36/ASB2/CD86/ITGB2/CTSO/CD14/PTPRC/UBE2E2/LCP2/CD1D/TLR4/EVL/KLHL5/ITGA4/KLHL13/SELL/NCF2/TREM2/PRKACB/TLR2/LAIR1/RNF130/FYN/CD8A/AP1S2/CRTAM/TRAT1/CTSL/PILRA/BTK/PIK3CD/HCST/ICAM2/SIGLEC10/RASGRP3/ITK/SLAMF7/TREM1/CD300L…
REACTOME_CYTOKINE_SIGNALING_IN_IMMUNE_SYSTEM	REACTOME_CYTOKINE_SIGNALING_IN_IMMUNE_SYSTEM	REACTOME_CYTOKINE_SIGNALING_IN_IMMUNE_SYSTEM	512	0.431356	1.53843	0.000999001	0.00730431	0.00373821	2832	tags=36%, list=20%, signal=30%	FGF7/CCL11/CCL19/TWIST1/CCL2/MMP2/NDN/GHR/FN1/COL1A2/IL33/F13A1/IL6/RORA/VIM/MEF2C/PDGFRB/FGF2/VCAM1/PTPRZ1/ANGPT1/FCGR1B/ITGAM/KIT/IL1R1/IL7R/CCR2/TIMP1/FLNA/TEK/MRAS/PDGFRA/CD36/CSF2RB/CD86/ITGB2/TNFSF4/TRIM22/TNFSF13B/VWF/IL11/IL10RA/TNFSF8/MSN/TRIM6/RASGRF2/S1PR1/CCR5/HGF/PTPN13/HAVCR2/FPR1/CCL5/IL17RD/ALOX5/CCR1/FGFR1/IL6ST/OSMR/FYN/PEA15/CSF1R/PTGS2/IRAK3/CD44/IFIT2/BCL2/PIK3CD/IL16/HCK/LCP…
REACTOME_DEVELOPMENTAL_BIOLOGY	REACTOME_DEVELOPMENTAL_BIOLOGY	REACTOME_DEVELOPMENTAL_BIOLOGY	590	0.388051	1.3877	0.000999001	0.00730431	0.00373821	2529	tags=24%, list=18%, signal=21%	EPHA3/MYH11/DPYSL3/MYL9/ANK2/CXCL12/FABP4/MMP2/SCN7A/EPHA7/COL5A1/COL6A3/SLIT2/MEIS1/TRPC1/RGMA/MAFB/EBF1/COL6A1/SDC2/PMP22/TUBB6/COL3A1/NRP2/MYH10/AKT3/COL5A2/NRP1/CAP2/LAMA2/DOK5/TUBA1A/ITGA9/COL6A2/WWTR1/MEF2C/FGF2/BOC/TCF4/CNTN1/ROBO1/FLI1/PLXNC1/TYROBP/ITGA1/ISL1/COL4A4/SCN4B/SCD5/CD36/LEF1/PTPRC/RDX/ST8SIA4/MSN/COL4A2/CHL1/EGR2/EVL/VLDLR/CXCR4/CACNB2/TIAM1/TREM2/RGMB/FGFR1/PRKACB/NR2F2/COL4…
REACTOME_INNATE_IMMUNE_SYSTEM	REACTOME_INNATE_IMMUNE_SYSTEM	REACTOME_INNATE_IMMUNE_SYSTEM	601	0.412122	1.47512	0.000999001	0.00730431	0.00373821	2754	tags=34%, list=19%, signal=28%	C7/CTSK/C1S/C1R/SERPING1/CFH/CRISPLD2/TIMP2/RAB31/OLR1/TNFAIP6/P2RX7/FGL2/CFD/PTX3/WIPF1/LY96/GLIPR1/MEF2C/RNASE6/ITGAM/SLC2A3/C3/FCER1A/C3AR1/TYROBP/CLEC5A/MYO5A/TLR1/CCR2/PECAM1/ITPR1/CLEC7A/TLR8/CYBB/FCGR2A/CD36/ATP8B4/CR1/ITGB2/LY86/CD14/CD93/MNDA/PTPRC/WASF3/DOCK2/CD53/LCP2/CLEC4A/TLR4/STOM/HSPA6/TLR7/C1QB/IFI16/NLRP3/FCER1G/FPR1/SELL/ALOX5/NCF2/TREM2/C1QA/TXNIP/PRKACB/TLR2/C5AR1/ARHGAP9/LAI…
REACTOME_SIGNALING_BY_GPCR	REACTOME_SIGNALING_BY_GPCR	REACTOME_SIGNALING_BY_GPCR	535	0.478372	1.70895	0.000999001	0.00730431	0.00373821	2443	tags=31%, list=17%, signal=26%	CCL11/CCL19/CXCL12/GPC6/CCL2/PDE1A/WNT2B/RGS4/EDNRA/ACKR1/S1PR3/PTGER3/PDE3A/PDE10A/VIP/SDC2/GNB4/AKT3/PRKAR2B/P2RY14/AGTR1/PTGFR/CXCL13/NBEA/FPR3/TAC1/GNG11/CCL21/HSD17B6/GPR183/PRKCB/C3/C3AR1/GNG2/HTR2B/CYSLTR1/CCR2/ITPR1/ARHGEF6/CX3CR1/PTHLH/PDE4B/CALCRL/LPAR1/ADCY2/ARHGEF26/PDE7B/HTR2A/WNT2/FZD1/GNAL/LRP12/RGS18/GPR65/RASGRF2/GPR68/GRP/PIK3CG/S1PR1/CCR5/PTCH1/CXCR4/APLNR/GNAI1/FPR1/CCL5/TIAM1…
RODRIGUES_THYROID_CARCINOMA_POORLY_DIFFERENTIATED_DN	RODRIGUES_THYROID_CARCINOMA_POORLY_DIFFERENTIATED_DN	RODRIGUES_THYROID_CARCINOMA_POORLY_DIFFERENTIATED_DN	463	0.500643	1.78266	0.000999001	0.00730431	0.00373821	2961	tags=45%, list=20%, signal=37%	COL8A1/CCDC80/TAGLN/FBLN1/DPYSL3/FBN1/MYLK/CXCL12/TNS1/ABCA8/ACTA2/CTSK/ECM2/CPE/ZEB2/ANGPTL1/GPRASP1/RBMS3/CYBRD1/SMAD9/THBS1/CACNA2D1/LTBP2/BEX4/PRICKLE2/C8orf88/SDC2/COL3A1/RNF217/AKT3/LAMA4/MXRA7/AGTR1/RECK/FNBP1/TMTC1/LINC01140/KCTD12/MXRA5/BOC/TCF4/GLIPR2/HSD17B6/FMOD/SSBP2/ITPR1/PID1/ITGA1/GXYLT2/SCD5/SOBP/MMRN2/GADD45B/GJA1/SBSPON/MAGI2/LBH/MAF/WASF3/COL4A2/ZBTB20/GNAL/SPP1/HCLS1/ZSCAN18/…
SMID_BREAST_CANCER_BASAL_DN	SMID_BREAST_CANCER_BASAL_DN	SMID_BREAST_CANCER_BASAL_DN	429	0.5025	1.78644	0.000999001	0.00730431	0.00373821	2581	tags=39%, list=18%, signal=33%	OGN/SFRP4/ASPN/ITGBL1/MFAP5/COL14A1/FBLN1/EPHA3/THBS4/MYH11/KCNMA1/OMD/DCLK1/CXCL12/DCN/FABP4/HSPB8/ADH1B/ABCA8/C14orf132/MEOX2/SPARCL1/CPE/LRRC17/CILP/PPP1R3C/CYBRD1/ACKR1/ZCCHC24/PTGER3/KCNE4/TFPI2/MFAP4/NR2F1/IL33/OLFML3/NAV3/FBXL7/SVEP1/DPT/F13A1/AGTR1/CPA3/CFD/RAI2/IGF1/NBEA/APOD/HSPA2/BMPR1B/CACNA2D3/FCER1A/ITPR1/C1QTNF3/RTN1/EMCN/CX3CR1/CD36/PTHLH/IGFBP4/GJA1/MAN1C1/ATP1A2/PLCL1/SH3BGRL/PG…
WONG_ADULT_TISSUE_STEM_MODULE	WONG_ADULT_TISSUE_STEM_MODULE	WONG_ADULT_TISSUE_STEM_MODULE	473	0.678848	2.41604	0.000999001	0.00730431	0.00373821	2675	tags=62%, list=19%, signal=53%	GREM1/CYP1B1/TAGLN/TNC/THBS4/KCNMA1/NAP1L3/AOC3/PDLIM3/CCL11/COL11A1/TIMP3/SMOC2/MYL9/MYLK/SPON1/FRMD6/SERPINF1/CXCL12/PLXDC2/BGN/HSPB8/NDN/FERMT2/PEG3/FHL1/EPHA7/SFRP1/MOXD1/IGFBP5/MPDZ/C1R/LTBP1/RGS4/FN1/PHLDB2/MEDAG/RCAN2/MEIS1/ZNF521/FSTL1/THBS1/SCG5/CACNA2D1/PTGER3/ARMCX2/LTBP2/NR2F1/CALD1/POSTN/BEX4/COL6A1/NRK/PMP22/TUBB6/CASQ2/TNFAIP6/PKD2/FBLN2/CAV1/MDFIC/DPT/ADAMTS1/NID2/P2RY14/LAMA2/MS4…
ZWANG_TRANSIENTLY_UP_BY_2ND_EGF_PULSE_ONLY	ZWANG_TRANSIENTLY_UP_BY_2ND_EGF_PULSE_ONLY	ZWANG_TRANSIENTLY_UP_BY_2ND_EGF_PULSE_ONLY	884	0.406482	1.46282	0.000999001	0.00730431	0.00373821	2173	tags=22%, list=15%, signal=20%	GREM1/FNDC1/THBS2/ASPN/COL14A1/STON1/HMCN1/MYL9/CTHRC1/BCHE/FHL1/PDZRN4/CPED1/LOX/TGFB1I1/COL6A3/SSPN/RCAN2/KCNJ8/CACNA2D1/KCNMB1/MFAP4/EBF1/COL6A1/FBXL7/CASQ2/TNFAIP6/COL3A1/TCF21/TM6SF1/FBLN2/COL5A2/DPT/PRKAR2B/NEGR1/AGTR1/EPB41L3/LAMA2/MS4A4A/MSR1/CPA3/GJC1/COL6A2/MS4A7/WWTR1/A2M/LRRC32/EMILIN1/FLNC/C1QTNF2/GLIPR2/PDE5A/RBPMS2/ZMAT1/ZNF677/PLA2G4C/TYROBP/THSD7A/PODN/GNG2/FMOD/SGIP1/TLR8/CD52/C…
ACEVEDO_METHYLATED_IN_LIVER_CANCER_DN	ACEVEDO_METHYLATED_IN_LIVER_CANCER_DN	ACEVEDO_METHYLATED_IN_LIVER_CANCER_DN	445	0.443874	1.57832	0.001	0.00730431	0.00373821	3138	tags=34%, list=22%, signal=28%	CCDC80/ASPN/MFAP5/SCRG1/ZFPM2/RUNX1T1/DPYSL3/ANK2/FILIP1/PEG3/PDE1A/PDZRN3/PDZRN4/CPXM2/MCC/SMAD9/OLFML2B/CASQ2/ASB5/F13A1/TAC1/FCGR1B/ITIH5/GZMK/PPP1R12B/SLC8A1/BMPR1B/MYO5A/FMOD/LYVE1/GIMAP7/FCGR2A/CD86/MAGEH1/DIRAS3/CD1D/RGS18/PXDN/SLC16A7/ARHGAP24/C1QB/NLRP3/ARHGAP6/ITGA8/DMD/CACNB2/MAP9/FAXC/HOXA5/TWSG1/THEMIS2/SH3PXD2B/RGS13/F2R/FYN/FGD5/THSD4/SEMA6D/PLAU/LST1/FHOD3/PRELP/ST6GALNAC3/NFASC/I…
BENPORATH_PRC2_TARGETS	BENPORATH_PRC2_TARGETS	BENPORATH_PRC2_TARGETS	366	0.511943	1.81085	0.001	0.00730431	0.00373821	2539	tags=34%, list=18%, signal=29%	KCNMA1/COLEC12/GPM6B/SPON1/PGM5/CHRDL2/CH25H/SFRP1/GHR/ZEB2/SLIT2/LAYN/CNRIP1/PTGER3/LTBP2/MAFB/OLFML2B/BHLHE22/PMP22/FOXF1/LRCH2/PTGFR/PRKG1/FEZ1/STMN2/FLI1/HS3ST3B1/PODN/ISL1/SCN4B/SCD5/PDGFRA/PTHLH/THBD/BARX1/WNT2/PGR/PAPPA/HSPA6/DKK2/NR4A3/ITGA4/PDE4DIP/NKX3-2/SOX17/EGR3/RSPO2/GNA14/NR2F2/F2R/CLEC14A/PCDH17/SOX7/CEMIP/PDZD2/CD8A/NTN1/KCND3/SEMA6D/BHLHE41/HOXB2/NPR3/SLFN11/BCL2/ZNF503/RGCC/MKX…
CHARAFE_BREAST_CANCER_LUMINAL_VS_MESENCHYMAL_DN	CHARAFE_BREAST_CANCER_LUMINAL_VS_MESENCHYMAL_DN	CHARAFE_BREAST_CANCER_LUMINAL_VS_MESENCHYMAL_DN	359	0.705661	2.49585	0.001	0.00730431	0.00373821	2109	tags=64%, list=15%, signal=56%	MIR100HG/CLMP/BICC1/MSRB3/NEXN/FBN1/MYLK/BNC2/CDH11/ANTXR1/SRPX/MMP2/BCHE/FHL1/ACTA2/SNAI2/AKAP12/SFRP1/COL5A1/C1S/INHBA/TGFB1I1/COL6A3/SLIT2/RGS4/PHLDB2/LAYN/RBMS3/GFPT2/ZCCHC24/FSTL1/CNRIP1/MAP1B/SMAD9/TIMP2/RAB31/LTBP2/PDE3A/NR2F1/CALD1/LOXL1/EFEMP2/NAV3/COL6A1/CFL2/PMP22/TUBB6/TWIST2/AKT3/AHNAK2/CAV1/MDFIC/PDGFC/MXRA7/NID2/NRP1/RFTN1/IL6/ADAMTS12/CSRP2/HAS2/SPARC/PTX3/COL6A2/WWTR1/MRC2/VIM/WI…
CHICAS_RB1_TARGETS_SENESCENT	CHICAS_RB1_TARGETS_SENESCENT	CHICAS_RB1_TARGETS_SENESCENT	367	0.446432	1.57922	0.001	0.00730431	0.00373821	2486	tags=39%, list=17%, signal=33%	THBS2/COL10A1/ITGBL1/PRRX1/ACTG2/PDLIM3/DPYSL3/TCEAL7/BGN/AKAP12/INHBA/IGFBP5/PCOLCE/JAM2/EDNRA/MEDAG/CYBRD1/GFPT2/TRPC1/CNRIP1/ALDH1A3/SCG5/RAB31/ARMCX2/POSTN/IL33/THY1/MYH10/TM6SF1/CD69/C11orf96/PTN/IL6/FEZ1/GJC1/HAS2/PTX3/COL6A2/WWTR1/GEM/LRRC15/VCAM1/KCTD12/MXRA5/NR2F1-AS1/C3/GNG2/KANK2/LDB2/DIO2/FRMD4A/CCDC71L/THBD/GLIS3/IL11/FZD1/DIRAS3/IGFBP3/SLAMF8/TCEAL3/SERPINE1/LAPTM5/APOBEC3G/EMP1/SOX…
FULCHER_INFLAMMATORY_RESPONSE_LECTIN_VS_LPS_UP	FULCHER_INFLAMMATORY_RESPONSE_LECTIN_VS_LPS_UP	FULCHER_INFLAMMATORY_RESPONSE_LECTIN_VS_LPS_UP	359	0.475141	1.68052	0.001	0.00730431	0.00373821	2421	tags=37%, list=17%, signal=31%	TNC/COLEC12/HOPX/CD109/CPED1/INHBA/FN1/FCGR2B/RAB31/OLR1/CALD1/COL6A1/SDC2/PMP22/TUBB6/TMEM255A/PDGFC/NRP1/PDPN/IL6/FXYD6/EVI2A/GLIPR1/LRRC32/TCF4/C3/IL7R/MYO5A/CCDC71L/ITPR1/ADAM19/CLEC7A/RTN1/CYBB/FCGR2A/MPEG1/BCAT1/C1orf54/CD93/CLC/THBD/LPAR1/TNFSF8/CMTM3/CLEC4A/ADAM12/PPP1R14A/SLAMF8/SH3BP5/SPP1/HSPA6/GPR68/NR4A3/PIK3CG/CSRP1/RAI14/SESN3/TIAM1/RHOH/TRAF3IP3/SULF2/WNT5A/IGSF6/PLAT/ACTN1/RHOQ/P…
GOZGIT_ESR1_TARGETS_DN	GOZGIT_ESR1_TARGETS_DN	GOZGIT_ESR1_TARGETS_DN	448	0.545251	1.93874	0.001	0.00730431	0.00373821	2388	tags=47%, list=17%, signal=40%	CYP1B1/EFEMP1/EPHA3/SULF1/SYNPO2/HMCN1/DCLK1/RERG/FRMD6/CTHRC1/TWIST1/CXCL12/PDZRN3/SLC24A3/EPHA7/CD109/ST6GALNAC5/CPE/IGFBP5/MPDZ/PPP1R3C/FBXO32/GPNMB/PDGFRL/THBS1/TIMP2/ARMCX2/LTBP2/BEX4/PRICKLE2/LOXL1/ATP8B2/C8orf88/VEGFC/PCDH7/COL3A1/NRP1/CAP2/RFTN1/TUBA1A/NREP/CMAHP/NBEA/TGFBI/APOD/TMTC1/TCF4/C3orf70/UBE2QL1/IGFBP6/NUAK1/BMPR1B/CNTN1/MPPED2/MMP16/MYO5A/TIMP1/DPYD/SCD5/KCTD15/OLFM1/IGFBP4/THB…
KRIGE_RESPONSE_TO_TOSEDOSTAT_24HR_UP	KRIGE_RESPONSE_TO_TOSEDOSTAT_24HR_UP	KRIGE_RESPONSE_TO_TOSEDOSTAT_24HR_UP	440	0.501679	1.78372	0.001	0.00730431	0.00373821	3831	tags=60%, list=27%, signal=46%	TWIST1/CCL2/ZCCHC24/TIMP2/MAFB/SDC2/PKD2/CD69/FILIP1L/NRP1/EPB41L3/LGALS1/RECK/TUBA1A/GLIPR1/SHISA2/TCF4/CCDC69/ANTXR2/SLC2A3/TYROBP/MYO5A/TTC7B/CCDC71L/SSBP2/ITPR1/TAGAP/CLEC7A/CLIC4/CYBB/CD48/CR1/GAS7/PTPRC/CSGALNACT2/SH3RF3/ALOX5AP/RCSD1/MLLT11/RCBTB2/KLF9/VLDLR/KLHL5/IFI16/FCER1G/ALOX5/OGFRL1/ALDH1L2/SLA/ATXN1/TXNIP/ETS1/TSC22D3/ITPRIP/TRAF3IP3/ARHGAP9/APOLD1/RGS2/BCL2A1/GABARAPL1/FYN/AP1S2/P…
LIU_PROSTATE_CANCER_DN	LIU_PROSTATE_CANCER_DN	LIU_PROSTATE_CANCER_DN	359	0.764501	2.70396	0.001	0.00730431	0.00373821	2343	tags=75%, list=16%, signal=64%	MIR100HG/CLMP/PRRX1/COL14A1/ACTG2/TAGLN/SCRG1/EFEMP1/CHRDL1/DDR2/MYH11/KCNMA1/SYNPO2/AOC3/MSRB3/NEXN/DPYSL3/MRGPRF/GPM6B/TIMP3/FBN1/DNM3OS/MYL9/ANK2/MYLK/SPON1/FRMD6/PGM5/SERPINF1/SRPX/GPC6/HSPB8/AEBP1/TNS1/LMOD1/FERMT2/FHL1/ACTA2/SLC24A3/SNAI2/CRYAB/AKAP12/EPHA7/COL5A1/C1S/ANGPTL2/DES/TPM2/TGFB1I1/WNT2B/C1R/MAGI2-AS3/ANGPTL1/SSPN/LTBP1/LAYN/GPRASP1/RCAN2/CRISPLD2/TCEAL2/MEIS1/LSAMP/KCNJ8/CNRIP1/…
MARTINEZ_RB1_AND_TP53_TARGETS_UP	MARTINEZ_RB1_AND_TP53_TARGETS_UP	MARTINEZ_RB1_AND_TP53_TARGETS_UP	399	0.489747	1.73592	0.001	0.00730431	0.00373821	2889	tags=41%, list=20%, signal=34%	MFAP5/FBLN1/DPYSL3/SMOC2/SERPINF1/CXCL12/FABP4/ADH1B/ANGPTL2/GHR/RGS4/ACKR1/ZNF521/MAP1B/THBS1/FCGR2B/RAB31/CACNA2D1/TFPI2/RARRES2/IL33/CFL2/TNFAIP6/TM6SF1/PDGFC/PTGFR/FGL2/LUM/LGALS1/MSR1/CPA3/ITGA9/CFD/CELF2/MRC2/TGFBI/PTPRZ1/TMEM45A/ITIH5/CD163/MS4A6A/TYROBP/AQP1/TIMP1/PECAM1/CD36/C1orf54/GJA1/MNDA/LXN/SORBS1/ALOX5AP/STOM/ITM2A/CDH5/NR3C1/C1QB/ITGA4/QKI/KLHL13/HAVCR2/NCF2/HSPB7/CLDN11/TXNIP/RB…
MARTINEZ_TP53_TARGETS_UP	MARTINEZ_TP53_TARGETS_UP	MARTINEZ_TP53_TARGETS_UP	405	0.497038	1.76316	0.001	0.00730431	0.00373821	2889	tags=41%, list=20%, signal=34%	MFAP5/FBLN1/DPYSL3/SMOC2/SPON1/SERPINF1/CXCL12/ADH1B/PEG3/ANGPTL2/GHR/LTBP1/RGS4/ACKR1/ZNF521/MAP1B/THBS1/FCGR2B/RAB31/CACNA2D1/TFPI2/RARRES2/IL33/CFL2/TNFAIP6/TM6SF1/FBLN2/PDGFC/PTGFR/FGL2/LAMA2/LUM/LGALS1/MSR1/CPA3/ITGA9/CFD/CELF2/MRC2/TGFBI/PTPRZ1/TMEM45A/ITIH5/CD163/MS4A6A/TYROBP/AQP1/ACTC1/PECAM1/CD36/C1orf54/GJA1/MNDA/LXN/SORBS1/ALOX5AP/STOM/ITM2A/NR3C1/TCEAL3/C1QB/ITGA4/PDE4DIP/KLHL13/HAVC…
MATSUDA_NATURAL_KILLER_DIFFERENTIATION	MATSUDA_NATURAL_KILLER_DIFFERENTIATION	MATSUDA_NATURAL_KILLER_DIFFERENTIATION	309	0.479249	1.69568	0.001	0.00730431	0.00373821	2052	tags=34%, list=14%, signal=30%	SFRP2/GAS1/ASPN/PRRX1/EFEMP1/EPHA3/COL11A1/SPON1/HOPX/HSD11B1/FHL1/EPHA7/FSTL1/KCNJ8/POSTN/EBF1/TM6SF1/MDFIC/FGL2/EPB41L3/MS4A4A/ID4/RECK/GPR34/WWTR1/IGF1/WIPF1/GEM/MEF2C/KCTD12/TCF4/CACNA2D3/MS4A6A/MYO5A/FLNA/MPEG1/CD36/LY86/DENND5A/IGFBP4/PRSS23/MMP13/ARHGAP24/RCBTB2/PTPRD/RUNX2/CCR5/CSRP1/CCL5/EBF2/CCR1/PLAGL1/TSC22D3/ABCB1/ENG/F2R/ST3GAL6/PTGS2/CCR7/CD44/ELOVL4/DST/RGS1/MYADM/SLAMF7/HEY1/STAT…
NABA_MATRISOME_ASSOCIATED	NABA_MATRISOME_ASSOCIATED	NABA_MATRISOME_ASSOCIATED	405	0.586297	2.07979	0.001	0.00730431	0.00373821	2155	tags=39%, list=15%, signal=34%	SFRP2/SFRP4/GREM1/FGF7/CHRDL1/SULF1/CCL11/COLEC12/TIMP3/CCL19/SERPINF1/CXCL12/PLXDC2/GPC6/CCL2/MMP2/CTSK/CHRDL2/CD109/SFRP1/LOX/ADAMTS2/ANGPTL2/INHBA/WNT2B/FRZB/ANGPTL1/SERPING1/FSTL1/C1QTNF7/TIMP2/LOXL1/ISM1/SDC2/VEGFC/CLEC2B/F13A1/PDGFC/ADAMTS1/LGALS1/PTN/IL6/ADAMTS12/CXCL13/IGF1/A2M/FGF2/ANGPT1/C1QTNF2/CCL21/ITIH5/CCL8/PLXNC1/MMP16/SERPINE2/CLEC5A/TIMP1/ADAM19/CLEC7A/C1QTNF3/TGFB3/EMCN/ADAMTS3…
NUYTTEN_NIPP1_TARGETS_UP	NUYTTEN_NIPP1_TARGETS_UP	NUYTTEN_NIPP1_TARGETS_UP	410	0.44591	1.58245	0.001	0.00730431	0.00373821	2630	tags=36%, list=18%, signal=30%	ACTG2/EFEMP1/EPHA3/GLT8D2/TMEM47/FABP4/FERMT2/INHBA/RGS4/GPNMB/RBMS3/TSPAN2/SETBP1/KCNJ8/CNRIP1/CALD1/ATP8B2/VEGFC/SAMD4A/PDGFC/NID2/PTGFR/HAS2/NREP/WIPF1/GEM/TCF4/TMEM45A/PBX3/PTPRM/TTC7B/ISL1/BASP1/TRIM22/MAGEH1/BAG2/CNN3/JAZF1/UBE2E2/ENOX1/MMP13/SLC1A3/COL4A2/KATNAL1/SUGCT/TMEM158/NAP1L2/MLLT11/COL21A1/TRIM6/EGR2/NIN/SERPINE1/ADAMTS6/PLOD2/IFI16/FGF13/QKI/CCDC88A/TSPYL5/DNAJB4/GLRB/P4HA3/RGMB/…
REACTOME_HEMOSTASIS	REACTOME_HEMOSTASIS	REACTOME_HEMOSTASIS	404	0.509874	1.80853	0.001	0.00730431	0.00373821	2138	tags=35%, list=15%, signal=30%	ZFPM2/KCNMA1/TIMP3/PDE1A/CD109/ISLR/JAM2/FN1/SERPING1/JAM3/THBS1/COL1A2/KCNMB1/OLR1/RARRES2/PDE10A/SDC2/VEGFC/GNB4/PCDH7/TUBB6/CAV1/PRKAR2B/F13A1/SELE/P2RX7/PRKG1/PDPN/TUBA1A/CFD/SPARC/IGF1/A2M/MMRN1/GNG11/ANGPT1/PDE5A/SLC8A1/PRKCB/ITGAM/SERPINE2/GNG2/COL1A1/DOCK10/TIMP1/PECAM1/ITPR1/ITGA1/FLNA/TEK/TGFB3/CD48/CD36/SELP/ITGB2/THBD/GYPC/VWF/DOCK11/DOCK2/LCP2/CD84/SERPINE1/PIK3CG/ITGA4/HGF/FCER1G/AT…
SMID_BREAST_CANCER_LUMINAL_B_DN	SMID_BREAST_CANCER_LUMINAL_B_DN	SMID_BREAST_CANCER_LUMINAL_B_DN	363	0.670449	2.37125	0.001	0.00730431	0.00373821	2651	tags=68%, list=18%, signal=57%	SFRP4/CYP1B1/COL14A1/ACTG2/TAGLN/FBLN1/SCRG1/C7/TNC/EFEMP1/CHRDL1/MYH11/GPM6B/ANK2/MYLK/SYNM/FMO2/CCL19/SRPX/CXCL12/DCN/CCL2/ADH1B/FERMT2/FHL1/ABCA8/CRYAB/PTGIS/MEOX2/VCAN/CH25H/SFRP1/C1S/FRZB/LTBP1/SERPING1/ACKR1/TCEAL2/ALDH1A3/MAP1B/MFAP4/FBLN5/CALD1/IL33/SVEP1/FBLN2/CAV1/CD69/MRC1/DPT/ADAMTS1/SELE/P2RY14/PTGFR/PDPN/PTN/ID4/IL6/GABRP/CSRP2/TMEM100/PTX3/WWTR1/IGF1/CLIC2/CSGALNACT1/GEM/APOD/GLIPR…
CHICAS_RB1_TARGETS_CONFLUENT	CHICAS_RB1_TARGETS_CONFLUENT	CHICAS_RB1_TARGETS_CONFLUENT	396	0.671882	2.38108	0.001001	0.00730431	0.00373821	2128	tags=57%, list=15%, signal=50%	CCDC80/SPOCK1/ITGBL1/CNN1/ACTG2/TAGLN/FBLN1/FAP/C7/SULF1/KCNMA1/SYNC/SYNPO2/MSRB3/ABI3BP/RUNX1T1/DPYSL3/MRGPRF/FBN1/MYL9/MYLK/CTHRC1/TWIST1/SERPINF1/VGLL3/TMEM47/CXCL12/DCN/BGN/GPC6/LMOD1/ADH1B/SCN7A/ACTA2/PTGIS/SFRP1/CPE/LOX/ADAMTS2/COL5A1/C1S/ANGPTL2/MOXD1/TPM2/PCOLCE/C1R/FRZB/MAGI2-AS3/LRRC17/SSPN/SGCD/FN1/PDGFRL/SERPING1/MN1/ALDH1A3/MAP1B/THBS1/TIMP2/COL1A2/COL15A1/OLR1/LTBP2/MFAP4/POSTN/LOXL…
CUI_TCF21_TARGETS_2_UP	CUI_TCF21_TARGETS_2_UP	CUI_TCF21_TARGETS_2_UP	330	0.410618	1.45301	0.001001	0.00730431	0.00373821	1669	tags=25%, list=12%, signal=23%	CCDC80/MIR100HG/CYP1B1/FAP/MGP/ZFPM2/DCLK1/BNC2/SPON1/CTHRC1/SERPINF1/ANTXR1/SRPX/DCN/GPC6/VCAN/ADAMTS2/ISLR/SLIT2/FN1/EDNRA/CFH/MEIS1/FBLN5/POSTN/IL33/COL6A1/COL8A2/TNFAIP6/COL3A1/NRP2/LAMA4/LAMA2/LUM/LGALS1/PTN/IGDCC4/PTGDS/COL6A2/IGF1/TGFBI/VCAM1/BOC/MMP16/FMOD/COL1A1/KCNT2/GXYLT2/TGFB3/FAT3/GJA1/CPXM1/ATP1A2/ADCY2/CLEC11A/MFAP2/PCDH9/GLRB/FAXC/SEMA3C/NR2F2/GLI3/KCND3/PHACTR1/PRNP/LHFPL2/NCAM1…
DOUGLAS_BMI1_TARGETS_UP	DOUGLAS_BMI1_TARGETS_UP	DOUGLAS_BMI1_TARGETS_UP	397	0.414346	1.46799	0.001001	0.00730431	0.00373821	1907	tags=26%, list=13%, signal=24%	TIMP3/BGN/MMP2/NDN/COL5A1/ANGPTL2/TPM2/LRRC17/RGS4/FN1/ALDH1A3/TIMP2/MFAP4/LOXL1/OLFML3/COL6A1/BHLHE22/TUBB6/TNFAIP6/THY1/PRKAR2B/PDGFC/ADAMTS1/CDK14/IGDCC4/COL6A2/COL16A1/KCTD12/BOC/RBPMS2/DCHS1/RBM24/FRMD4A/DKK3/CLIC4/SCD5/KCTD15/OLFM1/BASP1/TNFSF13B/MCAM/CPXM1/RDX/BARX1/TDO2/FZD1/PAPPA/SLC1A3/COL4A2/SH3BP5/DKK2/NID1/GRP/FGF13/QKI/TSPAN7/ADARB1/NR2F2/WNT5A/GLI3/THEMIS2/COL4A1/F2R/IL6ST/PEA15/TP…
DUTERTRE_ESTRADIOL_RESPONSE_24HR_DN	DUTERTRE_ESTRADIOL_RESPONSE_24HR_DN	DUTERTRE_ESTRADIOL_RESPONSE_24HR_DN	319	0.552991	1.95613	0.001001	0.00730431	0.00373821	2950	tags=53%, list=20%, signal=43%	TAGLN/STON1/MSRB3/FBN1/DCLK1/FRMD6/PGM5/FERMT2/SNAI2/EPHA7/SLIT2/PPP1R3C/FBXO32/FN1/PHLDB2/CRISPLD2/ALDH1A3/S1PR3/CALD1/BEX4/PALLD/AHNAK2/SAMD4A/RFTN1/WWTR1/NBEA/TGFBI/SHISA2/DSE/GLIPR2/FAT4/PDE5A/NUAK1/IL1R1/MMP16/DIO2/PRICKLE1/TGFB3/ARL4C/BASP1/DOCK11/ST8SIA4/IGFBP3/FAM171B/KLHL5/CSRP1/PCDH9/QKI/LDLRAD4/SYNPO/LMCD1/SESN3/NCF2/PAM/RBMS1/MAP2/TSC22D3/ACKR3/TGFB2/ABCA1/SFMBT2/ATP10D/LOXL2/FZD7/MYA…
ENK_UV_RESPONSE_EPIDERMIS_DN	ENK_UV_RESPONSE_EPIDERMIS_DN	ENK_UV_RESPONSE_EPIDERMIS_DN	313	0.462426	1.63471	0.001001	0.00730431	0.00373821	2593	tags=40%, list=18%, signal=33%	HSPB8/HSD11B1/BCHE/FHL1/SNAI2/CH25H/EML1/TIMP2/POSTN/PMP22/CLEC2B/PDGFC/ADAMTS1/FILIP1L/ID4/TUBA1A/CFD/RORA/TGFBI/TCF4/GPR183/PRKCB/PBX3/ROBO1/KIT/SSBP2/DKK3/PKIG/ARL4C/PDE4B/THBD/SH3BGRL/LXN/PRSS23/TRPS1/FRY/IGFBP3/ITM2A/RAI14/DNAJB4/GNAI1/EMP1/EGR3/PLAGL1/F2R/FYN/PRKCH/COL7A1/PLAU/UTRN/PTGS2/ARHGAP29/FZD7/STXBP1/LPP/SATB1/ZNF331/GBP2/ANXA1/GSN/GATA3/HLF/TGFBR3/CD83/ADAP2/PKIA/RCAN1/STX11/FOXN3/…
FLECHNER_BIOPSY_KIDNEY_TRANSPLANT_OK_VS_DONOR_UP	FLECHNER_BIOPSY_KIDNEY_TRANSPLANT_OK_VS_DONOR_UP	FLECHNER_BIOPSY_KIDNEY_TRANSPLANT_OK_VS_DONOR_UP	341	0.496723	1.7557	0.001001	0.00730431	0.00373821	2181	tags=30%, list=15%, signal=27%	CYP1B1/C7/MYH11/ANK2/CDH11/CXCL12/FABP4/FHL1/ACTA2/CRYAB/VCAN/SPARCL1/SFRP1/C1S/ZEB2/CFH/COL1A2/ARMCX2/BEX4/PALLD/COL3A1/MYH10/FGL2/CDK14/LUM/LGALS1/TUBA1A/NREP/SPARC/WWTR1/VIM/SLC16A4/VCAM1/TUSC3/IL7R/SERPINE2/TEK/EVI2B/CX3CR1/IGFBP4/PTPRC/SH3BGRL/MAF/MSN/ZBTB20/ITM2A/PTPRD/PLOD2/IFI16/QKI/ELOVL5/PAM/OXCT1/RBPMS/COL4A1/F2R/ACTN1/IL6ST/FYN/KCNJ15/BNIP3/CD44/AUTS2/DST/SH3BGR/IGF1R/SRGN/RGS5/HLA-DP…
GRAESSMANN_APOPTOSIS_BY_SERUM_DEPRIVATION_UP	GRAESSMANN_APOPTOSIS_BY_SERUM_DEPRIVATION_UP	GRAESSMANN_APOPTOSIS_BY_SERUM_DEPRIVATION_UP	351	0.438429	1.54891	0.001001	0.00730431	0.00373821	2358	tags=31%, list=16%, signal=27%	OGN/PRRX1/COL14A1/ABI3BP/FBN1/BGN/CCL2/HSD11B1/SLC24A3/LOX/GHR/ZEB2/PHLDB2/FSTL1/LTBP2/CASQ2/COL3A1/COL5A2/RECK/GGTA1P/STEAP4/PDGFRB/KCTD12/ANGPT1/BOC/SLC2A3/C3/DLC1/IL1R1/AQP1/DKK3/GADD45B/PTHLH/IGFBP4/MNDA/PRSS23/TMEM158/IGFBP7/IFI16/CEP112/CCL5/EHD2/TXNIP/PLAGL1/TLR2/THEMIS2/RBM43/OSMR/IFIT2/ELOVL4/SLFN11/DST/MYOC/CD2/PRELP/ZNF503/GBP2/LIFR/BCL6/PDK4/FAS/METTL7A/CREM/TCEAL1/RNF144B/CAPN6/AVPR1…
HAMAI_APOPTOSIS_VIA_TRAIL_UP	HAMAI_APOPTOSIS_VIA_TRAIL_UP	HAMAI_APOPTOSIS_VIA_TRAIL_UP	377	0.394521	1.39605	0.001001	0.00730431	0.00373821	2866	tags=35%, list=20%, signal=29%	FAP/NAP1L3/GPM6B/CTHRC1/SERPINF1/SLC24A3/MOXD1/NOX4/SSPN/LAYN/PDGFRL/TCEAL2/FSTL1/FBLN5/CALD1/PALLD/MYH10/CLEC2B/ASB5/EPB41L3/LUM/FXYD6/CELF2/HAS2/RORA/IGF1/FNBP1/GLIPR1/TCF4/PLXNC1/KIT/DZIP1/MYO5A/FMOD/DOCK10/ITPR1/OLFM1/IGFBP4/BASP1/THBD/RDX/SH3BGRL/CDH19/CSGALNACT2/SLC16A7/ITM2A/SPP1/MITF/NID1/VLDLR/TCEAL3/NIN/IFI16/FGF13/RAI14/CEP112/CCDC88A/PTPN13/EMP1/SEMA3C/ATL1/SULF2/HSPB2/AP1S2/OSTM1/BHL…
IVANOVA_HEMATOPOIESIS_STEM_CELL_AND_PROGENITOR	IVANOVA_HEMATOPOIESIS_STEM_CELL_AND_PROGENITOR	IVANOVA_HEMATOPOIESIS_STEM_CELL_AND_PROGENITOR	341	0.430646	1.52215	0.001001	0.00730431	0.00373821	2529	tags=31%, list=18%, signal=27%	NAP1L3/MYLK/SERPINF1/PLXDC2/NDN/FHL1/MN1/MEIS1/ZNF521/MAMDC2/CNRIP1/SMAD9/KCNMB1/ARMCX2/PCDH7/RNF217/FBLN2/CLIP4/PLAC9/PTGDS/MEF2C/SYT11/GIMAP6/PTPRM/KIT/MPPED2/KANK2/LIX1L/CYSLTR1/ITPR1/GIMAP7/TEK/GADD45B/RASSF2/CD93/KLF12/GJA1/MAGI2/HTR2A/UBE2E2/GLIS2/AMIGO2/GRP/RUNX2/CAND2/L3HYPDH/ABCB1/RBPMS/SH3PXD2B/AFAP1L1/CLEC14A/EPYC/PRKCH/KCND3/FGD5/BCL2/TLE4/ZNF503/STXBP1/NAV1/FCHSD2/PHC1/SYDE1/LATS2/CC…
KIM_ALL_DISORDERS_CALB1_CORR_UP	KIM_ALL_DISORDERS_CALB1_CORR_UP	KIM_ALL_DISORDERS_CALB1_CORR_UP	345	0.434852	1.53763	0.001001	0.00730431	0.00373821	3235	tags=39%, list=22%, signal=31%	DCLK1/SERPINF1/PRUNE2/NDN/FHL1/RGS4/RCAN2/SCG5/BEX4/LMO3/THY1/AHNAK2/PRKAR2B/CAP2/CHN1/NREP/CD200/TAC1/SYT11/TUSC3/STMN2/SCG2/LDB2/ITPR1/RTN1/CX3CR1/HTR2A/ITM2A/TMEM158/MLLT11/SH3BP5/CHL1/AMPH/TSPYL5/GNAI1/DOCK4/TIAM1/GLRB/ANXA6/EGR3/UCHL1/NCALD/PRKACB/CLIP3/ACTN1/ELMO1/EID1/REEP1/BNIP3/LDOC1/PRNP/CYFIP2/STXBP1/PCSK1/PPP1R16B/CNKSR2/HSPA12A/PJA2/TCEAL1/AKR1B1/TBC1D9/KLC1/PPP1R12A/HIVEP2/SERPINI1/…
LIM_MAMMARY_STEM_CELL_UP	LIM_MAMMARY_STEM_CELL_UP	LIM_MAMMARY_STEM_CELL_UP	350	0.775222	2.73843	0.001001	0.00730431	0.00373821	2141	tags=68%, list=15%, signal=59%	CLMP/CNN1/PRRX1/COL14A1/ACTG2/TAGLN/SULF1/MYH11/CRISPLD1/KCNMA1/MSRB3/ABI3BP/DPYSL3/MRGPRF/TIMP3/MYL9/MYLK/SYNM/SERPINF1/ANTXR1/VGLL3/SRPX/TMEM47/AEBP1/TNS1/LMOD1/MMP2/NDN/FERMT2/PEG3/FHL1/ACTA2/SNAI2/CRYAB/VCAN/ADAMTS2/COL5A1/ANGPTL2/TPM2/TGFB1I1/PCOLCE/MPDZ/SLIT2/PPP1R3C/JAM2/MEDAG/COL12A1/SERPING1/TRPC1/MAMDC2/CNRIP1/JAM3/THBS1/KCNMB1/CALD1/POSTN/RARRES2/PRICKLE2/ISM1/TSHZ3/GNB4/PCDH7/TUBB6/TW…
MARTORIATI_MDM4_TARGETS_FETAL_LIVER_DN	MARTORIATI_MDM4_TARGETS_FETAL_LIVER_DN	MARTORIATI_MDM4_TARGETS_FETAL_LIVER_DN	347	0.40685	1.43826	0.001001	0.00730431	0.00373821	2807	tags=31%, list=19%, signal=26%	PRRX1/TNC/PLN/EPHA3/DPYSL3/PGM5/DCN/FERMT2/DACT1/ANGPTL2/GHR/MAP1B/TIMP2/S1PR3/COL1A2/NR2F1/POSTN/NRK/FOXF1/TCF21/COL5A2/PRKAR2B/EPB41L3/DACT3/VCAM1/ANGPT1/TCF4/PBX3/GNG2/KANK2/LIX1L/COL1A1/PDGFRA/CSF2RB/OLFM1/BASP1/LPAR1/MAF/FZD1/CD1D/SH3BP5/RCBTB2/QKI/OGFRL1/ETS1/PLAGL1/TWSG1/CLIP3/WNT5A/GLI3/F2R/IL6ST/CSF1R/UTRN/LCP1/TGFBR1/LPP/SATB1/PJA2/CAPN6/LPL/CCSER2/EPB41L2/KAT2B/RELN/APOE/EPHA4/MEF2A/IR…
MASSARWEH_TAMOXIFEN_RESISTANCE_UP	MASSARWEH_TAMOXIFEN_RESISTANCE_UP	MASSARWEH_TAMOXIFEN_RESISTANCE_UP	345	0.43088	1.52358	0.001001	0.00730431	0.00373821	2858	tags=39%, list=20%, signal=32%	THBS4/KCNMA1/COLEC12/MYLK/CDH11/FERMT2/LOX/IGFBP5/ALDH1A3/TIMP2/COL1A2/BEX4/OLFML2B/PRICKLE2/LOXL1/EBF1/CFL2/PMP22/COL5A2/SAMD4A/PDGFC/RFTN1/RAI2/C3orf70/NUAK1/PBX3/IL1R1/LIX1L/NUPR1/PDGFRA/CD36/CTSO/KLF12/COPZ2/DOCK11/SH3BGRL/STOM/FAM171B/FGF13/FAM20C/QKI/PTPN13/LMCD1/EMP1/HOXA5/OXCT1/RBMS1/TWSG1/ACKR3/GABARAPL1/PDZD2/CAV2/TGFB2/UTRN/HOXB2/FZD4/NLGN4X/SFMBT2/LHFPL2/PBX1/SASH1/VASN/FCHSD2/WLS/BCL…
MIKKELSEN_NPC_ICP_WITH_H3K4ME3	MIKKELSEN_NPC_ICP_WITH_H3K4ME3	MIKKELSEN_NPC_ICP_WITH_H3K4ME3	271	0.497755	1.75744	0.001001	0.00730431	0.00373821	2510	tags=36%, list=17%, signal=30%	SCRG1/DDR2/ANK2/BCHE/PDE1A/ABCA8/SPARCL1/ZEB2/SSPN/RBMS3/CALD1/NAV3/TNFAIP6/P2RX7/PTN/ADAMTS12/TMEM100/SPARC/A2M/LY96/AXL/VCAM1/KCTD12/ANGPT1/GPX8/GPR183/GNG2/COL1A1/FRMD4A/FKBP7/TGFB3/CTSO/PDE4B/ENTPD1/SH3BGRL/RHOJ/ITM2A/KLHL5/ADAMTS6/RAI14/PCDH9/EMP1/ETV1/TLR2/PLAT/CD44/IFIT2/SLC9A9/LPAR6/GAB3/FKBP14/PBX1/IFI44L/PRCP/SEMA3A/DTNA/S100B/MAPK10/FAS/SOX5/CORO1A/LAMB2/C8orf48/TSPAN11/SERPINI1/CC2D2A…
MILI_PSEUDOPODIA_CHEMOTAXIS_DN	MILI_PSEUDOPODIA_CHEMOTAXIS_DN	MILI_PSEUDOPODIA_CHEMOTAXIS_DN	273	0.436854	1.54335	0.001001	0.00730431	0.00373821	2985	tags=36%, list=21%, signal=29%	FGF7/TIMP3/SERPINF1/CD109/LOX/COL5A1/C1S/ANGPTL2/C1R/FN1/THBS1/TIMP2/CALD1/NRP2/FBLN2/NRP1/COL16A1/PDGFRB/AXL/EMILIN1/AQP1/PDGFRA/TRPS1/LRP12/ADAMTS5/SERPINE1/RGMB/TXNIP/FGFR1/TWSG1/TLR2/ITPRIP/PLAT/COL4A1/ACKR3/IL6ST/TENM4/C20orf194/PRNP/FZD7/LHFPL2/IGF1R/ATP10A/VASN/LAMC1/WLS/SOD3/MMP11/ADRB2/LAMB2/MAST4/ITGA5/PIK3IP1/PLA2G7/DUSP1/SLCO2A1/THBS3/EPB41L2/SOCS3/ECM1/HLA-DMB/PTGS1/DEGS1/TPBG/SLC6A6…
NAKAMURA_TUMOR_ZONE_PERIPHERAL_VS_CENTRAL_DN	NAKAMURA_TUMOR_ZONE_PERIPHERAL_VS_CENTRAL_DN	NAKAMURA_TUMOR_ZONE_PERIPHERAL_VS_CENTRAL_DN	347	0.483411	1.70891	0.001001	0.00730431	0.00373821	3055	tags=46%, list=21%, signal=37%	GAS1/SPOCK1/FGF7/RERG/TMEM47/TNS1/SLC24A3/CPE/LOX/C1S/IGFBP5/CFH/CYBRD1/RAB31/CACNA2D1/PDE3A/IL33/PDE10A/COL6A1/PCDH7/NRP2/AHNAK2/CLEC2B/LUM/C11orf96/IL6/RORA/FNBP1/STEAP4/TMEM45A/TUSC3/SLC2A3/C3/ROBO1/IL1R1/TIMP1/DPYD/TTC28/PDE4B/SH3BGRL/LXN/CHST15/ZBTB20/IGFBP3/SPP1/HSPA6/VLDLR/PLOD2/IKBIP/NRN1/DMD/ADARB1/PAM/TXNIP/PLAGL1/PLAT/ACKR3/CEMIP/LMO2/PTGS2/BNIP3/CHI3L1/LPAR6/RARRES1/LOXL2/MACF1/RGCC/R…
ONKEN_UVEAL_MELANOMA_DN	ONKEN_UVEAL_MELANOMA_DN	ONKEN_UVEAL_MELANOMA_DN	316	0.511366	1.80778	0.001001	0.00730431	0.00373821	2142	tags=35%, list=15%, signal=31%	GAS1/TIMP3/SYNM/TMEM47/NDN/PPP1R3C/JAM3/PLSCR4/KCNE4/ARMCX2/POSTN/BEX4/EFEMP2/PMP22/PALLD/NRP2/CAV1/LAMA4/ZNF423/PDGFC/ID4/CD200/CSGALNACT1/GNG11/HSPA2/TUSC3/DLC1/ROBO1/MPPED2/KANK2/TLR1/SSBP2/EMCN/SOBP/MAGEH1/PDE4B/MCAM/GYPC/ENTPD1/CNN3/CDH19/MFAP2/SORBS1/ZBTB20/TLR4/ITM2A/NAP1L2/SPP1/ZSCAN18/NR4A3/PLOD2/DMD/LMCD1/GNAI1/TXNIP/ETV1/PRKACB/CAND2/GABARAPL1/FYN/PRKCH/ITPKB/CAV2/ST3GAL6/ZNF415/C3orf1…
REACTOME_NEUTROPHIL_DEGRANULATION	REACTOME_NEUTROPHIL_DEGRANULATION	REACTOME_NEUTROPHIL_DEGRANULATION	285	0.425189	1.50274	0.001001	0.00730431	0.00373821	2896	tags=38%, list=20%, signal=31%	CRISPLD2/TIMP2/RAB31/OLR1/TNFAIP6/FGL2/CFD/PTX3/GLIPR1/ITGAM/SLC2A3/C3/C3AR1/TYROBP/CLEC5A/PECAM1/CYBB/FCGR2A/CD36/ATP8B4/CR1/ITGB2/CD14/CD93/MNDA/PTPRC/DOCK2/CD53/STOM/HSPA6/FCER1G/FPR1/SELL/ALOX5/TLR2/C5AR1/ARHGAP9/LAIR1/GMFG/FCN1/PLAU/FCGR3B/PYGL/CD44/CHI3L1/NFASC/PTPRB/PRCP/RNASE2/ARSB/RAB9B/NCKAP1L/CD300A/GSN/METTL7A/MCEMP1/BIN2/AMPD3/BST1/GPR84/PPBP/ITGAV/MMP9/PLEKHO2/CLEC12A/DOK3/YPEL5/FPR…
REACTOME_SIGNALING_BY_RECEPTOR_TYROSINE_KINASES	REACTOME_SIGNALING_BY_RECEPTOR_TYROSINE_KINASES	REACTOME_SIGNALING_BY_RECEPTOR_TYROSINE_KINASES	312	0.486989	1.72134	0.001001	0.00730431	0.00373821	2619	tags=37%, list=18%, signal=31%	THBS2/FGF7/THBS4/COL11A1/CXCL12/COL5A1/COL6A3/CILP/FN1/THBS1/COL1A2/COL6A1/VEGFC/COL3A1/NRP2/AKT3/CAV1/COL5A2/LAMA4/PDGFC/NRP1/LAMA2/ID4/SPARC/COL6A2/IGF1/MEF2C/PDGFRB/FGF2/AXL/PRKCB/KIT/COL1A1/ITPR1/COL4A4/CYBB/PDGFRA/PGR/WASF3/COL4A2/ADAM12/CDH5/SPP1/EGR2/HGF/PTPRS/TIAM1/NCF2/EGR3/FGFR1/PRKACB/PLAT/COL4A1/FYN/ELMO1/CYFIP2/IGF1R/LAMC1/S100B/NCKAP1L/LAMB1/KL/LAMB2/SPHK1/LRIG1/ITGAV/SH2B3/MMP9/PDG…
REN_ALVEOLAR_RHABDOMYOSARCOMA_DN	REN_ALVEOLAR_RHABDOMYOSARCOMA_DN	REN_ALVEOLAR_RHABDOMYOSARCOMA_DN	286	0.661598	2.33805	0.001001	0.00730431	0.00373821	2450	tags=53%, list=17%, signal=45%	COL8A1/THBS2/ITGBL1/FAP/EFEMP1/DPYSL3/FBN1/MYLK/TWIST1/MMP2/PRKD1/VCAN/LOX/ADAMTS2/COL5A1/C1S/INHBA/TGFB1I1/PCOLCE/FN1/FSTL1/THBS1/TIMP2/RAB31/TFPI2/FBLN5/LOXL1/EFEMP2/COL6A1/VEGFC/COL8A2/SRPX2/PKD2/CAV1/COL5A2/LAMA4/PDGFC/MXRA7/NRP1/RFTN1/FEZ1/PTX3/COL6A2/MRC2/TGFBI/GLIPR1/PDGFRB/FGF2/AXL/TMEM45A/RAB23/IGFBP6/TUSC3/SERPINE2/COL1A1/TIMP1/CLIC4/HTRA1/PDGFRA/ARL4C/GJA1/COPZ2/LPAR1/LBH/LXN/MSN/FZD1/…
RODWELL_AGING_KIDNEY_UP	RODWELL_AGING_KIDNEY_UP	RODWELL_AGING_KIDNEY_UP	332	0.717117	2.5376	0.001001	0.00730431	0.00373821	2707	tags=70%, list=19%, signal=58%	COL14A1/TAGLN/C7/TNC/FBN1/SPON1/FIBIN/CTHRC1/CDH11/ANTXR1/CCL2/AEBP1/VCAN/SPARCL1/COL5A1/C1S/MOXD1/INHBA/ISLR/C1R/ZEB2/FN1/GPNMB/SERPING1/RBMS3/ZCCHC24/TIMP2/COL1A2/RAB31/COL15A1/NR2F1/LOXL1/ATP8B2/VEGFC/GNB4/COL8A2/COL3A1/SVEP1/NRXN3/CD69/MRC1/LUM/RFTN1/MSR1/TUBA1A/GABRP/GGTA1P/CELF2/EVI2A/MS4A7/FNBP1/VIM/A2M/TGFBI/AXL/VCAM1/GLIPR2/GPX8/GZMK/NUAK1/ANTXR2/RNASE6/CDO1/MS4A6A/SERPINE2/PLEKHO1/TYROB…
SENESE_HDAC3_TARGETS_DN	SENESE_HDAC3_TARGETS_DN	SENESE_HDAC3_TARGETS_DN	322	0.428311	1.5153	0.001001	0.00730431	0.00373821	2150	tags=29%, list=15%, signal=25%	COL8A1/ITGBL1/TAGLN/FBLN1/COL11A1/MYL9/ANTXR1/VGLL3/TNS1/PRKD1/TGFB1I1/PCOLCE/MAGI2-AS3/RBMS3/MN1/TCEAL2/ZCCHC24/SYNE1/CFL2/C8orf88/SDC2/PCDH7/COL3A1/COL5A2/TMEM255A/MDFIC/EPB41L3/SPARC/TCF4/TMEM45A/DSE/DCHS1/COL1A1/ZNF542P/HEG1/CLIC4/BCAT1/PABPC4L/GADD45B/MCAM/LBH/GLIS2/SH3RF3/SLC16A7/MITF/TRIM6/NID1/SYNPO/GNAI1/ALOX5/ACKR3/EID1/TGFB2/TPM1/UTRN/NFASC/DTNA/TENM2/LAT2/ARHGDIB/ARSB/SERTAD4/PDLIM2/E…
SENESE_HDAC3_TARGETS_UP	SENESE_HDAC3_TARGETS_UP	SENESE_HDAC3_TARGETS_UP	315	0.499123	1.76427	0.001001	0.00730431	0.00373821	2626	tags=42%, list=18%, signal=35%	RSPO3/MIR100HG/KCNMA1/DPYSL3/TIMP3/SRPX/CCL2/SFRP1/LOX/IGFBP5/RGS4/FN1/PHLDB2/GFPT2/LTBP2/NAV3/VEGFC/PMP22/AKT3/PDGFC/MXRA7/TUBA1A/HAS2/NREP/PTX3/GEM/SHISA2/UBE2QL1/ANTXR2/STMN2/SLC2A3/IL7R/MMP16/SERPINE2/GNG2/ADAM19/FAT3/HTRA1/OLFM1/ARL4C/PDE4B/PAPPA/ZBTB20/ADAM12/TLR4/TMEM158/PLEKHH2/SPP1/IFI16/CCDC88A/DOCK4/EMP1/MAP2/TM4SF18/PRKACB/ELK3/IL6ST/PLAU/CD44/FAM126A/IFIT2/DST/LPXN/PTPRB/TGFBR1/ROBO4…
SMID_BREAST_CANCER_NORMAL_LIKE_UP	SMID_BREAST_CANCER_NORMAL_LIKE_UP	SMID_BREAST_CANCER_NORMAL_LIKE_UP	332	0.768882	2.72077	0.001001	0.00730431	0.00373821	2690	tags=81%, list=19%, signal=67%	CNN1/CYP1B1/COL14A1/C7/EFEMP1/CHRDL1/MYH11/AOC3/RUNX1T1/ANK2/MYLK/SYNM/FMO2/CCL19/SRPX/CXCL12/DCN/FABP4/CCL2/LMOD1/ADH1B/FHL1/ABCA8/ACTA2/CRYAB/MEOX2/CH25H/SPARCL1/SFRP1/CPE/C1S/DES/C1R/FRZB/SERPING1/CFH/ACKR1/MFAP4/FBLN5/IL33/SYNE1/CLEC2B/SVEP1/CAV1/LAMA4/CD69/MRC1/DPT/F13A1/SELE/P2RY14/LAMA2/PTN/ID4/IL6/CELF2/CXCL13/PTGDS/IGF1/CLIC2/CSGALNACT1/WIPF1/GEM/LY96/GLIPR1/MEF2C/LINC01140/GNG11/PALMD/V…
ZHOU_INFLAMMATORY_RESPONSE_FIMA_UP	ZHOU_INFLAMMATORY_RESPONSE_FIMA_UP	ZHOU_INFLAMMATORY_RESPONSE_FIMA_UP	276	0.516752	1.82526	0.001001	0.00730431	0.00373821	2805	tags=39%, list=19%, signal=32%	EFEMP1/DDR2/DPYSL3/SPON1/HOPX/FERMT2/CHRDL2/COL5A1/NOX4/ZEB2/FOXP2/C1QTNF7/S1PR3/POSTN/CASQ2/COL3A1/SVEP1/MDFIC/C11orf96/IL6/ITGA9/HAS2/PTX3/MS4A7/GEM/CNTN4/HS3ST3B1/IL1R1/HECTD2/EMCN/LEF1/DENND5A/KLF12/SBSPON/ENPEP/VWF/RDX/RHOJ/PAPPA/LRP12/PXDN/IGFBP3/TLR7/SERPINE1/SORBS2/DNAJB5/ITGA8/HSPB7/TLR2/WNT5A/CEMIP/TGFB2/PTGS2/CD44/AFF3/FZD4/FZD7/F2RL2/ARHGAP31/NOVA1/SOD3/CD83/RNF144B/CCL4/GPR84/TBC1D9/…
BLANCO_MELO_BRONCHIAL_EPITHELIAL_CELLS_INFLUENZA_A_DEL_NS1_INFECTION_UP	BLANCO_MELO_BRONCHIAL_EPITHELIAL_CELLS_INFLUENZA_A_DEL_NS1_INFECTION_UP	BLANCO_MELO_BRONCHIAL_EPITHELIAL_CELLS_INFLUENZA_A_DEL_NS1_INFECTION_UP	357	0.478569	1.69092	0.001002	0.00730431	0.00373821	2715	tags=41%, list=19%, signal=34%	FAP/SYNPO2/SYNM/FIBIN/HSPB8/C1S/ANGPTL2/C1R/EDNRA/CRISPLD2/PLSCR4/OLR1/VEGFC/GNB4/LAMA2/C11orf96/ID4/ERG/CLIC2/GEM/SHISA2/MEF2C/CDC42EP3/FGF2/SLC16A4/HSPA2/ANTXR2/C3/DLC1/C3AR1/PRICKLE1/TAGAP/CLIC4/TRIM22/PDE4B/CALCRL/TNFSF13B/IL10RA/MMP13/IGFBP3/KLF9/HSPA6/VLDLR/IFI16/APOBEC3G/NCF2/RGMB/TLR2/THEMIS2/RBM43/PLAT/BCL2A1/KCNJ15/LMO2/VAMP1/KCNS3/IFIT2/SERPINB9/PPM1K/TNFAIP8/IL16/FZD7/TLE4/ZNF503/RASG…
BONOME_OVARIAN_CANCER_SURVIVAL_SUBOPTIMAL_DEBULKING	BONOME_OVARIAN_CANCER_SURVIVAL_SUBOPTIMAL_DEBULKING	BONOME_OVARIAN_CANCER_SURVIVAL_SUBOPTIMAL_DEBULKING	335	0.565948	2.00051	0.001002	0.00730431	0.00373821	2153	tags=39%, list=15%, signal=34%	SPOCK1/C7/EFEMP1/RUNX1T1/TMEM47/DCN/LMOD1/NDN/PEG3/PDE1A/ABCA8/PDZRN3/SLC24A3/SNAI2/ECM2/MEOX2/SPARCL1/IGFBP5/TGFB1I1/CILP/JAM2/EDNRA/GPRASP1/TRPC1/ZCCHC24/JAM3/PTGER3/COL15A1/NR2F1/RARRES2/SYNE1/SDC2/CAV1/FILIP1L/AGTR1/EPB41L3/CDK14/FEZ1/RECK/MEF2C/FAT4/CCDC69/THSD7A/DCHS1/FRMD4A/PDGFRA/ATP8B4/CR1/IGFBP4/LPAR1/CSGALNACT2/IGFBP3/STOM/ITM2A/AMIGO2/DKK2/COL21A1/NID1/GPR68/PTPRD/RAI14/DNAJB4/ARHGAP6…
BOQUEST_STEM_CELL_CULTURED_VS_FRESH_UP	BOQUEST_STEM_CELL_CULTURED_VS_FRESH_UP	BOQUEST_STEM_CELL_CULTURED_VS_FRESH_UP	304	0.694942	2.45634	0.001002	0.00730431	0.00373821	2233	tags=62%, list=15%, signal=54%	GREM1/CYP1B1/COL14A1/SCRG1/MGP/CHRDL1/EPHA3/SULF1/SYNC/AOC3/OMD/ABI3BP/COL11A1/RUNX1T1/COLEC12/DCLK1/ANK2/SYNM/FMO2/SERPINF1/SRPX/DCN/CCL2/AEBP1/ADH1B/PEG3/BCHE/PRKD1/CTSK/ECM2/CPE/LOX/ANGPTL2/MOXD1/INHBA/TPM2/FMO1/FRZB/NOX4/SSPN/CILP/PPP1R3C/RGS4/FN1/GPNMB/CFH/THBS1/SCG5/COL15A1/MFAP4/MAFB/IL33/LMO3/TNFAIP6/SRPX2/CLEC2B/PRKAR2B/AGTR1/FGL2/DOK5/TMEM100/CELF2/RAI2/PTGDS/RORA/IGF1/CLIC2/A2M/STEAP4/…
BROWNE_HCMV_INFECTION_48HR_DN	BROWNE_HCMV_INFECTION_48HR_DN	BROWNE_HCMV_INFECTION_48HR_DN	300	0.601952	2.1285	0.001002	0.00730431	0.00373821	2109	tags=39%, list=15%, signal=34%	THBS2/TAGLN/FAP/EFEMP1/DDR2/SULF1/MYH11/NAP1L3/COL11A1/RUNX1T1/MYL9/PRUNE2/CXCL12/LMOD1/BCHE/ECM2/LOX/ADAMTS2/MOXD1/INHBA/IGFBP5/TGFB1I1/SSPN/SGCD/FN1/RCAN2/PDGFRL/CFH/MAP1B/LTBP2/FBLN5/POSTN/EFEMP2/COL6A1/SDC2/AKT3/SVEP1/MDFIC/LAMA2/CSRP2/GJC1/CELF2/HAS2/CXCL13/COL6A2/TGFBI/COL16A1/GZMK/IGFBP6/PLXNC1/C3AR1/MMP16/PLP1/FLNA/ITGB2/IGFBP4/GJA1/IGFBP3/SLC16A7/SPP1/PTPRD/ITGA4/FGF13/RAI14/EMP3/ARHGAP6…
BRUINS_UVC_RESPONSE_VIA_TP53_GROUP_B	BRUINS_UVC_RESPONSE_VIA_TP53_GROUP_B	BRUINS_UVC_RESPONSE_VIA_TP53_GROUP_B	318	0.446252	1.57756	0.001002	0.00730431	0.00373821	2184	tags=31%, list=15%, signal=27%	COL10A1/MGP/EPHA3/SYNC/FRMD6/FMO2/ANTXR1/AEBP1/ANGPTL2/INHBA/TGFB1I1/SGCD/ACKR1/TIMP2/OLR1/CFL2/TCF21/MS4A4A/IL6/SPARC/FNBP1/AMOTL1/INMT/GNG11/RAB23/CCL8/SERPINE2/PDGFRA/COPZ2/THBD/IL11/TNFSF8/PRSS23/MFAP2/PAPPA/SORBS1/COL4A2/MXRA8/RGS18/SPP1/SERPINE1/RAI14/SOX17/ETS1/L3HYPDH/COL4A1/EPYC/CEP85L/CEMIP/CAV2/COL7A1/UTRN/PTGS2/CD44/RIMS1/MYADM/RNASE2/IGF1R/VASN/MORN5/ANXA1/FAS/JPH2/CCDC3/CLEC10A/ADRB…
CHARAFE_BREAST_CANCER_LUMINAL_VS_BASAL_DN	CHARAFE_BREAST_CANCER_LUMINAL_VS_BASAL_DN	CHARAFE_BREAST_CANCER_LUMINAL_VS_BASAL_DN	288	0.6351	2.24438	0.001002	0.00730431	0.00373821	2537	tags=58%, list=18%, signal=49%	GAS1/COL8A1/CCDC80/MIR100HG/CLMP/FAP/BICC1/GPM6B/FRMD6/ANTXR1/SRPX/FHL1/SNAI2/CRYAB/CD109/SFRP1/LOX/C1S/INHBA/C1R/PHLDB2/RBMS3/CYBRD1/FSTL1/ALDH1A3/CALD1/CFL2/TUBB6/TWIST2/AKT3/SRPX2/CAV1/MDFIC/CLIP4/NXN/PDGFC/NRP1/GJC1/WWTR1/TGFBI/GLIPR1/CDC42EP3/FGF2/AXL/DSE/GPX8/IGFBP6/C3/PTPRM/IL7R/SERPINE2/ITGA1/CLIC4/DPYD/HTRA1/CD14/TRIM22/SVIL/LBH/MSN/SLC1A3/COL4A2/GNAL/SLC16A7/IGFBP7/NR3C1/IFI16/EMP3/CCDC…
CREIGHTON_ENDOCRINE_THERAPY_RESISTANCE_1	CREIGHTON_ENDOCRINE_THERAPY_RESISTANCE_1	CREIGHTON_ENDOCRINE_THERAPY_RESISTANCE_1	336	0.432362	1.52784	0.001002	0.00730431	0.00373821	2362	tags=34%, list=16%, signal=29%	MGP/SULF1/SYNPO2/HMCN1/RERG/FRMD6/CXCL12/FHL1/SLC24A3/SNAI2/COL5A1/LTBP1/COL12A1/CRISPLD2/ZCCHC24/RAB31/ATP8B2/C8orf88/ARMCX1/PMP22/PALLD/TUBB6/AHNAK2/CAV1/MDFIC/CAP2/LGALS1/FEZ1/GPX8/NUAK1/DLC1/MYO5A/FLNA/KCTD15/OLFM1/DENND5A/SVIL/ENPEP/UBE2E2/PGR/PRSS23/NAP1L2/ARHGAP24/SH3BP5/EVL/TIAM1/ANXA6/DOCK8/EGR3/ATXN1/CALHM2/PPP1R18/RBPMS/NR2F2/AP1S2/THSD4/AFF3/LDOC1/BCL2/DST/PPM1K/MARVELD1/PBX1/IGF1R/DT…
DELYS_THYROID_CANCER_UP	DELYS_THYROID_CANCER_UP	DELYS_THYROID_CANCER_UP	299	0.54517	1.927	0.001002	0.00730431	0.00373821	2005	tags=42%, list=14%, signal=37%	COL8A1/THBS2/SPOCK1/COL10A1/CYP1B1/FAP/TNC/COL11A1/DPYSL3/VCAN/INHBA/FN1/ALDH1A3/THBS1/SCG5/PCDH7/TNFAIP6/COL3A1/NRP2/MYH10/AHNAK2/COL5A2/MRC1/SAMD4A/LGALS1/MSR1/CPA3/ITGA9/HAS2/MRC2/SLC16A4/IGFBP6/PDE5A/RNASE6/TUSC3/STMN2/PBX3/C3/PLXNC1/C3AR1/MS4A6A/COL1A1/TIMP1/DPYD/CX3CR1/FCGR2A/BCAT1/TRIM22/MNDA/ENTPD1/IL10RA/TDO2/PRSS23/MFAP2/MXRA8/PXDN/ADAM12/IGFBP3/ALOX5AP/MLLT11/SPP1/C1QB/EMP3/APLNR/DMD/T…
FULCHER_INFLAMMATORY_RESPONSE_LECTIN_VS_LPS_DN	FULCHER_INFLAMMATORY_RESPONSE_LECTIN_VS_LPS_DN	FULCHER_INFLAMMATORY_RESPONSE_LECTIN_VS_LPS_DN	275	0.643165	2.27112	0.001002	0.00730431	0.00373821	3011	tags=64%, list=21%, signal=52%	SYNPO2/CCL19/CTSK/C1S/ZEB2/GPNMB/PDGFRL/SERPING1/MAFB/OLFML2B/GNB4/ARMCX1/TNFAIP6/SAMD4A/F13A1/CLIP4/FGL2/MS4A4A/NREP/MS4A7/TGFBI/KCTD12/CD163/SLC8A1/C3AR1/MS4A6A/C1orf162/PRICKLE1/NUPR1/FRMD4A/SSBP2/PECAM1/HEG1/TLR8/SCD5/CD36/LY86/GADD45B/CD14/ARL4C/GAS7/TRIM22/MNDA/DOCK11/RDX/LXN/CSGALNACT2/MAF/LCP2/CPNE8/LRP12/TLR4/STOM/AIF1/CD84/NR3C1/IFI16/CCR5/QKI/APOBEC3G/FPR1/RBMS1/PRKACB/LAIR1/CEMIP/FCN1…
HELLER_HDAC_TARGETS_SILENCED_BY_METHYLATION_UP	HELLER_HDAC_TARGETS_SILENCED_BY_METHYLATION_UP	HELLER_HDAC_TARGETS_SILENCED_BY_METHYLATION_UP	280	0.513347	1.81289	0.001002	0.00730431	0.00373821	2600	tags=44%, list=18%, signal=36%	ITGBL1/CYP1B1/COL14A1/EPHA3/NAP1L3/TIMP3/FBN1/SERPINF1/TMEM47/FHL1/AKAP12/C1S/FN1/PDGFRL/CFH/CRISPLD2/ALDH1A3/ARMCX2/TFPI2/MAFB/BEX4/TUBB6/AHNAK2/PRKAR2B/NXN/TUBA1A/CSRP2/RAI2/COL6A2/TAC1/MEF2C/SLC16A4/KCTD12/HSPA2/DSE/SYT11/PRKCB/C3/SERPINE2/DZIP1/TIMP1/FLNA/DENND5A/TFEC/RUNDC3B/CDH19/SORBS1/IGFBP3/NUDT11/SPP1/EGR2/ITGA7/PCDH9/MAP9/ADARB1/TXNIP/FGFR1/ABCB1/NPTX2/ANKRD6/SMARCD3/TPM1/C3orf14/DAZL/…
JOHNSTONE_PARVB_TARGETS_3_UP	JOHNSTONE_PARVB_TARGETS_3_UP	JOHNSTONE_PARVB_TARGETS_3_UP	275	0.466081	1.64581	0.001002	0.00730431	0.00373821	2976	tags=45%, list=21%, signal=36%	SRPX/C1S/FN1/CRISPLD2/GFPT2/THBS1/TIMP2/CALD1/AHNAK2/MDFIC/CLIP4/PTX3/VIM/TGFBI/CCDC69/C3/SCG2/TTC7B/TIMP1/FLNA/HTRA1/ARL4C/THBD/CMTM3/TLR4/SH3BP5/ATP2B4/ATL1/EHD2/TXNIP/FGFR1/CALHM2/COL18A1/NR2F2/OSMR/PLAU/CTSL/PYGL/FHOD3/PRNP/LOXL2/RNASE2/NAV1/NOTCH2/HLA-DPA1/TOX2/WLS/ANXA1/PDK4/HLA-DPB1/GSN/CCDC3/MICAL2/KLHL29/TGM2/TBC1D9/S100A4/RHOB/HLA-DRA/TRIO/EPAS1/LIPA/CITED2/CRTAP/SAMHD1/TMC8/ATM/MYOF/TG…
LINDGREN_BLADDER_CANCER_CLUSTER_2B	LINDGREN_BLADDER_CANCER_CLUSTER_2B	LINDGREN_BLADDER_CANCER_CLUSTER_2B	299	0.7969	2.81679	0.001002	0.00730431	0.00373821	2155	tags=78%, list=15%, signal=67%	CCDC80/THBS2/PRRX1/ACTG2/MGP/TNC/EFEMP1/DDR2/AOC3/ABI3BP/COLEC12/GPM6B/MYL9/MYLK/SERPINF1/SRPX/CXCL12/GPC6/CCL2/AEBP1/TNS1/MMP2/PDE1A/FHL1/ACTA2/PDZRN3/AKAP12/ECM2/CH25H/C1S/ANGPTL2/MOXD1/TPM2/PCOLCE/C1R/COL6A3/EDNRA/RCAN2/PDGFRL/SERPING1/CYBRD1/CRISPLD2/CNRIP1/JAM3/TIMP2/FCGR2B/COL1A2/COL15A1/NR2F1/MAFB/POSTN/RARRES2/EBF1/COL6A1/CFL2/PCDH7/PMP22/PALLD/FOXF1/NRP2/SVEP1/FBLN2/CAV1/COL5A2/LAMA4/NID…
MARTINEZ_RB1_TARGETS_DN	MARTINEZ_RB1_TARGETS_DN	MARTINEZ_RB1_TARGETS_DN	337	0.454853	1.60671	0.001002	0.00730431	0.00373821	2514	tags=31%, list=17%, signal=26%	SFRP2/GAS1/MFAP5/BICC1/COL11A1/DPYSL3/SMOC2/CXCL12/ADH1B/C1R/LTBP1/ACKR1/ZNF521/ALDH1A3/FCGR2B/LTBP2/TFPI2/NR2F1/IL33/TNFAIP6/TM6SF1/CLIP4/PDGFC/LAMA2/MSR1/CPA3/IGDCC4/PTGDS/TGFBI/SHISA2/PTPRZ1/CD163/MS4A6A/TYROBP/SSBP2/ACTC1/FLNA/CD36/PKIG/IGFBP4/BASP1/MNDA/LXN/ALOX5AP/CDH5/DKK2/EGR2/PLOD2/ITGA4/KLHL13/HAVCR2/CD248/COL18A1/PEA15/CSF1R/TGFB2/PILRA/SERPINB9/ARRDC4/PRNP/FZD7/TENM2/SRGN/S100B/FKBP5/…
MEISSNER_NPC_HCP_WITH_H3K4ME2	MEISSNER_NPC_HCP_WITH_H3K4ME2	MEISSNER_NPC_HCP_WITH_H3K4ME2	305	0.464774	1.64343	0.001002	0.00730431	0.00373821	2006	tags=28%, list=14%, signal=25%	SPOCK1/CLMP/SYNC/NEXN/AEBP1/CH25H/LOX/WNT2B/CPXM2/RCAN2/COL12A1/MN1/KCNJ8/ALDH1A3/SMAD9/OLFML2B/PRICKLE2/NRK/TWIST2/TM6SF1/FBLN2/MXRA7/EPB41L3/RFTN1/COL16A1/FGF2/CYS1/FLNC/HS3ST3A1/PRIMA1/RTN1/KCTD15/OLFM1/PTHLH/SBSPON/COPZ2/CPXM1/SHE/BARX1/ROR2/WNT2/ANKRD35/GNAL/RCSD1/PPP1R14A/ADAMTS5/CSRP1/PDE4DIP/EBF2/CD248/PLAGL1/TSC22D3/COL18A1/NPTX2/TPM1/ARHGAP29/RIMS1/LOXL2/PTPRB/PEAR1/SERTAD4/GATA3/RNF144…
MIKKELSEN_MCV6_HCP_WITH_H3K27ME3	MIKKELSEN_MCV6_HCP_WITH_H3K27ME3	MIKKELSEN_MCV6_HCP_WITH_H3K27ME3	259	0.472375	1.66758	0.001002	0.00730431	0.00373821	2534	tags=28%, list=18%, signal=23%	CLMP/KCNMA1/SPON1/AEBP1/CHRDL2/PTGIS/ADAMTS2/WNT2B/SLIT2/ALDH1A3/TIMP2/COL15A1/MAFB/GNB4/COL8A2/FOXF1/EPB41L3/TGFBI/CACNA2D3/SCN4B/SHE/BARX1/JAZF1/SH3RF3/GRP/PDE4DIP/TMEM178A/P4HA3/RASL12/NPTX2/AFAP1L1/KCND3/AFF3/PTPRB/BMP6/RAMP1/CHRNA3/PDLIM2/VSTM4/COMP/KL/SLC18A2/SCUBE2/HOXD8/STMN3/MMP9/HS3ST2/ZBTB16/ACVRL1/NOG/RELN/CARTPT/RASSF4/MYRIP/RRAD/COL13A1/FOXC2/ADCY7/DBN1/DYSF/ABLIM3/NKX2-3/BATF3/SIX2…
PEDRIOLI_MIR31_TARGETS_DN	PEDRIOLI_MIR31_TARGETS_DN	PEDRIOLI_MIR31_TARGETS_DN	256	0.577149	2.03573	0.001002	0.00730431	0.00373821	2863	tags=51%, list=20%, signal=41%	TIMP3/CXCL12/AKAP12/SGCD/SETBP1/TFPI2/EBF1/VIP/SELE/NRP1/P2RX7/FGL2/LAMA2/PTGDS/MMRN1/VCAM1/STMN2/ZMAT1/ROBO1/PLA2G4C/MMP16/SERPINE2/LDB2/LYVE1/BHMT2/BVES/CTSO/RASSF2/CD93/SVIL/VWF/ANKRD35/CMTM3/RCSD1/PPP1R14A/SPP1/RASGRF2/NID1/NR4A3/CACNB2/LDLRAD4/TSPAN7/GLRB/EMP1/NCF2/CAND2/TLR2/MAP3K7CL/AFAP1L1/ACKR3/PDZD2/ZNF415/ARHGAP29/BHLHE41/IFIT2/PPM1K/PLA1A/WWC3/PRCP/GBP2/HEY1/PDK4/LATS2/NPHP3/CREM/HSPA…
PILON_KLF1_TARGETS_UP	PILON_KLF1_TARGETS_UP	PILON_KLF1_TARGETS_UP	333	0.459128	1.62413	0.001002	0.00730431	0.00373821	2056	tags=30%, list=14%, signal=26%	COL14A1/COL11A1/TIMP3/MYL9/MYLK/DCN/FABP4/BGN/GPC6/AEBP1/NDN/FERMT2/PEG3/ABCA8/C1S/ISLR/GHR/FN1/SERPING1/FOXP2/FSTL1/COL1A2/PTGER3/CALD1/NRK/SDC2/PMP22/COL3A1/NRP2/PKD2/COL5A2/PRKAR2B/NID2/CAP2/LUM/MSR1/SPARC/COL6A2/A2M/AMOTL1/GNG11/VCAM1/DLC1/HS3ST3B1/COL1A1/VWF/FZD1/PXDN/ADAM12/ITM2A/CDH5/TMEM158/IGFBP7/PTPRD/ITGA4/DNAJB4/TSPAN7/OGFRL1/C1QA/RBMS1/PLAGL1/COL18A1/COL4A1/ABCA1/SEMA6D/ARHGAP29/BNIP…
REACTOME_NERVOUS_SYSTEM_DEVELOPMENT	REACTOME_NERVOUS_SYSTEM_DEVELOPMENT	REACTOME_NERVOUS_SYSTEM_DEVELOPMENT	352	0.479214	1.69218	0.001002	0.00730431	0.00373821	2068	tags=27%, list=14%, signal=23%	EPHA3/MYH11/DPYSL3/MYL9/ANK2/CXCL12/MMP2/SCN7A/EPHA7/COL5A1/COL6A3/SLIT2/TRPC1/RGMA/COL6A1/SDC2/PMP22/TUBB6/COL3A1/NRP2/MYH10/COL5A2/NRP1/CAP2/LAMA2/DOK5/TUBA1A/ITGA9/COL6A2/WWTR1/CNTN1/ROBO1/PLXNC1/TYROBP/ITGA1/ISL1/COL4A4/SCN4B/SCD5/PTPRC/RDX/ST8SIA4/MSN/COL4A2/CHL1/EGR2/EVL/VLDLR/CXCR4/CACNB2/TIAM1/TREM2/RGMB/FGFR1/PRKACB/COL4A1/GSPT2/FYN/NTN1/SEMA6D/UTRN/PIK3CD/PRNP/NFASC/NCAM1/SEMA3A/CD72/LA…
REACTOME_SIGNALING_BY_INTERLEUKINS	REACTOME_SIGNALING_BY_INTERLEUKINS	REACTOME_SIGNALING_BY_INTERLEUKINS	275	0.494813	1.74727	0.001002	0.00730431	0.00373821	2786	tags=41%, list=19%, signal=34%	CCL11/CCL19/TWIST1/CCL2/MMP2/NDN/FN1/COL1A2/IL33/F13A1/IL6/RORA/VIM/MEF2C/FGF2/VCAM1/PTPRZ1/ITGAM/IL1R1/IL7R/CCR2/TIMP1/CD36/CSF2RB/CD86/ITGB2/IL11/IL10RA/MSN/S1PR1/CCR5/HGF/PTPN13/HAVCR2/FPR1/CCL5/ALOX5/CCR1/IL6ST/OSMR/FYN/CSF1R/PTGS2/IRAK3/BCL2/PIK3CD/IL16/HCK/LCP1/S100B/STAT4/LIFR/BCL6/ANXA1/MAPK10/GATA3/IL24/CCL4/CSF2RA/SOCS2/MMP9/PTPN14/IL11RA/MAP3K3/RPS6KA2/SOCS3/IRS2/IL15/S100A12/IL3RA/JAK…
RIGGI_EWING_SARCOMA_PROGENITOR_UP	RIGGI_EWING_SARCOMA_PROGENITOR_UP	RIGGI_EWING_SARCOMA_PROGENITOR_UP	270	0.666141	2.35185	0.001002	0.00730431	0.00373821	2692	tags=66%, list=19%, signal=54%	TNC/EPHA3/COL11A1/HMCN1/CDH11/PLXDC2/FABP4/HSPB8/PEG3/SLC24A3/CRYAB/IGFBP5/FRZB/SLIT2/EDNRA/MEIS1/MAMDC2/S1PR3/PTGER3/KCNE4/MFAP4/NR2F1/MAFB/RARRES2/LMO3/OLFML3/NRK/PCDH7/BHLHE22/TM6SF1/P2RX7/CDK14/ID4/IGDCC4/PTGDS/IGF1/FNBP1/A2M/TCF4/FAT4/PRKCB/ITGAM/GIMAP8/C3AR1/KIT/PLA2G4C/FMOD/RBM24/LDB2/CYYR1/COL4A4/FAT3/ARHGEF6/ADAMTS3/CD36/ITGB2/LEF1/CD14/MCAM/ENPEP/LBH/TDO2/MMP13/FZD1/RGS18/NUDT11/ITM2A/P…
RODRIGUES_THYROID_CARCINOMA_ANAPLASTIC_DN	RODRIGUES_THYROID_CARCINOMA_ANAPLASTIC_DN	RODRIGUES_THYROID_CARCINOMA_ANAPLASTIC_DN	337	0.622982	2.20061	0.001002	0.00730431	0.00373821	2715	tags=55%, list=19%, signal=45%	FNDC1/CCDC80/COL14A1/FGF7/SYNPO2/ABI3BP/GPM6B/TIMP3/GLT8D2/TNS1/FHL1/ACTA2/CTSK/AKAP12/ECM2/CPE/GHR/SLIT2/GPRASP1/CFH/RBMS3/CYBRD1/ZCCHC24/MAMDC2/SMAD9/PLSCR4/ARMCX2/BEX4/C8orf88/SDC2/ASB5/MXRA7/AGTR1/PRKG1/DOK5/FEZ1/FNBP1/CSGALNACT1/MEF2C/LINC01140/SLC16A4/KCTD12/TCF4/GLIPR2/ZMAT1/FMOD/SSBP2/ITPR1/FKBP7/ITGA1/MMRN2/MAGEH1/SBSPON/MCAM/GLIS3/MAGI2/LBH/SH3BGRL/ST8SIA4/WASF3/FRY/FZD1/ZBTB20/STOM/ARH…
RUTELLA_RESPONSE_TO_HGF_VS_CSF2RB_AND_IL4_UP	RUTELLA_RESPONSE_TO_HGF_VS_CSF2RB_AND_IL4_UP	RUTELLA_RESPONSE_TO_HGF_VS_CSF2RB_AND_IL4_UP	279	0.600958	2.12144	0.001002	0.00730431	0.00373821	2493	tags=51%, list=17%, signal=43%	CYP1B1/KCNMA1/CCL2/HSD11B1/MMP2/CTSK/C1S/GPNMB/TIMP2/LTBP2/MAFB/SDC2/TNFAIP6/AKT3/TM6SF1/NRP1/EPB41L3/MS4A4A/CFD/SPARC/PTGDS/MEF2C/EMILIN1/CD163/CCDC69/MCTP1/PRKCB/SLC2A3/C3/CCL8/C3AR1/CLEC5A/VSIG4/TLR1/PECAM1/ITPR1/PID1/CYBB/CD52/CD48/CX3CR1/BCAT1/LY86/CD14/LPAR1/ENTPD1/RDX/LXN/CHST15/SLC1A3/STOM/SLAMF8/IGFBP7/SH3BP5/AIF1/KLF9/SPP1/MITF/SERPINE1/CCR5/NLRP3/PDE4DIP/DOCK4/FPR1/SELL/ALOX5/EMP1/CCR1…
SCHAEFFER_PROSTATE_DEVELOPMENT_48HR_DN	SCHAEFFER_PROSTATE_DEVELOPMENT_48HR_DN	SCHAEFFER_PROSTATE_DEVELOPMENT_48HR_DN	260	0.702554	2.48042	0.001002	0.00730431	0.00373821	2125	tags=53%, list=15%, signal=46%	GREM1/GAS1/COL8A1/CCDC80/PRRX1/FBLN1/DDR2/SULF1/SYNPO2/CCL11/RUNX1T1/MRGPRF/GPM6B/RERG/FIBIN/SERPINF1/ANTXR1/PDE1A/EPHA7/SPARCL1/INHBA/TGFB1I1/SLIT2/CPXM2/EDNRA/GPRASP1/RBMS3/TSPAN2/MEIS1/ZNF521/C1QTNF7/THBS1/PTGER3/ARMCX2/MFAP4/DIXDC1/LMO3/LOXL1/SDC2/FBXL7/PALLD/NRP2/MYH10/PKD2/NEGR1/FILIP1L/ID4/CXCL13/IGDCC4/MS4A7/IGF1/NBEA/TGFBI/SHISA2/CDC42EP3/PDGFRB/TCF4/NUAK1/PRKCB/CACNA2D3/CNTN1/IL1R1/MMP1…
SCHAEFFER_PROSTATE_DEVELOPMENT_48HR_UP	SCHAEFFER_PROSTATE_DEVELOPMENT_48HR_UP	SCHAEFFER_PROSTATE_DEVELOPMENT_48HR_UP	268	0.402543	1.42098	0.001002	0.00730431	0.00373821	2435	tags=33%, list=17%, signal=28%	SFRP2/RSPO3/ASPN/CYP1B1/EFEMP1/EPHA3/HOPX/ADH1B/CRISPLD2/ALDH1A3/MAFB/IL33/PDGFC/AGTR1/PTN/KCTD12/CYS1/GPR155/PID1/CTSO/CALCRL/ARHGEF26/MAF/SLC16A7/RCSD1/KLF9/VLDLR/GRP/SORBS2/CXCR4/PCDH9/NRN1/PTPN13/LMCD1/TSC22D3/RGS2/ACKR3/GSPT2/CEMIP/LPAR6/FAM162B/BCL2/PLA1A/MKX/PENK/CLIC6/ARHGAP20/RAMP1/ANXA1/SERTAD4/GSN/GATA3/PDLIM2/FKBP5/DNER/ADAMDEC1/HOXD8/PROS1/PDGFD/SLCO2A1/CITED2/CYTH3/SLC31A2/KCND2/MYO…
SCHUETZ_BREAST_CANCER_DUCTAL_INVASIVE_UP	SCHUETZ_BREAST_CANCER_DUCTAL_INVASIVE_UP	SCHUETZ_BREAST_CANCER_DUCTAL_INVASIVE_UP	306	0.863309	3.05204	0.001002	0.00730431	0.00373821	1576	tags=87%, list=11%, signal=79%	GREM1/GAS1/THBS2/SPOCK1/COL10A1/ASPN/ITGBL1/MFAP5/PRRX1/COL14A1/FAP/PLN/ZFPM2/SULF1/BICC1/COL11A1/DPYSL3/COLEC12/TIMP3/FBN1/MYL9/SPON1/TWIST1/SERPINF1/CDH11/TMEM47/DCN/BGN/AEBP1/MMP2/NDN/FERMT2/CTSK/SNAI2/DACT1/ECM2/VCAN/CH25H/SPARCL1/LOX/COL5A1/C1S/ANGPTL2/INHBA/ISLR/TGFB1I1/C1R/NOX4/ZEB2/LRRC17/COL6A3/EML1/SSPN/CILP/RGS4/SGCD/FN1/EDNRA/GPNMB/RCAN2/SERPING1/CFH/CRISPLD2/GFPT2/TRPC1/FSTL1/MAP1B/J…
SWEET_LUNG_CANCER_KRAS_DN	SWEET_LUNG_CANCER_KRAS_DN	SWEET_LUNG_CANCER_KRAS_DN	301	0.732557	2.59013	0.001002	0.00730431	0.00373821	2414	tags=69%, list=17%, signal=59%	OGN/MFAP5/TAGLN/MGP/FGF7/MYH11/OMD/GPM6B/TIMP3/MYL9/HOPX/CDH11/DCN/HSD11B1/ADH1B/NDN/SCN7A/FERMT2/PEG3/FHL1/ACTA2/PTGIS/AKAP12/MEOX2/SPARCL1/CPE/LOX/ANGPTL2/IGFBP5/MPDZ/FMO1/SSPN/SERPING1/CFH/MEIS1/COX7A1/COL1A2/ARMCX2/POSTN/RARRES2/LOXL1/GNB4/PMP22/FOXF1/COL3A1/TCF21/PKD2/CAV1/DPT/FGL2/LAMA2/PLAC9/CDK14/MS4A4A/RECK/TUBA1A/CFD/SPARC/COL6A2/WWTR1/MEF2C/INMT/PDGFRB/GNG11/KCTD12/ANGPT1/TCF4/TMEM45A/…
THUM_SYSTOLIC_HEART_FAILURE_UP	THUM_SYSTOLIC_HEART_FAILURE_UP	THUM_SYSTOLIC_HEART_FAILURE_UP	281	0.691422	2.44109	0.001002	0.00730431	0.00373821	2626	tags=60%, list=18%, signal=50%	SFRP4/ASPN/ITGBL1/PRRX1/EPHA3/OMD/DNM3OS/CTHRC1/VGLL3/CXCL12/PLXDC2/VCAN/EPHA7/C1S/NOX4/ANGPTL1/PPP1R3C/FBXO32/RGS4/RBMS3/JAM3/THBS1/PLSCR4/FCGR2B/LTBP2/MFAP4/IL33/LOXL1/SDC2/SRPX2/CLEC2B/MRC1/DPT/F13A1/PDGFC/MS4A4A/ID4/MSR1/GPR34/CMAHP/FPR3/LY96/CDC42EP3/LINC01140/VCAM1/TMEM45A/GPX8/SLC8A1/FLI1/CCL8/C3AR1/MS4A6A/SERPINE2/TYROBP/VSIG4/FMOD/HTR2B/DKK3/CLIC4/CD52/EVI2B/CX3CR1/MPEG1/SELP/BCAT1/ITGB2…
WEST_ADRENOCORTICAL_TUMOR_DN	WEST_ADRENOCORTICAL_TUMOR_DN	WEST_ADRENOCORTICAL_TUMOR_DN	353	0.684389	2.41765	0.001002	0.00730431	0.00373821	2313	tags=51%, list=16%, signal=44%	OGN/SFRP4/GAS1/ASPN/MFAP5/TAGLN/FBLN1/C7/MGP/PLN/CHRDL1/OMD/GPM6B/MYLK/SPON1/HOPX/FMO2/CXCL12/DCN/BGN/CCL2/AEBP1/TNS1/LMOD1/ADH1B/MMP2/SCN7A/FHL1/PDZRN3/PTGIS/VCAN/C1S/MOXD1/ISLR/IGFBP5/C1R/SSPN/GPRASP1/SERPING1/CFH/RBMS3/CRISPLD2/COX7A1/JAM3/NR2F1/FBLN5/CALD1/POSTN/RARRES2/IL33/OLFML1/EFEMP2/OLFML3/COL6A1/TCF21/DPT/AGTR1/LAMA2/LUM/ID4/CFD/RAI2/RORA/GEM/APOD/LRRC32/AXL/EMILIN1/MXRA5/IGFBP6/C3/PLE…
WP_VEGFAVEGFR2_SIGNALING_PATHWAY	WP_VEGFAVEGFR2_SIGNALING_PATHWAY	WP_VEGFAVEGFR2_SIGNALING_PATHWAY	279	0.457176	1.61388	0.001002	0.00730431	0.00373821	2851	tags=36%, list=20%, signal=29%	MYH11/NEXN/CCL2/MMP2/PRKD1/NOX4/FN1/RCAN2/TRPC1/CACNA2D1/ARMCX1/NRP2/CAV1/ADAMTS1/SELE/PRKG1/CSRP2/ERG/MEF2C/PTPRZ1/SLC8A1/PRKCB/LDB2/CYBB/HTRA1/MMRN2/GJA1/RHOJ/IGFBP3/CDH5/IGFBP7/NR4A3/S1PR1/CSRP1/QKI/PDE4DIP/DNAJB4/NCF2/EGR3/TXNIP/ETS1/APOLD1/ENG/FMNL3/ACKR3/FYN/FGD5/SEMA6D/PLAU/PTGS2/BCL2/ANXA1/FAS/MICAL2/KL/RCAN1/ADRB2/SCUBE2/ITGAV/PTPN14/WASF1/TMOD1/KDR/VCL/CALU/HLX/FLT1/SMARCA2/MMP14/PLA2G5…
ZHENG_BOUND_BY_FOXP3	ZHENG_BOUND_BY_FOXP3	ZHENG_BOUND_BY_FOXP3	302	0.580255	2.05193	0.001002	0.00730431	0.00373821	2740	tags=52%, list=19%, signal=43%	COL11A1/ST6GALNAC5/CPE/MAMDC2/PTGER3/FBLN5/CD69/MDFIC/PRKAR2B/NRP1/MS4A4A/GGTA1P/CELF2/CMAHP/CD200/MS4A7/WIPF1/BEND6/AXL/GPR183/GIMAP6/SGCE/FLI1/IL7R/MS4A6A/GNG2/GIMAP4/DOCK10/GIMAP7/SAMSN1/ADAM19/TLR8/TMEM71/CX3CR1/SELP/LEF1/DENND5A/PDE4B/SBSPON/VWF/PTPRC/ST8SIA4/ENOX1/CD53/ZBTB20/ANKRD44/TOX/RCSD1/RCBTB2/GPR65/SPP1/NR4A3/ADAMTS6/PIK3CG/S1PR1/AMPH/LDLRAD4/GIMAP1/SELL/ST8SIA1/RHOH/ETS1/ELK3/TRAF3…
ZHOU_INFLAMMATORY_RESPONSE_LIVE_UP	ZHOU_INFLAMMATORY_RESPONSE_LIVE_UP	ZHOU_INFLAMMATORY_RESPONSE_LIVE_UP	259	0.517371	1.82642	0.001002	0.00730431	0.00373821	3255	tags=46%, list=23%, signal=36%	DDR2/COL11A1/DPYSL3/SPON1/PGM5/TNS1/FERMT2/AKAP12/ZEB2/EDNRA/MN1/FOXP2/MAP1B/S1PR3/KCNE4/LMO3/PALLD/P2RX7/C11orf96/ID4/IL6/PTX3/IL1R1/HECTD2/DENND5A/BASP1/SVIL/FRY/PXDN/PPP1R14A/TLR7/SERPINE1/NR4A3/HGF/DNAJB5/PCDH9/HSPB7/ATXN1/TLR2/ITPRIP/WNT5A/COL4A1/ABCA1/PTGS2/CD44/AFF3/RARRES1/MACF1/ARHGAP31/SMTN/HEY1/LIFR/SYDE1/SOD3/CD83/RNF144B/CCL4/GPR84/RCAN1/TBC1D9/DUSP1/PSD3/PDE2A/PPP3CC/MMP8/SERPINB2/T…
ZWANG_CLASS_1_TRANSIENTLY_INDUCED_BY_EGF	ZWANG_CLASS_1_TRANSIENTLY_INDUCED_BY_EGF	ZWANG_CLASS_1_TRANSIENTLY_INDUCED_BY_EGF	294	0.438785	1.55159	0.001002	0.00730431	0.00373821	3812	tags=51%, list=26%, signal=38%	TNC/SULF1/RASSF8/SNAI2/AKAP12/THBS1/S1PR3/CALD1/VEGFC/PCDH7/PALLD/RNF217/ADAMTS1/FILIP1L/NRP1/HAS2/PTX3/IL1R1/SSBP2/GADD45B/ARL4C/CNN3/LBH/CHST15/CPNE8/SH3BP5/EGR2/GAPT/ADAMTS6/CSRP1/ARHGAP6/TIAM1/ATL1/SHISA3/RGMB/TLR2/COL4A1/ACKR3/IL6ST/KCNJ15/PRKCH/TGFB2/PLAU/SGTB/FAM126A/C20orf194/DST/KLF7/NPHP3/RAB8B/CRIM1/ADRB2/SOCS2/LYST/KCTD10/SIPA1L2/RHOB/IRS2/CD274/ARHGAP23/SERPINB2/TSLP/HLA-DOA/TPBG/VCL…
BAELDE_DIABETIC_NEPHROPATHY_DN	BAELDE_DIABETIC_NEPHROPATHY_DN	BAELDE_DIABETIC_NEPHROPATHY_DN	269	0.643363	2.2702	0.00100301	0.00730431	0.00373821	2523	tags=51%, list=17%, signal=43%	GAS1/SPOCK1/CYP1B1/SULF1/DPYSL3/MYL9/MYLK/NDN/FERMT2/ECM2/VCAN/LOX/C1S/C1R/GHR/GPNMB/ARMCX2/CALD1/POSTN/RARRES2/BEX4/LOXL1/SDC2/PALLD/COL3A1/TCF21/PRKAR2B/MXRA7/CMAHP/CD200/PTGDS/FNBP1/VIM/APOD/CDC42EP3/AXL/HSPA2/TUSC3/SLC2A3/THSD7A/NUPR1/SSBP2/TIMP1/FLNA/COL4A4/HTRA1/CR1/TRIM22/PDE4B/GJA1/ENPEP/MAGI2/RDX/FRY/ZBTB20/MXRA8/IGFBP7/AIF1/NR3C1/SERPINE1/PTPRD/PLOD2/RAI14/PDE4DIP/GJA5/CACNB2/SYNPO/SEMA…
BLANCO_MELO_COVID19_SARS_COV_2_INFECTION_A594_ACE2_EXPRESSING_CELLS_UP	BLANCO_MELO_COVID19_SARS_COV_2_INFECTION_A594_ACE2_EXPRESSING_CELLS_UP	BLANCO_MELO_COVID19_SARS_COV_2_INFECTION_A594_ACE2_EXPRESSING_CELLS_UP	258	0.476907	1.68275	0.00100301	0.00730431	0.00373821	3166	tags=41%, list=22%, signal=33%	AOC3/GPM6B/TWIST1/CCL2/RASSF8/DACT1/LOX/INHBA/ZEB2/SERPING1/MEIS1/SELE/FILIP1L/IL6/PTX3/GEM/MCTP1/HS3ST3B1/DCHS1/PDE4B/TNFSF13B/IL11/CLEC4A/ZBTB20/NR4A3/RUNX2/SLA/THEMIS2/CEP85L/BCL2A1/LMO2/PTGS2/ZNF300P1/BHLHE41/PPM1K/RASGRP3/KLF7/RAB30/IFFO1/HCFC2/CD83/LINC-PINT/CCL4/TGM2/SCUBE2/DUSP1/HIVEP2/SOCS3/BMPER/DLL1/CD274/CYLD/ZFP36L1/ARHGAP30/HERC5/RASSF5/LTB/FOXC2/KLF11/NOD2/PNRC1/IFI44/TNFAIP3/HOTAI…
CREIGHTON_ENDOCRINE_THERAPY_RESISTANCE_5	CREIGHTON_ENDOCRINE_THERAPY_RESISTANCE_5	CREIGHTON_ENDOCRINE_THERAPY_RESISTANCE_5	291	0.419066	1.48126	0.00100301	0.00730431	0.00373821	2998	tags=40%, list=21%, signal=32%	CCDC80/KCNMA1/COLEC12/TIMP3/FILIP1/EML1/PHLDB2/ALDH1A3/THBS1/TIMP2/BEX4/OLFML2B/PRICKLE2/LOXL1/CFL2/PMP22/PKD2/SAMD4A/MXRA7/RFTN1/RAI2/FNBP1/HSPA2/TCF4/C3orf70/PBX3/IL1R1/ARL4C/COPZ2/DOCK11/SH3BGRL/ZBTB20/STOM/KLF9/FGF13/FAM20C/QKI/PTPN13/EMP1/TWSG1/APOLD1/ACKR3/PDZD2/PRKCH/REEP1/UTRN/NIPSNAP3B/FZD4/SFMBT2/LHFPL2/PBX1/SASH1/KLF7/WLS/GSN/APELA/RNF144B/LINC-PINT/CAB39L/INPP4A/ZC2HC1A/PSD3/YPEL5/EPA…
GRYDER_PAX3FOXO1_ENHANCERS_KO_DOWN	GRYDER_PAX3FOXO1_ENHANCERS_KO_DOWN	GRYDER_PAX3FOXO1_ENHANCERS_KO_DOWN	296	0.476937	1.68577	0.00100301	0.00730431	0.00373821	3069	tags=42%, list=21%, signal=34%	GAS1/DPYSL3/ANK2/PRUNE2/PEG3/BCHE/MCC/PHLDB2/MEDAG/MN1/MEIS1/SETBP1/ALDH1A3/RGMA/TSHZ3/SDC2/FOXF1/NRP2/PRKG1/CDK14/CELF2/VIM/C3orf70/SERPINE2/DOCK10/PID1/GXYLT2/ATP8B4/ARL4C/MAN1C1/UBE2E2/MAF/CHST15/COL4A2/PXDN/KLF9/NR3C1/CSRP1/NRN1/QKI/IL17RD/RIMKLB/SULF2/NR2F2/THEMIS2/COL4A1/RHOQ/ELMO1/ITPKB/EID1/THSD4/KCNS3/SFMBT2/AUTS2/BCL2/ST6GALNAC3/LOXL2/SH3BGR/PBX1/NAV1/NOTCH2/JAKMIP2/ZNF331/CCND2/TPST1/K…
HAN_SATB1_TARGETS_DN	HAN_SATB1_TARGETS_DN	HAN_SATB1_TARGETS_DN	253	0.477107	1.68151	0.00100301	0.00730431	0.00373821	2529	tags=41%, list=18%, signal=34%	CYP1B1/TNC/EFEMP1/CDH11/CCL2/TNS1/FHL1/LOX/INHBA/RGS4/FN1/RCAN2/SCG5/TFPI2/PDE10A/ADAMTS1/NRP1/PTN/ID4/IL6/COL6A2/WIPF1/TGFBI/CDC42EP3/TCF4/CCDC69/PRR16/IL7R/LDB2/SSBP2/LEF1/IGFBP4/PDE4B/IL11/MXRA8/ITM2A/TMEM158/IGFBP7/SERPINE1/RUNX2/FGF13/FAM20C/CHST11/DNAJB4/LMCD1/FAXC/EMP1/NR2F2/APOLD1/PLAT/OSMR/GMFG/ANKRD6/TGFB2/THSD4/ST3GAL6/PLAU/IFIT2/DST/CYFIP2/RGCC/KLF7/SMARCA1/SATB1/GBP2/TOX2/GSN/METTL7A…
HAN_SATB1_TARGETS_UP	HAN_SATB1_TARGETS_UP	HAN_SATB1_TARGETS_UP	267	0.50614	1.78559	0.00100301	0.00730431	0.00373821	2786	tags=45%, list=19%, signal=37%	EFEMP1/CHRDL1/MYL9/ANTXR1/CCL2/TNS1/BCHE/FHL1/INHBA/IGFBP5/LTBP1/GPNMB/PDGFRL/ZCCHC24/FSTL1/CALD1/PDE10A/SDC2/PMP22/EPB41L3/IL6/COL6A2/TGFBI/TMEM45A/SLC2A3/IL7R/ITPR1/EVI2B/BASP1/PDE4B/LPAR1/MCAM/IL11/CDH19/WASF3/CHST15/PXDN/TOX/TMEM158/MLLT11/MITF/VLDLR/PLOD2/PCDH9/QKI/DNAJB4/GNAI1/ADARB1/NR2F2/WNT5A/ENG/PLAT/OSMR/CEMIP/FYN/TGFB2/OSTM1/ST3GAL6/TPM1/PTGS2/BNIP3/FZD4/IFIT2/LDOC1/APOC1/PIK3CD/F2RL2…
MITSIADES_RESPONSE_TO_APLIDIN_UP	MITSIADES_RESPONSE_TO_APLIDIN_UP	MITSIADES_RESPONSE_TO_APLIDIN_UP	254	0.461221	1.6253	0.00100301	0.00730431	0.00373821	3250	tags=44%, list=22%, signal=35%	PDLIM3/ABCA8/PPP1R3C/KCNE4/BEX4/RORA/IGF1/FNBP1/GEM/GLIPR1/SLC2A3/C3AR1/COL1A1/CCR2/TIMP1/SAMSN1/GADD45B/PTHLH/BASP1/ALOX5AP/SUGCT/STOM/POPDC2/NAP1L2/CD84/NR4A3/SORBS2/CXCR4/LDLRAD4/ETV1/RBMS1/ELK3/TSC22D3/THEMIS2/RGS13/RGS2/F2R/ACKR3/GABARAPL1/PEA15/BHLHE41/CYTIP/CREM/MR1/STAP1/COMP/PIK3IP1/RHOB/DUSP1/RPS6KA2/NEK1/IFIT1/DIP2C/IRS2/HLA-DOA/TPBG/AASS/ST3GAL5/ARID5B/PNRC1/KMO/TPM4/PARP8/CHST2/FOXO1…
REACTOME_GPCR_LIGAND_BINDING	REACTOME_GPCR_LIGAND_BINDING	REACTOME_GPCR_LIGAND_BINDING	263	0.553281	1.95277	0.00100301	0.00730431	0.00373821	2443	tags=36%, list=17%, signal=30%	CCL11/CCL19/CXCL12/CCL2/WNT2B/EDNRA/ACKR1/S1PR3/PTGER3/VIP/GNB4/P2RY14/AGTR1/PTGFR/CXCL13/FPR3/TAC1/GNG11/CCL21/GPR183/C3/C3AR1/GNG2/HTR2B/CYSLTR1/CCR2/CX3CR1/PTHLH/CALCRL/LPAR1/HTR2A/WNT2/FZD1/GPR65/GPR68/GRP/S1PR1/CCR5/PTCH1/CXCR4/APLNR/FPR1/CCL5/CCR1/P2RY12/C5AR1/WNT5A/F2R/ACKR3/CCR7/FZD4/LPAR6/GHRL/FZD7/CCL13/F2RL2/PROK2/PENK/ADORA3/CMKLR1/RAMP1/ANXA1/RAMP3/GPR18/P2RY13/CCL4/AVPR1A/ADRB2/PPBP…
RUTELLA_RESPONSE_TO_HGF_UP	RUTELLA_RESPONSE_TO_HGF_UP	RUTELLA_RESPONSE_TO_HGF_UP	295	0.549133	1.94101	0.00100301	0.00730431	0.00373821	2830	tags=50%, list=20%, signal=41%	CYP1B1/KCNMA1/CCL19/SERPINF1/CCL2/HSD11B1/MMP2/CTSK/C1S/INHBA/GPNMB/TIMP2/LTBP2/SDC2/TNFAIP6/AKT3/TM6SF1/FILIP1L/NRP1/EPB41L3/RFTN1/SPARC/PTGDS/CLIC2/EMILIN1/MCTP1/C3/ROBO1/CCL8/C3AR1/IL1R1/CLEC5A/VSIG4/TLR1/ITPR1/CYBB/BCAT1/LPAR1/ENTPD1/RDX/LXN/CHST15/SLC1A3/ADAM12/STOM/SLAMF8/KLF9/SPP1/MITF/CD84/SERPINE1/NR4A3/CCR5/CSRP1/PDE4DIP/DOCK4/ST8SIA1/EMP1/CCR1/C1QA/CALHM2/LAIR1/RHOQ/IL6ST/ST3GAL6/CRTAM…
REACTOME_G_ALPHA_I_SIGNALLING_EVENTS	REACTOME_G_ALPHA_I_SIGNALLING_EVENTS	REACTOME_G_ALPHA_I_SIGNALLING_EVENTS	245	0.486424	1.71348	0.00100402	0.00730431	0.00373821	2870	tags=40%, list=20%, signal=32%	CCL19/CXCL12/GPC6/PDE1A/RGS4/S1PR3/PTGER3/SDC2/GNB4/PRKAR2B/P2RY14/CXCL13/NBEA/FPR3/GNG11/CCL21/HSD17B6/GPR183/C3/C3AR1/GNG2/CCR2/ITPR1/CX3CR1/PDE4B/LPAR1/ADCY2/GNAL/LRP12/RGS18/S1PR1/CCR5/CXCR4/APLNR/GNAI1/FPR1/CCL5/CCR1/P2RY12/PRKACB/C5AR1/RGS13/ACKR3/CCR7/RGS1/CCL13/PENK/RGS5/ADORA3/ANXA1/GPR18/RGS10/P2RY13/CCL4/HSPG2/PDE4D/PPBP/CXCL9/LPL/ADCY9/FPR2/BDKRB1/PPP3CC/APOE/RGS16/GNG7/ADCY7/ADCY4/CX…
WANG_MLL_TARGETS	WANG_MLL_TARGETS	WANG_MLL_TARGETS	208	0.662061	2.31462	0.00100402	0.00730431	0.00373821	1963	tags=52%, list=14%, signal=46%	SFRP2/CCDC80/THBS2/COL10A1/CLMP/ASPN/COL14A1/MGP/OMD/ABI3BP/GPM6B/SMOC2/GLT8D2/FABP4/HSD11B1/ADH1B/MMP2/SFRP1/ISLR/FRZB/SLIT2/JAM2/S1PR3/MAFB/POSTN/EBF1/COL6A1/VEGFC/FBXL7/TWIST2/SVEP1/CLIP4/NEGR1/PTGFR/IL6/COL6A2/MRC2/STEAP4/TGFBI/EMILIN1/KCTD12/CYS1/ANGPT1/IGFBP6/TMEM119/CDO1/PTPRM/DKK3/ADAM19/ARHGEF6/DPYD/CD14/PTHLH/THBD/ENPEP/HTR2A/MAF/MMP13/GPX7/SH3RF3/TOX/SLC16A7/AMIGO2/S1PR1/EGR3/TREM2/CPQ…
BLANCO_MELO_BETA_INTERFERON_TREATED_BRONCHIAL_EPITHELIAL_CELLS_UP	BLANCO_MELO_BETA_INTERFERON_TREATED_BRONCHIAL_EPITHELIAL_CELLS_UP	BLANCO_MELO_BETA_INTERFERON_TREATED_BRONCHIAL_EPITHELIAL_CELLS_UP	210	0.602188	2.10608	0.00100503	0.00730431	0.00373821	2113	tags=47%, list=15%, signal=40%	TMEM47/HSD11B1/RASSF8/C1S/INHBA/C1R/EDNRA/THBS1/SCG5/NAV3/VEGFC/GNB4/ADAMTS1/IL6/ERG/HAS2/WIPF1/APOD/SLC16A4/AXL/KCTD12/MCTP1/ANTXR2/C3/IL7R/TAGAP/ITGA1/CTSO/CSGALNACT2/MMP13/IGFBP3/TMEM158/ADAMTS6/IFI16/QKI/APOBEC3G/RGMB/ETS1/NCALD/TLR2/TRAF3IP3/THEMIS2/RBM43/PLAT/IL6ST/OSMR/BCL2A1/PDZD2/LMO2/ABCA1/PTGS2/ARHGAP29/IFIT2/SLFN11/SERPINB9/IL16/LCP1/RASGRP3/CYFIP2/ATP10A/GBP2/PDK4/FAS/AIM2/IL24/LINC-…
CHYLA_CBFA2T3_TARGETS_UP	CHYLA_CBFA2T3_TARGETS_UP	CHYLA_CBFA2T3_TARGETS_UP	248	0.56415	1.98625	0.00100503	0.00730431	0.00373821	3118	tags=57%, list=22%, signal=46%	HSD11B1/RASSF8/C1R/FCGR2B/RAB31/OLR1/EBF1/TM6SF1/F13A1/P2RY14/P2RX7/GGTA1P/CELF2/TGFBI/ITIH5/TMEM119/MCTP1/CLEC5A/TEK/MYCT1/ARHGEF6/CD48/EVI2B/CX3CR1/FCGR2A/ATP8B4/GADD45B/C1orf54/GAS7/CD93/MAN1C1/TFEC/NALCN/LRP12/ALOX5AP/ITM2A/PPP1R14A/GPR65/RNF180/KLHL5/LAPTM5/CXCR4/EMP1/NCF2/PAM/TSC22D3/RBPMS/IGSF6/F2R/RHOQ/AFAP1L1/GMFG/ITPKB/CTSL/HOXB2/PPM1K/TNFAIP8/LCP1/F2RL2/RNASE2/ATP10A/ARMCX4/GPR171/TREM…
DURAND_STROMA_S_UP	DURAND_STROMA_S_UP	DURAND_STROMA_S_UP	211	0.677735	2.3715	0.00100503	0.00730431	0.00373821	2781	tags=64%, list=19%, signal=52%	SFRP2/CCDC80/FBLN1/AOC3/DPYSL3/MRGPRF/SMOC2/SERPINF1/PRUNE2/TMEM47/CXCL12/FABP4/HSPB8/MMP2/PDE1A/PRKD1/SNAI2/ADAMTS2/RGS4/MEDAG/MN1/RNF150/COL1A2/LTBP2/POSTN/LOXL1/PMP22/COL3A1/SRPX2/SVEP1/NID2/PTN/ADAMTS12/PTX3/COL6A2/IGF1/CSGALNACT1/TGFBI/PDGFRB/FAT4/RBPMS2/IL1R1/THSD7A/COL1A1/ADAM19/ARHGEF6/PDGFRA/SELP/CTSO/RASSF2/CALCRL/LPAR1/ROR2/MAF/FZD1/PAPPA/SLC1A3/ADAM12/ITM2A/SPP1/S1PR1/MAP9/CCL5/TSPAN7…
GRUETZMANN_PANCREATIC_CANCER_UP	GRUETZMANN_PANCREATIC_CANCER_UP	GRUETZMANN_PANCREATIC_CANCER_UP	246	0.555306	1.95623	0.00100503	0.00730431	0.00373821	1964	tags=38%, list=14%, signal=34%	THBS2/CNN1/FAP/MGP/PLN/DPYSL3/TIMP3/FBN1/MYL9/MYLK/MMP2/PDE1A/CTSK/AKAP12/VCAN/IGFBP5/PCOLCE/LTBP1/FN1/RAB31/CALD1/POSTN/PMP22/FOXF1/TNFAIP6/MYH10/FBLN2/CAV1/COL5A2/LAMA4/LUM/TUBA1A/CELF2/NREP/SPARC/GEM/PDGFRB/TUSC3/COL1A1/DPYD/CD86/ITGB2/ENTPD1/PTPRC/WNT2/MSN/DOCK2/CD53/LCP2/SLC1A3/PXDN/STOM/NID1/SERPINE1/LAPTM5/PLOD2/CXCR4/EMP3/ALOX5/PRKACB/WNT5A/PLAT/FYN/CAV2/PLAU/PTGS2/CTSL/PYGL/APOC1/PRNP/LO…
KEGG_PATHWAYS_IN_CANCER	KEGG_PATHWAYS_IN_CANCER	KEGG_PATHWAYS_IN_CANCER	210	0.457282	1.59929	0.00100503	0.00730431	0.00373821	2133	tags=32%, list=15%, signal=28%	FGF7/RUNX1T1/MMP2/WNT2B/FN1/VEGFC/AKT3/LAMA4/LAMA2/IL6/IGF1/PDGFRB/FGF2/PRKCB/KIT/COL4A4/TGFB3/PDGFRA/LEF1/WNT2/FZD1/COL4A2/CTNNA3/MITF/PIK3CG/FGF13/HGF/PTCH1/ETS1/FGFR1/WNT5A/GLI3/COL4A1/CSF1R/TGFB2/PTGS2/FZD4/BCL2/PIK3CD/FZD7/TGFBR1/IGF1R/LAMC1/PIK3R5/CDKN2B/MAPK10/FAS/LAMB1/AR/CSF2RA/LAMB2/ITGAV/MMP9/ZBTB16/EPAS1/GLI2/RASSF5/RAC2/TGFBR2/PLCG2/KITLG/HHIP/PIK3R1/STAT5B/ARNT2/FZD2/TRAF5/FOXO1
MULLIGHAN_MLL_SIGNATURE_1_UP	MULLIGHAN_MLL_SIGNATURE_1_UP	MULLIGHAN_MLL_SIGNATURE_1_UP	247	0.414153	1.45845	0.00100503	0.00730431	0.00373821	3106	tags=38%, list=21%, signal=31%	ABCA8/MEIS1/FCGR2B/LGALS1/FXYD6/RECK/EVI2A/CDC42EP3/RNASE6/PBX3/PLXNC1/PECAM1/FLNA/EVI2B/FCGR2A/ATP8B4/ITGB2/C1orf54/GAS7/RASSF2/IGFBP7/HCLS1/ITGA7/LAPTM5/NLRP3/CXCR4/ADARB1/CCR1/HOXA5/SLA/CAND2/TRAF3IP3/LST1/PILRA/LCP1/RNASE2/LAT2/MR1/RCAN1/PTPN22/ADRB2/C1RL/CSF2RA/ARHGEF40/LYST/GOLGA8N/S100A4/ADCY9/KLC1/MYO1F/RASSF4/DPEP2/ITGAX/RAC2/IKZF1/ADCY7/OSBPL8/SELPLG/CCL23/MBNL1/IL6R/LILRB2/FZD2/TOR1AIP…
PEREZ_TP63_TARGETS	PEREZ_TP63_TARGETS	PEREZ_TP63_TARGETS	210	0.523039	1.82926	0.00100503	0.00730431	0.00373821	2684	tags=49%, list=19%, signal=40%	CRYAB/ANGPTL2/MOXD1/SLIT2/CRISPLD2/GFPT2/ZCCHC24/SMAD9/MAFB/TSHZ3/COL8A2/FOXF1/EPB41L3/ID4/CELF2/RORA/PTX3/PALMD/MXRA5/UBE2QL1/NUAK1/DLC1/KIT/COL1A1/ARHGEF6/SOBP/MAN1C1/LBH/MAF/FRY/FZD1/GLIS2/IGFBP3/TOX/HSPA6/FGF13/PDE4DIP/TSC22D3/COL18A1/THEMIS2/FOXF2/CEMIP/PRKCH/NTN1/LMO2/REEP1/SEMA6D/RBP7/AUTS2/LIMS2/RGCC/MKX/SASH1/IGF1R/VASN/PPP1R16B/CYGB/HEY1/SHANK3/ADAP2/EFHD1/KLHL29/RCAN1/FOXN3/SIPA1L2/RHO…
REACTOME_NEURONAL_SYSTEM	REACTOME_NEURONAL_SYSTEM	REACTOME_NEURONAL_SYSTEM	247	0.440023	1.54955	0.00100503	0.00730431	0.00373821	2939	tags=30%, list=20%, signal=24%	KCNMA1/BCHE/KCNJ8/KCNMB1/GNB4/TUBB6/NRXN3/PRKAR2B/EPB41L3/TUBA1A/GJC1/NBEA/GNG11/PRKCB/CACNA2D3/GNG2/ADCY2/SLC1A3/GNAL/RASGRF2/PTPRD/CACNB2/PTPRS/GNAI1/TSPAN7/GLRB/NCALD/PRKACB/KCNJ15/KCND3/KCNS3/NLGN4X/RIMS1/STXBP1/CHRNA3/LIN7A/KCNN3/SLC18A2/KCNN2/ADCY9/RPS6KA2/EPB41L2/GNG7/SLITRK5/KCND2/ABCC9/ADCY7/ADCY4/NLGN4Y/CAMK4/PANX1/GLUL/HOMER3/KCNH2/NRXN2/PPM1F/PRKAA2/KCNAB1/NLGN1/ARL6IP5/PRKCA/GABBR1/K…
RUTELLA_RESPONSE_TO_CSF2RB_AND_IL4_DN	RUTELLA_RESPONSE_TO_CSF2RB_AND_IL4_DN	RUTELLA_RESPONSE_TO_CSF2RB_AND_IL4_DN	210	0.633254	2.21473	0.00100503	0.00730431	0.00373821	3294	tags=67%, list=23%, signal=52%	SPOCK1/CCL2/CTSK/VCAN/TIMP2/MAFB/TM6SF1/EPB41L3/MS4A4A/CFD/NREP/SPARC/PTGDS/MEF2C/CD163/CCDC69/MCTP1/PRKCB/CACNA2D3/SLC2A3/C3/C3AR1/MS4A6A/CLEC5A/VSIG4/TLR1/PECAM1/ITPR1/PID1/ARHGEF6/CYBB/CD52/CD48/CX3CR1/BCAT1/LY86/CD14/ENTPD1/CHST15/IGFBP7/SH3BP5/AIF1/KLF9/MITF/ITGA4/CCR5/NLRP3/FPR1/SELL/ALOX5/EMP1/CCR1/C1QA/C5AR1/CALHM2/LAIR1/RGS2/RHOQ/FYN/FCN1/LMO2/CRTAM/IRAK3/CTSL/BHLHE41/PHACTR1/ICAM2/LPXN/…
BOQUEST_STEM_CELL_UP	BOQUEST_STEM_CELL_UP	BOQUEST_STEM_CELL_UP	207	0.830088	2.89978	0.00100604	0.00730431	0.00373821	1575	tags=76%, list=11%, signal=69%	OGN/SFRP4/GAS1/THBS2/SPOCK1/ITGBL1/MFAP5/PRRX1/COL14A1/FBLN1/FAP/C7/MGP/TNC/PLN/EFEMP1/FGF7/CHRDL1/DDR2/MYH11/BICC1/PDLIM3/OMD/ABI3BP/COLEC12/FBN1/DCLK1/GLT8D2/ANK2/TWIST1/SERPINF1/CDH11/SRPX/CXCL12/DCN/HSPB8/AEBP1/ADH1B/MMP2/ABCA8/CTSK/CRYAB/PTGIS/ECM2/VCAN/LOX/COL5A1/C1S/INHBA/ISLR/PCOLCE/FMO1/C1R/LRRC17/COL6A3/SSPN/SLIT2/CILP/SGCD/GPNMB/PDGFRL/CFH/CYBRD1/CRISPLD2/MEIS1/SETBP1/GFPT2/COL1A2/LTBP…
WALLACE_PROSTATE_CANCER_RACE_UP	WALLACE_PROSTATE_CANCER_RACE_UP	WALLACE_PROSTATE_CANCER_RACE_UP	207	0.774933	2.7071	0.00100604	0.00730431	0.00373821	2591	tags=83%, list=18%, signal=69%	CNN1/CHRDL1/PDLIM3/FBN1/CCL19/HSPB8/PDZRN4/PI15/WNT2B/EDNRA/TCEAL2/FCGR2B/AHNAK2/CD69/MRC1/ADAMTS1/MXRA7/SELE/P2RY14/FGL2/MS4A4A/CELF2/EVI2A/CMAHP/PTGDS/CLIC2/WIPF1/LY96/GLIPR1/GNG11/ITIH5/GZMK/SYT11/RNASE6/HS3ST3A1/GPR183/GIMAP6/DLC1/FLI1/CCL8/IL7R/VSIG4/SYNDIG1/DOCK10/PECAM1/SAMSN1/CD52/CD48/EVI2B/CSF2RB/CD86/SELP/ITGB2/MS4A1/C1orf54/ARL4C/CD93/THBD/TFEC/PTPRC/PLCL1/IL10RA/CD53/LCP2/CLEC4A/ALOX…
ZHOU_INFLAMMATORY_RESPONSE_LPS_UP	ZHOU_INFLAMMATORY_RESPONSE_LPS_UP	ZHOU_INFLAMMATORY_RESPONSE_LPS_UP	206	0.512341	1.78944	0.00100604	0.00730431	0.00373821	2262	tags=35%, list=16%, signal=30%	DDR2/NEXN/SPON1/FILIP1/ADH1B/CH25H/NOX4/ANGPTL1/FOXP2/AHNAK2/C11orf96/IL6/ITGA9/PTX3/MXRA5/CCL8/HS3ST3B1/IL1R1/LEF1/DENND5A/VWF/RDX/CDH19/FZD1/PXDN/IGFBP3/ADAMTS5/TLR7/SERPINE1/HSPB7/TM4SF18/TLR2/WNT5A/CEMIP/C1QC/PTGS2/CD44/FZD4/IFIT2/ARHGAP31/DYNC2H1/RGS5/SYDE1/RNF144B/CCL4/GPR84/CXCL9/IFIT1/PTPN21/SLFN5/SERPINB2/TSLP/TDRP/ZNF471/HERC5/MOB3A/EDN1/KITLG/SPSB1/IFI44/DTX3/CXCL10/CCL23/LITAF/ACSL1/K…
BERENJENO_TRANSFORMED_BY_RHOA_DN	BERENJENO_TRANSFORMED_BY_RHOA_DN	BERENJENO_TRANSFORMED_BY_RHOA_DN	242	0.643171	2.26495	0.00100705	0.00730431	0.00373821	2429	tags=49%, list=17%, signal=41%	SFRP2/OGN/GAS1/CCDC80/THBS2/CYP1B1/MGP/AOC3/TIMP3/SMOC2/TWIST1/CXCL12/DCN/AEBP1/SNAI2/AKAP12/SPARCL1/LOX/COL5A1/ISLR/PCOLCE/C1R/GHR/COL6A3/SSPN/FN1/MEIS1/COL1A2/POSTN/EBF1/PMP22/FOXF1/PKD2/CAV1/LAMA4/LAMA2/CDK14/LUM/ID4/RECK/CSRP2/CELF2/PTX3/COL6A2/MRC2/PDGFRB/HSPA2/TCF4/TMEM45A/CDO1/PTPRM/SERPINE2/COL1A1/SSBP2/DKK3/FKBP7/PDGFRA/COPZ2/LPAR1/CNN3/LXN/FZD1/KLF9/CSRP1/PTPN13/SYNPO/ANXA6/OXCT1/TXNIP/…
BLALOCK_ALZHEIMERS_DISEASE_INCIPIENT_UP	BLALOCK_ALZHEIMERS_DISEASE_INCIPIENT_UP	BLALOCK_ALZHEIMERS_DISEASE_INCIPIENT_UP	225	0.487823	1.71063	0.00100705	0.00730431	0.00373821	2313	tags=32%, list=16%, signal=28%	TNC/EFEMP1/SYNC/FBN1/DCN/BGN/PTGIS/VCAN/SFRP1/ANGPTL2/ISLR/SSPN/EDNRA/EFEMP2/COL8A2/LAMA4/AGTR1/LAMA2/ID4/WWTR1/FNBP1/ANGPT1/FLNC/TLR1/ITGA1/CR1/LEF1/GJA1/IL10RA/ITGA7/PLOD2/RUNX2/APLNR/QKI/CPQ/F2R/RHOQ/FYN/CTSL/CD44/ATP10D/APOC1/PRCP/NFIC/LAMC1/HLA-DPA1/TGFBR3/MR1/S100A4/LPAR4/KAT2B/JAK3/PTGS1/CLDN5/TACC1/SLAMF1/GLI2/HERC5/ADCY7/SSH1/GBP1/SLC14A1/CPM/IL6R/MAB21L2/KLF2/ZBTB10/SNRK/CYP39A1/IFT74/E…
COLINA_TARGETS_OF_4EBP1_AND_4EBP2	COLINA_TARGETS_OF_4EBP1_AND_4EBP2	COLINA_TARGETS_OF_4EBP1_AND_4EBP2	242	0.41675	1.4676	0.00100705	0.00730431	0.00373821	1469	tags=25%, list=10%, signal=23%	SFRP4/PRRX1/FGF7/BICC1/CDH11/SRPX/TMEM47/FABP4/NDN/PDE1A/AKAP12/C1S/ISLR/C1R/SSPN/PPP1R3C/FOXP2/THBS1/ARMCX2/LTBP2/NR2F1/POSTN/SVEP1/ADAMTS1/PDPN/ID4/RECK/CELF2/LY96/GNG11/VCAM1/C3/CDO1/BCAT1/CD14/THBD/LXN/MFAP2/GPX7/PLOD2/NRN1/CCL5/SESN3/HOXA5/PAM/RSPO2/ABCB1/WNT5A/FMNL3/HOXB2/IFIT2/ATP10D/NPR3/LPAR6/SASH1/VAMP5/GBP2/SOD3/TCEAL1/TGM2/NNMT
DAVICIONI_MOLECULAR_ARMS_VS_ERMS_UP	DAVICIONI_MOLECULAR_ARMS_VS_ERMS_UP	DAVICIONI_MOLECULAR_ARMS_VS_ERMS_UP	202	0.474637	1.65506	0.00100705	0.00730431	0.00373821	3382	tags=43%, list=23%, signal=33%	GREM1/ANK2/TMEM47/PEG3/PDZRN3/SLC24A3/C14orf132/COX7A1/DIXDC1/OLFML2B/FOXF1/AKT3/SAMD4A/PRKAR2B/MXRA7/CDK14/CDC42EP3/MEOX1/DIO2/MAN1C1/GYPC/MAGI2/FRY/NUDT11/PTPRD/S1PR1/NRN1/ARHGAP6/TXNIP/COL18A1/ELMO1/KCND3/NLGN4X/DST/KLF7/CEP68/JAKMIP2/ARHGAP25/CAPN6/KCNN3/MAMLD1/TBC1D9/PTBP2/RASSF4/RYR3/RRAGD/PODXL/FBXL5/PAX5/PRMT2/RAPGEF4/FOXO1/TSPYL4/SLC46A3/CLIP1/FTO/FGFR2/POPDC3/RGS17/CRIP2/RNF38/LMO4/ELOV…
FOSTER_TOLERANT_MACROPHAGE_DN	FOSTER_TOLERANT_MACROPHAGE_DN	FOSTER_TOLERANT_MACROPHAGE_DN	242	0.539754	1.90077	0.00100705	0.00730431	0.00373821	3803	tags=64%, list=26%, signal=48%	TNC/HOPX/VCAN/CH25H/OLR1/IL33/GNB4/TUBB6/AKT3/CAV1/CD69/FILIP1L/IL6/PTX3/VCAM1/ANGPT1/TCF4/GLIPR2/FRMD4A/TAGAP/CD86/SELP/TNFSF4/PDE4B/GJA1/LPAR1/GYPC/MNDA/CNN3/TNFSF8/MMP13/LCP2/FZD1/NR3C1/SERPINE1/PTPRD/PLOD2/RAI14/CHST11/TIAM1/OGFRL1/RHOH/SHISA3/PLAGL1/COL18A1/ENG/F2R/ITPKB/PTGS2/SLFN11/PPM1K/MYADM/KLF7/ATP10A/RILPL1/CCND2/FAS/AIM2/CD83/FKBP5/TPST1/GPR84/ADAP2/RCAN1/SOCS2/SPHK1/ITGAV/SLC30A4/HI…
IWANAGA_CARCINOGENESIS_BY_KRAS_PTEN_DN	IWANAGA_CARCINOGENESIS_BY_KRAS_PTEN_DN	IWANAGA_CARCINOGENESIS_BY_KRAS_PTEN_DN	236	0.627687	2.20607	0.00100705	0.00730431	0.00373821	2176	tags=42%, list=15%, signal=37%	OGN/GREM1/GAS1/CNN1/PDLIM3/DCLK1/SYNM/PLXDC2/BGN/ADH1B/MMP2/NDN/FHL1/AKAP12/SPARCL1/ANGPTL2/TGFB1I1/MPDZ/FMO1/SERPING1/EBF1/GNB4/FBXL7/PMP22/TCF21/PKD2/DPT/NXN/MS4A4A/CXCL13/TMTC1/INMT/GIMAP6/HS3ST3B1/MS4A6A/MYO5A/LDB2/ACTC1/TEK/GREM2/FAM229B/CD93/TTC28/CALCRL/MCAM/PTPRC/RHOJ/CPNE8/GLIS2/PPP1R14A/NID1/PTPRD/PLOD2/PDE4DIP/SELL/OXCT1/RGMB/MAP2/NCALD/ABCB1/ENG/RGS2/COL4A1/CLEC14A/FOXF2/SOX7/CEMIP/PD…
KUMAR_TARGETS_OF_MLL_AF9_FUSION	KUMAR_TARGETS_OF_MLL_AF9_FUSION	KUMAR_TARGETS_OF_MLL_AF9_FUSION	236	0.512017	1.79953	0.00100705	0.00730431	0.00373821	2530	tags=41%, list=18%, signal=34%	MGP/INHBA/C1R/MEIS1/RAB31/ARMCX2/POSTN/EBF1/GNB4/THY1/MRC1/MS4A4A/RECK/CPA3/IGF1/MEF2C/VCAM1/ANGPT1/FCER1A/IL7R/GIMAP4/MS4A1/LEF1/OLFM1/BASP1/ENPEP/ITM2A/CDH5/SPP1/IFI16/PTCH1/ELOVL5/GIMAP1/CCL5/HOXA5/RBPMS/F2R/FYN/CD8A/C1QC/IFIT2/SFMBT2/CD2/SH3BGR/F2RL2/ITK/PENK/RNASE2/CD72/NAV1/SATB1/RAMP1/ANXA1/MS4A2/GATA3/CD83/MR1/EOMES/KLRD1/CBX6/PLA2G7/MMP9/RHOB/GPX3/SLC30A4/HIVEP2/HDC/CITED2/C4orf3/PRDM5/P…
ODONNELL_TFRC_TARGETS_UP	ODONNELL_TFRC_TARGETS_UP	ODONNELL_TFRC_TARGETS_UP	218	0.520656	1.82208	0.00100705	0.00730431	0.00373821	3049	tags=45%, list=21%, signal=36%	MYLK/MPDZ/THBS1/PTGER3/CALD1/SYNE1/TNFAIP6/CD69/SAMD4A/ADAMTS1/PLAC9/GLIPR1/CDC42EP3/ITGAM/SLC2A3/CX3CR1/MPEG1/GADD45B/TRIM22/PDE4B/SHE/LCP2/PAPPA/ZBTB20/TOX/SLAMF8/RCBTB2/NID1/NR4A3/SORBS2/CCR5/FAM20C/APOBEC3G/PTPRS/TIAM1/ALOX5/TXNIP/TSC22D3/RBM43/RGS2/LMO2/CD44/CHIC1/RGS1/CD72/SATB1/FAS/CREBRF/METTL7A/RNF144B/ENPP2/MR1/C1RL/SCARA5/DCBLD2/DUSP1/HLA-DQA1/YPEL5/APCDD1/C4orf3/PYHIN1/PLK2/PTGS1/ZFP3…
PASINI_SUZ12_TARGETS_DN	PASINI_SUZ12_TARGETS_DN	PASINI_SUZ12_TARGETS_DN	223	0.675913	2.36885	0.00100705	0.00730431	0.00373821	2056	tags=54%, list=14%, signal=47%	CNN1/CYP1B1/TAGLN/EFEMP1/SULF1/PDLIM3/COL11A1/COLEC12/VGLL3/TMEM47/ACTA2/CRYAB/VCAN/CPE/COL5A1/IGFBP5/TPM2/TGFB1I1/GHR/FN1/PHLDB2/TSPAN2/THBS1/TIMP2/COL1A2/CALD1/CFL2/PMP22/PALLD/TUBB6/COL3A1/MYH10/CAV1/SAMD4A/FILIP1L/LGALS1/TUBA1A/NREP/WWTR1/VIM/AMOTL1/AXL/FLNC/GLIPR2/SYT11/NUAK1/STMN2/GNG2/COL1A1/PRICKLE1/ACTC1/FLNA/ARL4C/IGFBP4/DOCK11/SH3BGRL/PRSS23/MSN/CMTM3/PXDN/IGFBP3/MLLT11/PLOD2/CSRP1/SEM…
PHONG_TNF_RESPONSE_NOT_VIA_P38	PHONG_TNF_RESPONSE_NOT_VIA_P38	PHONG_TNF_RESPONSE_NOT_VIA_P38	217	0.491015	1.71787	0.00100705	0.00730431	0.00373821	2577	tags=43%, list=18%, signal=36%	HSPB8/MMP2/VCAN/GFPT2/NR2F1/CALD1/PDE10A/COL6A1/FOXF1/NRP2/SAMD4A/NXN/COL6A2/FNBP1/GEM/MEF2C/CDC42EP3/VCAM1/DSE/ROBO1/SSBP2/DENND5A/PRSS23/TOX/TMEM204/TMEM158/SERPINE1/RAI14/GNAI1/DOCK4/ADARB1/EMP1/ETV1/ETS1/NR2F2/IL6ST/BCL2A1/ABCA1/PLAU/BHLHE41/PIK3CD/TNFAIP8/LOXL2/LPXN/KLF7/SRGN/GBP2/HEY1/SYDE1/CD83/AMPD3/RHOBTB3/RCAN1/ARHGEF40/LRIG1/MMP9/CADM1/MAP3K3/TRIO/HIVEP2/IRS2/CYLD/RAC2/LTB/LARP6/LRRC49…
REACTOME_EXTRACELLULAR_MATRIX_ORGANIZATION	REACTOME_EXTRACELLULAR_MATRIX_ORGANIZATION	REACTOME_EXTRACELLULAR_MATRIX_ORGANIZATION	218	0.720039	2.51984	0.00100705	0.00730431	0.00373821	1952	tags=56%, list=14%, signal=50%	COL8A1/COL10A1/ASPN/MFAP5/COL14A1/FBLN1/TNC/EFEMP1/DDR2/COL11A1/FBN1/DCN/BGN/MMP2/CTSK/VCAN/LOX/ADAMTS2/COL5A1/PCOLCE/COL6A3/LTBP1/JAM2/FN1/COL12A1/JAM3/THBS1/TIMP2/COL1A2/COL15A1/LTBP2/MFAP4/FBLN5/LOXL1/EFEMP2/COL6A1/SDC2/COL8A2/COL3A1/FBLN2/COL5A2/LAMA4/ADAMTS1/NID2/LAMA2/LUM/ITGA9/SPARC/COL6A2/A2M/COL16A1/FGF2/VCAM1/EMILIN1/ITGAM/MMP16/FMOD/COL1A1/TIMP1/PECAM1/ADAM19/ITGA1/COL4A4/TGFB3/ADAMTS3…
RICKMAN_TUMOR_DIFFERENTIATED_WELL_VS_POORLY_DN	RICKMAN_TUMOR_DIFFERENTIATED_WELL_VS_POORLY_DN	RICKMAN_TUMOR_DIFFERENTIATED_WELL_VS_POORLY_DN	217	0.460818	1.61222	0.00100705	0.00730431	0.00373821	3309	tags=46%, list=23%, signal=36%	GPM6B/FRMD6/INHBA/RAB31/MAFB/PCDH7/TUBB6/AHNAK2/MRC1/PDPN/GLIPR1/IGFBP6/MYO5A/HTRA1/CD36/PTHLH/ADAM12/VLDLR/GPR68/DNAJB5/SYNPO/GNAI1/PAM/EHD2/ITPRIP/SH3PXD2B/AFAP1L1/CEMIP/OSTM1/CD44/FAM126A/ARRDC4/FKBP14/KLF7/SMTN/TREM1/RCAN1/MAST4/KCTD10/UBE2Q2/SLC30A4/KLC1/PRDM1/AGPAT4/C4orf3/PTGS1/LPCAT2/TSPAN5/S100A8/BICD2/FST/SLC31A2/GM2A/ADCY7/TANC2/COL5A3/CA12/ATL3/CPM/ELL2/AHNAK/KLF10/TPM4/INPP4B/TMEM154…
RUTELLA_RESPONSE_TO_CSF2RB_AND_IL4_UP	RUTELLA_RESPONSE_TO_CSF2RB_AND_IL4_UP	RUTELLA_RESPONSE_TO_CSF2RB_AND_IL4_UP	237	0.515022	1.81101	0.00100705	0.00730431	0.00373821	2765	tags=46%, list=19%, signal=37%	CYP1B1/KCNMA1/CCL19/SERPINF1/HSD11B1/MMP2/C1S/INHBA/GPNMB/LTBP2/SDC2/TNFAIP6/AKT3/FILIP1L/NRP1/RFTN1/CELF2/CLIC2/FNBP1/EMILIN1/FCER1A/ROBO1/CCL8/IL1R1/ADAM19/CD86/GADD45B/LPAR1/RDX/LXN/SLC1A3/ADAM12/STOM/SLAMF8/SPP1/CD84/SERPINE1/NR4A3/CSRP1/CXCR4/PDE4DIP/DOCK4/ST8SIA1/IL6ST/ST3GAL6/C3orf14/CCR7/CHI3L1/RARRES1/APOC1/TNFAIP8/CCL13/RASGRP3/LHFPL2/SLAMF7/LPP/FCHSD2/PPP1R16B/RAMP1/CD83/RGL1/TPST1/ADA…
SANSOM_APC_TARGETS_DN	SANSOM_APC_TARGETS_DN	SANSOM_APC_TARGETS_DN	233	0.421397	1.47993	0.00100705	0.00730431	0.00373821	2891	tags=42%, list=20%, signal=35%	DDR2/PCOLCE/COX7A1/TCF21/DPT/EVI2A/CXCL13/TGFBI/CCL21/PLEKHO1/TYROBP/GIMAP4/ADAM19/CD52/CD48/ITGB2/RASSF2/BASP1/PTPRC/ST8SIA4/CD53/LAPTM5/RUNX2/SYNPO/CCL5/ANXA6/RGS2/CD8A/C1QC/NPR3/SERPINB9/PIK3CD/CD2/ICAM2/GHRL/CYFIP2/CD72/VAMP5/LDB3/SRGN/LAT2/ARHGDIB/GBP2/CDKN2B/SOD3/FAS/RGS10/CORO1A/CD28/LIPA/KLRB1/PDE9A/ITGAX/HLA-DMB/TPH1/CD3D/CST7/RRAGD/GGT5/RAC2/MERTK/IL2RB/NFIA/VAV1/SELPLG/NCF1/CHST2/CYB5R…
SATO_SILENCED_BY_METHYLATION_IN_PANCREATIC_CANCER_1	SATO_SILENCED_BY_METHYLATION_IN_PANCREATIC_CANCER_1	SATO_SILENCED_BY_METHYLATION_IN_PANCREATIC_CANCER_1	243	0.507504	1.78677	0.00100705	0.00730431	0.00373821	2778	tags=43%, list=19%, signal=35%	CYP1B1/EFEMP1/CCL11/TIMP3/SPON1/CCL19/TWIST1/SERPINF1/CXCL12/SFRP1/COL6A3/COX7A1/ZCCHC24/RAB31/EFEMP2/CPA3/SPARC/CD200/PTX3/MRC2/LRRC32/SLC16A4/HSPA2/C3/CDO1/IL1R1/MRAS/CD52/COPZ2/SVIL/MCAM/GYPC/CNN3/CLEC11A/BARX1/LXN/DIRAS3/PXDN/IGFBP3/COL21A1/HPGDS/ITGA7/SERPINE1/LAPTM5/CCL5/UCHL1/PARVA/CLIP3/PLAT/NPTX2/GMFG/BNIP3/LDOC1/CHI3L1/SMARCA1/PHC1/HEY1/TPST1/ULK2/CCL4/MR1/EFHD1/GIT2/HDC/AGPAT4/PDE2A/CL…
WANG_SMARCE1_TARGETS_UP	WANG_SMARCE1_TARGETS_UP	WANG_SMARCE1_TARGETS_UP	200	0.788177	2.74885	0.00100705	0.00730431	0.00373821	2073	tags=74%, list=14%, signal=64%	COL8A1/FNDC1/SPOCK1/MFAP5/PRRX1/TAGLN/FAP/MGP/SULF1/NAP1L3/NEXN/HMCN1/DPYSL3/MYL9/MYLK/CTHRC1/ANTXR1/SRPX/PLXDC2/DCN/MMP2/ACTA2/DACT1/VCAN/CD109/CPE/COL5A1/C1S/IGFBP5/GHR/COL6A3/MCC/FBXO32/FN1/COL12A1/CFH/CYBRD1/ZNF521/MAP1B/TIMP2/PLSCR4/S1PR3/COL15A1/MAFB/CALD1/POSTN/SDC2/PCDH7/PMP22/COL3A1/CLEC2B/NID2/NEGR1/LUM/MYOCD/CD200/PTX3/TGFBI/BOC/GLIPR2/IGFBP6/HS3ST3B1/IL1R1/GNG2/COL1A1/DIO2/PLP1/NUPR1/…
YAGI_AML_WITH_11Q23_REARRANGED	YAGI_AML_WITH_11Q23_REARRANGED	YAGI_AML_WITH_11Q23_REARRANGED	218	0.493572	1.7273	0.00100705	0.00730431	0.00373821	2775	tags=41%, list=19%, signal=33%	GPM6B/TIMP3/AEBP1/MEIS1/RARRES2/SAMD4A/LUM/LGALS1/FEZ1/ERG/COL6A2/MEF2C/PRKCB/PBX3/CYBB/GAS7/GYPC/ENTPD1/ALOX5AP/ITM2A/NR3C1/HCLS1/GPR68/ITGA7/LAPTM5/QKI/GNAI1/GLRB/SEMA3C/ATXN1/PLAGL1/ELK3/RBPMS/AP1S2/ST3GAL6/NPR3/BCL2/PIK3CD/LCP1/RASGRP3/TSPAN4/SASH1/RNASE2/GFRA1/CCND2/LIN7A/RGS10/HSPG2/AKR1B1/SOCS2/LRIG1/ITGAV/CADM1/ADCY9/HIP1/DIP2C/SHC3/JAK3/TACC1/ANXA5/RASGRP2/ATM/ADCY7/N4BP2L1/PLCG2/IDS/CPM…
YAGI_AML_WITH_INV_16_TRANSLOCATION	YAGI_AML_WITH_INV_16_TRANSLOCATION	YAGI_AML_WITH_INV_16_TRANSLOCATION	242	0.422017	1.48615	0.00100705	0.00730431	0.00373821	2694	tags=31%, list=19%, signal=26%	COL10A1/MFAP5/MYH11/OMD/DPYSL3/MN1/COX7A1/PTGER3/PMP22/PKD2/COL5A2/SELE/CAP2/ERG/SPARC/VIM/GPR183/TIMP1/CD52/ARL4C/PTHLH/ITM2A/SPP1/HSPA6/NR3C1/NR4A3/DMD/GNAI1/DOCK4/EMP1/EGR3/CLIP3/RBPMS/ACTN1/OSMR/PRKCH/PRNP/DTNA/CD72/PPP1R16B/GBP2/RAMP1/CCND2/AR/CRIM1/CLEC10A/LGI1/CD1C/RRAD/TACC1/HLX/FLT1/FBXL5/CD99/IDS/IRS1/KPNA5/TRAF5/FOXO1/GNA15/TPSAB1/NLRP1/BCL2L2/HSPB1/PLS3/ID3/RGS17/STK10/GAB1/NFIB/TMEM1…
CHANDRAN_METASTASIS_DN	CHANDRAN_METASTASIS_DN	CHANDRAN_METASTASIS_DN	199	0.698389	2.43532	0.00100806	0.00730431	0.00373821	2262	tags=58%, list=16%, signal=49%	OGN/MIR100HG/PRRX1/DDR2/EPHA3/THBS4/SYNPO2/NEXN/MRGPRF/SMOC2/MYLK/PGM5/HSPB8/TNS1/SCN7A/PDZRN4/PI15/SFRP1/MOXD1/SSPN/MCC/TSPAN2/CYBRD1/CRISPLD2/MN1/RNF150/LSAMP/JAM3/CACNA2D1/PRICKLE2/EFEMP2/TSHZ3/CFL2/ARMCX1/PCDH7/COL8A2/TUBB6/TWIST2/AHNAK2/PDGFC/FGL2/PTN/DACT3/MXRA5/BOC/RAB23/ITIH5/PPP1R12B/PDE5A/ANTXR2/PODN/FMOD/RBM24/ISL1/SCD5/ASB2/CTSO/PDE4B/LPAR1/GPX7/SORBS1/GLIS2/PPP1R14A/RNF180/EGR2/SORBS…
DELACROIX_RARG_BOUND_MEF	DELACROIX_RARG_BOUND_MEF	DELACROIX_RARG_BOUND_MEF	232	0.429088	1.50524	0.00100806	0.00730431	0.00373821	2147	tags=25%, list=15%, signal=21%	OGN/ITGBL1/SULF1/DPYSL3/MRGPRF/TIMP3/AEBP1/MMP2/TPM2/PCOLCE/LTBP1/FN1/FSTL1/LOXL1/CFL2/TUBB6/FBLN2/NID2/NRP1/WWTR1/INMT/PALMD/COL1A1/NUPR1/TGFB3/GLIS2/RCBTB2/NID1/NRN1/PTPRS/EMP1/RHOQ/GABARAPL1/DST/LOXL2/RAB30/LAMC1/ANXA1/PDLIM2/RHOBTB3/PDGFD/S100A4/FAM20A/DUSP1/OLFML2A/AOX1/RRAS/S100A8/IRF2BPL/CALU/MATN3/CA12/KITLG/MBNL1/PDLIM4/SNTB2/RILPL2
HELLER_HDAC_TARGETS_DN	HELLER_HDAC_TARGETS_DN	HELLER_HDAC_TARGETS_DN	203	0.445957	1.55416	0.00100806	0.00730431	0.00373821	2457	tags=38%, list=17%, signal=32%	SULF1/GPM6B/ZEB2/LSAMP/SETBP1/OLR1/CLEC2B/TMEM255A/CELF2/RORA/CLIC2/WIPF1/LY96/TCF4/CCDC69/FLI1/DOCK10/KCNT2/CCR2/CLEC7A/CD52/CD48/MAGEH1/GJA1/PTPRC/MAF/CHST15/HSPA6/LAPTM5/HGF/EMP3/DNAJB4/APOBEC3G/CCR1/RHOH/SLA/TRAF3IP3/ST3GAL6/CD44/AUTS2/BCL2/CYTIP/RASGRP3/PBX1/NFIC/PPP1R16B/ARHGDIB/CCND2/FAS/AIM2/KCNN3/CD28/PDE4D/ZNF532/CADM1/HLA-DRA/OSBPL1A/ADCY7/SERPINH1/EHD3/SH2D1A/MFNG/SELPLG/IL6R/SLC16A6/…
KINSEY_TARGETS_OF_EWSR1_FLII_FUSION_DN	KINSEY_TARGETS_OF_EWSR1_FLII_FUSION_DN	KINSEY_TARGETS_OF_EWSR1_FLII_FUSION_DN	219	0.693821	2.42889	0.00100806	0.00730431	0.00373821	2349	tags=58%, list=16%, signal=50%	CCDC80/TAGLN/MGP/TNC/EPHA3/HMCN1/COLEC12/FBN1/DCLK1/FRMD6/SPARCL1/LOX/COL5A1/ANGPTL2/IGFBP5/LRRC17/FN1/GPNMB/RBMS3/RNF150/ZCCHC24/FSTL1/TIMP2/POSTN/LMO3/EBF1/COL3A1/CLEC2B/COL5A2/LAMA4/ZNF423/C11orf96/DOK5/SPARC/IGDCC4/DACT3/PTX3/VIM/A2M/GEM/SHISA2/MEF2C/DSEL/ANGPT1/BOC/NUAK1/DLC1/COL1A1/FRMD4A/PID1/FAT3/EMCN/C1orf54/PRSS23/FZD1/MXRA8/TOX/AMIGO2/IGFBP7/ADAMTS5/GNAI1/IL17RD/MAP2/PCDH18/PARVA/SULF2…
PLASARI_TGFB1_TARGETS_10HR_DN	PLASARI_TGFB1_TARGETS_10HR_DN	PLASARI_TGFB1_TARGETS_10HR_DN	199	0.652625	2.27574	0.00100806	0.00730431	0.00373821	2166	tags=59%, list=15%, signal=51%	OGN/GAS1/RSPO3/CYP1B1/PRRX1/FGF7/RUNX1T1/MRGPRF/DCLK1/CCL2/PEG3/PDE1A/SLC24A3/EPHA7/IGFBP5/PPP1R3C/ZNF521/FOXP2/S1PR3/DIXDC1/PRICKLE2/FBXL7/PCDH7/PMP22/LAMA4/MRC1/PRKAR2B/CLIP4/ADAMTS1/LUM/CELF2/EVI2A/PTX3/IGF1/MEF2C/SLC16A4/PALMD/VCAM1/FAT4/PDE5A/SYT11/STMN2/C3AR1/MPPED2/MMP16/THSD7A/DZIP1/LDB2/AQP1/PDGFRA/CD36/CD93/THBD/SVIL/SH3BGRL/TRPS1/TOX/SH3BP5/PLEKHH2/RCBTB2/ADAMTS5/SORBS2/PTPRD/PCDH9/SES…
POOLA_INVASIVE_BREAST_CANCER_UP	POOLA_INVASIVE_BREAST_CANCER_UP	POOLA_INVASIVE_BREAST_CANCER_UP	220	0.566161	1.98248	0.00100806	0.00730431	0.00373821	2025	tags=57%, list=14%, signal=50%	GREM1/COL10A1/FAP/TNC/SULF1/CCL11/COL11A1/HOPX/CDH11/PRUNE2/VCAN/CH25H/COL5A1/INHBA/COL6A3/RGS4/FN1/MAFB/LMO3/LOXL1/TNFAIP6/COL5A2/CD69/NID2/EVI2A/CXCL13/FPR3/LY96/GLIPR1/LRRC15/VCAM1/CD163/GZMK/PRR16/HS3ST3A1/GPR183/PRKCB/CCL8/SAMSN1/CLEC7A/CD52/CD48/EVI2B/FCGR2A/CSF2RB/CD86/BCAT1/ITGB2/MS4A1/TNFSF4/RASSF2/CALCRL/TFEC/MNDA/PTPRC/TDO2/DOCK2/CD53/MMP13/LCP2/ADAM12/SLAMF8/GPR65/AIF1/HCLS1/SERPINE1/…
SABATES_COLORECTAL_ADENOMA_DN	SABATES_COLORECTAL_ADENOMA_DN	SABATES_COLORECTAL_ADENOMA_DN	203	0.768502	2.67823	0.00100806	0.00730431	0.00373821	1586	tags=62%, list=11%, signal=56%	OGN/CCDC80/RSPO3/MIR100HG/ASPN/CNN1/MFAP5/COL14A1/FBLN1/C7/EFEMP1/CHRDL1/EPHA3/MYH11/NAP1L3/SYNPO2/AOC3/ABI3BP/COLEC12/GPM6B/RERG/ANK2/MYLK/CCL19/CXCL12/FABP4/GPC6/TNS1/LMOD1/ADH1B/NDN/SCN7A/BCHE/ABCA8/AKAP12/MEOX2/PI15/EPHA7/SFRP1/WNT2B/GHR/ANGPTL1/JAM2/FN1/GPNMB/CFH/ACKR1/MEIS1/SETBP1/MAMDC2/FAM13C/MFAP4/PDE3A/VIP/PCDH7/TMEM255A/DPT/F13A1/EPB41L3/PLAC9/ZNF667-AS1/PTN/TMEM100/CMAHP/CXCL13/IGF1/C…
TORCHIA_TARGETS_OF_EWSR1_FLI1_FUSION_DN	TORCHIA_TARGETS_OF_EWSR1_FLI1_FUSION_DN	TORCHIA_TARGETS_OF_EWSR1_FLI1_FUSION_DN	203	0.540539	1.88378	0.00100806	0.00730431	0.00373821	2782	tags=52%, list=19%, signal=43%	LTBP1/MEIS1/BEX4/TM6SF1/F13A1/LGALS1/GGTA1P/CELF2/VIM/WIPF1/MEF2C/CDC42EP3/KCTD12/ANGPT1/PDE5A/CCDC69/GIMAP6/PLXNC1/TYROBP/DOCK10/ITPR1/MYCT1/ATP8B4/IGFBP4/PDE4B/SVIL/MNDA/PTPRC/CNN3/UBE2E2/DOCK2/RGS18/ITM2A/RCSD1/NR3C1/ZSCAN18/KLHL5/PTPRS/SELL/NCF2/ATXN1/OXCT1/CPQ/RNF144A/GMFG/FYN/LST1/ARRDC4/LCP1/CYFIP2/LHFPL2/PBX1/RGCC/GPR171/CEP68/FCHSD2/SATB1/NCKAP1L/LATS2/HLF/TGFBR3/FKBP5/RHOBTB3/STAP1/ZNF5…
WANG_RESPONSE_TO_GSK3_INHIBITOR_SB216763_UP	WANG_RESPONSE_TO_GSK3_INHIBITOR_SB216763_UP	WANG_RESPONSE_TO_GSK3_INHIBITOR_SB216763_UP	199	0.541997	1.88997	0.00100806	0.00730431	0.00373821	3774	tags=60%, list=26%, signal=45%	PLXDC2/TIMP2/PRKAR2B/FGL2/EVI2A/MS4A7/IGF1/PRKCB/MYO5A/TLR1/SSBP2/CD48/EVI2B/CD36/ATP8B4/LY86/TNFSF13B/PTPRC/IL10RA/CCDC146/ALOX5AP/RCBTB2/CD84/CXCR4/SESN3/NCF2/ATXN1/TRAF3IP3/KLHDC1/RNF130/ELMO1/NAIP/SGTB/ATP10D/SIGLEC10/LHFPL2/STXBP1/PRCP/DTNA/ARRDC3/CD300LF/GIMAP2/AMPD3/ENPP2/MR1/PTPN22/C1RL/NLRC4/PROS1/NCF4/PRDM1/PHF21A/RRAGD/ANXA5/GM2A/XAF1/IDS/CD74/BBS10/STAT2/ZMAT3/FGD2/SENP7/SLC46A3/NKG7/…
WP_FOCAL_ADHESIONPI3KAKTMTORSIGNALING_PATHWAY	WP_FOCAL_ADHESIONPI3KAKTMTORSIGNALING_PATHWAY	WP_FOCAL_ADHESIONPI3KAKTMTORSIGNALING_PATHWAY	220	0.574107	2.0103	0.00100806	0.00730431	0.00373821	2964	tags=48%, list=21%, signal=39%	THBS2/TNC/FGF7/THBS4/COL11A1/COL5A1/GHR/FN1/THBS1/COL1A2/VEGFC/GNB4/COL3A1/AKT3/COL5A2/LAMA4/PDGFC/LAMA2/ITGA9/COL6A2/IGF1/PDGFRB/FGF2/GNG11/ANGPT1/SLC2A3/KIT/IL7R/GNG2/COL1A1/COL4A4/TEK/PDGFRA/ITGB2/LPAR1/VWF/COL4A2/SPP1/ITGA7/PIK3CG/ITGA4/FGF13/HGF/ITGA8/FGFR1/COL4A1/F2R/OSMR/CSF1R/LPAR6/PIK3CD/ITGA11/IGF1R/LAMC1/PIK3R5/LAMB1/COMP/LAMB2/CAB39L/ITGA5/PIK3IP1/ITGAV/PPP2R3A/PDGFD/THBS3/EPAS1/LPAR4…
YAGI_AML_WITH_T_8_21_TRANSLOCATION	YAGI_AML_WITH_T_8_21_TRANSLOCATION	YAGI_AML_WITH_T_8_21_TRANSLOCATION	235	0.481262	1.69012	0.00100806	0.00730431	0.00373821	2318	tags=37%, list=16%, signal=32%	RUNX1T1/GPM6B/MEIS1/MFAP4/FBLN5/CAV1/CDK14/LGALS1/CSRP2/CFD/CD200/PTGDS/ROBO1/KIT/SERPINE2/NUPR1/ITPR1/TEK/ARHGEF6/FCGR2A/TNFSF4/TTC28/BASP1/GYPC/CDH19/PXDN/AIF1/HPGDS/VLDLR/LAPTM5/TSPAN7/SLA/ATXN1/NCALD/PLAGL1/ACKR3/ELMO1/CAV2/LST1/TRAT1/BTK/LCP1/MACF1/TGFBR1/TSPAN4/VAMP5/CEP68/HLA-DPA1/HLA-DPB1/MS4A2/RGS10/GUCY1A2/SASH3/SLC18A2/S100A4/HLA-DRA/HLA-DQA1/PSD3/DPYSL2/TRIO/BLVRA/EPB41L2/SOCS3/SACS/J…
YANG_BCL3_TARGETS_UP	YANG_BCL3_TARGETS_UP	YANG_BCL3_TARGETS_UP	213	0.448181	1.5664	0.00100806	0.00730431	0.00373821	2081	tags=36%, list=14%, signal=31%	FNDC1/RSPO3/CLMP/EPHA3/CCL11/MYL9/CCL2/ABCA8/AKAP12/CH25H/IGFBP5/C1R/JAM2/PTGER3/OLR1/GNB4/TNFAIP6/NID2/FGL2/EPB41L3/PTN/IL6/A2M/TGFBI/UBE2QL1/IGFBP6/SLC2A3/CDO1/TIMP1/SCN4B/TGFB3/TNFSF4/CALCRL/THBD/WNT2/MMP13/GPX7/VLDLR/TCEAL3/SERPINE1/NR4A3/C16orf54/TMEM178A/ITGA8/CLDN11/NCALD/GNA14/PLAT/ABCA1/IFIT2/PENK/GBP2/PDK4/CCND2/TGFBR3/ZNF385B/SERPINI1/TBC1D19/LOXL3/AGPAT4/RASGRP1/SERPINB2/TMEM140/AASS/…
HATADA_METHYLATED_IN_LUNG_CANCER_UP	HATADA_METHYLATED_IN_LUNG_CANCER_UP	HATADA_METHYLATED_IN_LUNG_CANCER_UP	227	0.576599	2.02192	0.00100908	0.00730431	0.00373821	2668	tags=42%, list=18%, signal=35%	CLMP/CNN1/TAGLN/ANK2/TWIST1/CXCL12/COL5A1/ANGPTL2/TGFB1I1/FRZB/SLIT2/MEDAG/GFPT2/ZCCHC24/COL1A2/RGMA/RARRES2/TCF21/NID2/AGTR1/ID4/TGFBI/GIMAP8/DLC1/KIT/CYYR1/COL1A1/ISL1/BCAT1/MMRN2/OLFM1/CD93/IGFBP4/COPZ2/SVIL/LXN/RCSD1/TMEM204/GALNT15/PDE4DIP/LDLRAD4/PAM/RSPO2/GNA14/SULF2/ITPKB/CLEC1A/NLRC3/LDOC1/MARVELD1/IL16/ST6GALNAC3/PENK/ARRDC3/VAMP5/PIK3R5/CD300A/JPH2/GATA3/ENPP2/CDH13/KL/LRIG1/ARHGAP22/A…
JINESH_BLEBBISHIELD_TO_IMMUNE_CELL_FUSION_PBSHMS_UP	JINESH_BLEBBISHIELD_TO_IMMUNE_CELL_FUSION_PBSHMS_UP	JINESH_BLEBBISHIELD_TO_IMMUNE_CELL_FUSION_PBSHMS_UP	228	0.556279	1.95088	0.00100908	0.00730431	0.00373821	2410	tags=42%, list=17%, signal=36%	SPOCK1/ACTG2/TAGLN/FBLN1/EFEMP1/BICC1/TIMP3/MYLK/SRPX/HSPB8/ACTA2/IGFBP5/GHR/FBXO32/ALDH1A3/THBS1/TIMP2/S1PR3/OLR1/PCDH7/PALLD/TUBB6/CAV1/COL5A2/EPB41L3/FPR3/CDC42EP3/NUAK1/DLC1/DKK3/GADD45B/BASP1/TRIM22/SVIL/UBE2E2/PRSS23/SLC16A7/TRIM6/NIN/PLOD2/IKBIP/PAM/NR2F2/F2R/ACTN1/ACKR3/FYN/CAV2/TPM1/MYADM/PTCHD1/CYFIP2/MACF1/LHFPL2/PROK2/SASH1/XYLT1/GSN/RHOBTB3/MICAL2/CRIM1/ADRB2/ITGAV/TRIO/EPAS1/CD59/CI…
LEI_MYB_TARGETS	LEI_MYB_TARGETS	LEI_MYB_TARGETS	215	0.464578	1.62427	0.00100908	0.00730431	0.00373821	2034	tags=34%, list=14%, signal=30%	CYP1B1/FAP/TIMP3/MYL9/TMEM47/CCL2/ACTA2/CTSK/CRYAB/SFRP1/COL6A3/FN1/SERPING1/COX7A1/COL1A2/PALLD/TNFAIP6/AHNAK2/CAV1/LUM/IL6/SPARC/PTGDS/PTX3/VIM/TGFBI/AXL/GNG11/SLC2A3/SERPINE2/NUPR1/CLIC4/PTHLH/BASP1/GJA1/CLEC11A/PRSS23/MSN/TMEM158/IGFBP7/KLF9/HSPA6/SERPINE1/ELOVL5/TSC22D3/RGS2/PEA15/TPM1/DST/SRGN/ANXA1/CCND2/GATA3/LAMB1/TGM2/CRIM1/NNMT/SH2B3/TRIO/CD59/DAB2/PLK2/SERPINB2/RRAD/S100A8/VCL/BICD2/S…
ONDER_CDH1_TARGETS_2_UP	ONDER_CDH1_TARGETS_2_UP	ONDER_CDH1_TARGETS_2_UP	205	0.787388	2.74593	0.00100908	0.00730431	0.00373821	2324	tags=80%, list=16%, signal=68%	GREM1/COL8A1/SPOCK1/ITGBL1/CYP1B1/PRRX1/TAGLN/FBLN1/DDR2/KCNMA1/NAP1L3/BICC1/DPYSL3/FBN1/MYL9/SYNM/TWIST1/SERPINF1/CDH11/PRUNE2/DCN/BGN/MMP2/FERMT2/ABCA8/ACTA2/C14orf132/VCAN/LOX/COL5A1/MOXD1/PCOLCE/COL6A3/EML1/LTBP1/PPP1R3C/RGS4/FN1/RCAN2/PDGFRL/CYBRD1/ACKR1/ZCCHC24/MAP1B/JAM3/SCG5/COL1A2/ARMCX2/LTBP2/NR2F1/FBLN5/POSTN/BEX4/SYNE1/OLFML3/COL6A1/SDC2/PMP22/TNFAIP6/COL3A1/THY1/COL5A2/NID2/AGTR1/NRP…
SENGUPTA_NASOPHARYNGEAL_CARCINOMA_WITH_LMP1_UP	SENGUPTA_NASOPHARYNGEAL_CARCINOMA_WITH_LMP1_UP	SENGUPTA_NASOPHARYNGEAL_CARCINOMA_WITH_LMP1_UP	227	0.481989	1.69016	0.00100908	0.00730431	0.00373821	2214	tags=34%, list=15%, signal=30%	SFRP2/GREM1/PRRX1/TNC/SULF1/SYNC/NEXN/PGM5/FABP4/MEOX2/IGFBP5/GHR/CFH/RBMS3/FOXP2/POSTN/PRKAR2B/ADAMTS1/HAND2-AS1/PTX3/CLIC2/TMTC1/SHISA2/TCF4/PDE5A/MCTP1/KIT/MPPED2/SSBP2/PTHLH/TFEC/PAPPA/LRP12/TMEM158/ADAMTS5/FAM171B/DMD/KLHL13/SESN3/TWSG1/PLAT/BCL2A1/TGFB2/PTGS2/IRAK3/IFIT2/BCL2/PPM1K/RGS1/HEPH/LIFR/ENPP2/KL/HLA-DQA1/LPL/PRKD3/BLVRA/SERPINI1/IFIT1/IL15/CD274/EPHA4/HERC5/FST/LARP6/XAF1/ELL2/MBN…
TARTE_PLASMA_CELL_VS_PLASMABLAST_UP	TARTE_PLASMA_CELL_VS_PLASMABLAST_UP	TARTE_PLASMA_CELL_VS_PLASMABLAST_UP	227	0.604148	2.11853	0.00100908	0.00730431	0.00373821	2389	tags=44%, list=17%, signal=37%	COL14A1/TNC/DDR2/KCNMA1/COL11A1/RUNX1T1/TIMP3/FBN1/CXCL12/AEBP1/CRYAB/C1S/PCOLCE/FRZB/GPNMB/SERPING1/FSTL1/LTBP2/PRKAR2B/FEZ1/CPA3/CHN1/NREP/PTGDS/VCAM1/IL7R/MMP16/FMOD/TLR1/COL1A1/ACTC1/TGFB3/CR1/IGFBP4/TRIM22/MCAM/ALOX5AP/MITF/FCER1G/ITGA8/DMD/TIAM1/PAM/TSC22D3/RBPMS/RGS2/COL4A1/FCN1/ITPKB/TPM1/FCGR3B/LST1/CTSL/CCR7/HOXB2/APOC1/CHIC1/STXBP1/IFI44L/NCAM1/CD72/NFIC/SATB1/ADORA3/TCEAL1/GPR18/RAB32…
VECCHI_GASTRIC_CANCER_EARLY_DN	VECCHI_GASTRIC_CANCER_EARLY_DN	VECCHI_GASTRIC_CANCER_EARLY_DN	229	0.731159	2.56324	0.00100908	0.00730431	0.00373821	2221	tags=75%, list=15%, signal=64%	GAS1/CNN1/CYP1B1/MFAP5/C7/PLN/EFEMP1/CHRDL1/SYNPO2/OMD/GPM6B/SYNM/SRPX/TMEM47/CXCL12/FABP4/HSPB8/ADH1B/SCN7A/BCHE/FHL1/ABCA8/C14orf132/SFRP1/CPE/GHR/LRRC17/ANGPTL1/SLIT2/JAM2/RGS4/RCAN2/CFH/RBMS3/CYBRD1/TCEAL2/SETBP1/MAMDC2/PTGER3/ARMCX2/EBF1/CFL2/ARMCX1/PCDH7/CASQ2/SVEP1/MDFIC/DPT/F13A1/PDGFC/P2RY14/AGTR1/LAMA2/ZNF667-AS1/ID4/TMEM100/RAI2/RORA/PTPRZ1/ANGPT1/ITIH5/UBE2QL1/MCTP1/BMPR1B/PRIMA1/RBPM…
WP_PI3KAKT_SIGNALING_PATHWAY	WP_PI3KAKT_SIGNALING_PATHWAY	WP_PI3KAKT_SIGNALING_PATHWAY	228	0.538731	1.88934	0.00100908	0.00730431	0.00373821	2865	tags=44%, list=20%, signal=36%	THBS2/TNC/FGF7/THBS4/GHR/COL6A3/FN1/THBS1/COL1A2/COL6A1/VEGFC/GNB4/AKT3/LAMA4/PDGFC/LAMA2/IL6/ITGA9/COL6A2/IGF1/PDGFRB/FGF2/GNG11/ANGPT1/KIT/IL7R/GNG2/COL1A1/ITGA1/COL4A4/TEK/PDGFRA/LPAR1/VWF/COL4A2/TLR4/SPP1/ITGA7/PIK3CG/ITGA4/FGF13/HGF/ITGA8/FGFR1/TLR2/COL4A1/F2R/OSMR/CSF1R/LPAR6/BCL2/PIK3CD/ITGA11/IGF1R/LAMC1/PIK3R5/CCND2/LAMB1/COMP/LAMB2/ITGA5/ITGAV/PPP2R3A/PDGFD/THBS3/LPAR4/RELN/IL3RA/JAK3/K…
YOSHIMURA_MAPK8_TARGETS_DN	YOSHIMURA_MAPK8_TARGETS_DN	YOSHIMURA_MAPK8_TARGETS_DN	227	0.437898	1.53555	0.00100908	0.00730431	0.00373821	2159	tags=27%, list=15%, signal=23%	GREM1/COL11A1/TIMP3/SPON1/PRUNE2/SRPX/MEOX2/IGFBP5/C1R/FN1/FCGR2B/OLR1/LTBP2/PRICKLE2/SDC2/PMP22/F13A1/AGTR1/IL6/CD200/VCAM1/IGFBP6/PTPRM/SCG2/FMOD/PLP1/NUPR1/ITPR1/PDGFRA/CD48/PDE4B/COPZ2/CNN3/EMP1/WFDC1/CPQ/FGFR1/MAP2/ARL10/NR2F2/IL6ST/NPR3/SLC30A4/LIPA/PTGS1/SLC6A6/SOAT1/FLT1/GM2A/ST3GAL5/EDN1/SLIT3/NFIA/FHL2/AHNAK/LITAF/KLF10/ACSL1/TOR1AIP1/PDLIM4/AQP4
JAATINEN_HEMATOPOIETIC_STEM_CELL_UP	JAATINEN_HEMATOPOIETIC_STEM_CELL_UP	JAATINEN_HEMATOPOIETIC_STEM_CELL_UP	197	0.549562	1.91424	0.0010101	0.00730431	0.00373821	1664	tags=38%, list=12%, signal=34%	CHRDL1/CRISPLD1/NAP1L3/MSRB3/DPYSL3/FRMD6/CTHRC1/NDN/PDE1A/FHL1/CD109/COL5A1/SERPING1/CFH/MEIS1/ZNF521/ARMCX2/ARMCX1/AKT3/LRCH2/PKD2/PDGFC/NEGR1/MICU3/CPA3/ITGA9/ERG/NREP/CMAHP/ANGPT1/ZMAT1/KIT/CYYR1/SSBP2/MYCT1/KCTD15/TMEM200A/BCAT1/TFEC/RDX/PXDN/IGFBP7/HPGDS/FAM171B/CYTL1/RUNX2/TSPYL5/GNAI1/MAP9/EMP1/HOXA5/PAM/PLAGL1/PREX2/RBPMS/F2R/PDZD2/ANKRD6/FGD5/NPR3/DST/PHACTR1/SMARCA1/SHANK3/HLF/TCEAL4/T…
DANG_REGULATED_BY_MYC_DN	DANG_REGULATED_BY_MYC_DN	DANG_REGULATED_BY_MYC_DN	163	0.626868	2.1748	0.00101112	0.00730431	0.00373821	2496	tags=49%, list=17%, signal=41%	GAS1/MGP/GPM6B/CRYAB/AKAP12/LOX/COL5A1/INHBA/COL6A3/MCC/FN1/FSTL1/THBS1/TIMP2/COL1A2/FBLN5/CALD1/POSTN/PMP22/COL3A1/THY1/CAV1/NXN/NREP/SPARC/A2M/PDGFRB/VCAM1/COL1A1/AQP1/PDGFRA/CD48/MAGI2/LXN/MSN/FZD1/VLDLR/SERPINE1/TSPAN7/ANXA6/PAM/F2R/PEA15/TPM1/PLA1A/CYFIP2/NCAM1/KLF7/LAMC1/GBP2/CDKN2B/FAS/JPH2/ARHGAP25/FOXN3/DUSP1/HIVEP2/IFIT1/ZFP36L1/CDH2/GM2A/TGFBR2/EDN1/CXCL10/ACSL1/ITGAL/CSPG4/NPC2/SCPEP1…
DAVICIONI_TARGETS_OF_PAX_FOXO1_FUSIONS_UP	DAVICIONI_TARGETS_OF_PAX_FOXO1_FUSIONS_UP	DAVICIONI_TARGETS_OF_PAX_FOXO1_FUSIONS_UP	190	0.651927	2.27111	0.00101112	0.00730431	0.00373821	2989	tags=64%, list=21%, signal=52%	GAS1/PRRX1/COL14A1/EPHA3/SULF1/GPM6B/ANK2/TMEM47/BCHE/SNAI2/AKAP12/ST6GALNAC5/COL5A1/INHBA/TGFB1I1/LRRC17/LTBP1/CYBRD1/MN1/THBS1/SDC2/VEGFC/PCDH7/NRP2/CAV1/PRKAR2B/PDGFC/ADAMTS1/COL6A2/IGFBP6/PLXNC1/MMP16/SERPINE2/TIMP1/ADAM19/HEG1/ARL4C/MSN/FZD1/PXDN/SH3BP5/DKK2/ADAMTS5/NR3C1/NID1/CSRP1/CXCR4/CHST11/EMP1/ELK3/COL18A1/NR2F2/THEMIS2/PLAT/ACKR3/PCDH17/ITPKB/CAV2/PEA15/PLAU/KCNS3/ARHGAP29/CD44/LDOC1…
JINESH_BLEBBISHIELD_VS_LIVE_CONTROL_DN	JINESH_BLEBBISHIELD_VS_LIVE_CONTROL_DN	JINESH_BLEBBISHIELD_VS_LIVE_CONTROL_DN	163	0.474221	1.64522	0.00101112	0.00730431	0.00373821	2413	tags=42%, list=17%, signal=36%	TAGLN/BICC1/DPYSL3/ANTXR1/SNAI2/CFH/CALD1/CD69/ADAMTS1/PDPN/FEZ1/CSRP2/NUAK1/C3/KIT/TIMP1/TMEM158/HCLS1/PAM/TXNIP/C3orf14/KCNS3/PYGL/CD44/IFIT2/LDOC1/LPAR6/RARRES1/BCL2/IFI44L/SALL2/IGF1R/GBP2/WLS/SERTAD4/AIM2/RGS10/CAMK1D/C1RL/RAB32/SOCS2/ITGAV/HLA-DRA/IFIT1/CRTAP/DLL1/ARHGEF10/S100A8/HERC5/LTB/XAF1/PODXL/TGFBR2/CA12/EDN1/CD74/IFI44/TCEAL8/CXCL10/IFIT3/SLC7A2/KIFAP3/LGMN/CIRBP/PARM1/QPCT/PTGES/B…
REACTOME_CLASS_A_1_RHODOPSIN_LIKE_RECEPTORS_	REACTOME_CLASS_A_1_RHODOPSIN_LIKE_RECEPTORS_	REACTOME_CLASS_A_1_RHODOPSIN_LIKE_RECEPTORS_	191	0.56959	1.984	0.00101112	0.00730431	0.00373821	2443	tags=39%, list=17%, signal=33%	CCL11/CCL19/CXCL12/CCL2/EDNRA/ACKR1/S1PR3/PTGER3/P2RY14/AGTR1/PTGFR/CXCL13/FPR3/TAC1/CCL21/GPR183/C3/C3AR1/HTR2B/CYSLTR1/CCR2/CX3CR1/LPAR1/HTR2A/GPR65/GPR68/GRP/S1PR1/CCR5/CXCR4/APLNR/FPR1/CCL5/CCR1/P2RY12/C5AR1/F2R/ACKR3/CCR7/LPAR6/GHRL/CCL13/F2RL2/PROK2/PENK/ADORA3/CMKLR1/ANXA1/GPR18/P2RY13/CCL4/AVPR1A/ADRB2/PPBP/CXCL9/LPAR4/TACR2/FPR2/BDKRB1/CCL7/EDNRB/EDN1/CXCL10/CCL23/PTGER2/AGT/CCR3/P2RY10/…
BLANCO_MELO_COVID19_SARS_COV_2_INFECTION_CALU3_CELLS_UP	BLANCO_MELO_COVID19_SARS_COV_2_INFECTION_CALU3_CELLS_UP	BLANCO_MELO_COVID19_SARS_COV_2_INFECTION_CALU3_CELLS_UP	193	0.643818	2.24071	0.00101215	0.00730431	0.00373821	2536	tags=61%, list=18%, signal=51%	CYP1B1/FAP/SYNPO2/CCL2/AKAP12/CH25H/INHBA/C1R/ZEB2/PHLDB2/THBS1/NAV3/CD69/SELE/LAMA2/C11orf96/IL6/PTX3/CNTN4/VCAM1/ITGAM/KIT/PLA2G4C/NUPR1/TAGAP/BCAT1/TRIM22/PDE4B/TNFSF13B/NAPSB/IL10RA/MMP13/ZBTB20/KLF9/EGR2/SERPINE1/NR4A3/ADAMTS6/IFI16/RUNX2/NLRP3/APOBEC3G/CCL5/ALDH1L2/TXNIP/THEMIS2/RBM43/PLAT/COL4A1/BCL2A1/PDZD2/LMO2/PTGS2/LST1/IFIT2/SERPINB9/PPM1K/PLA1A/ARRDC4/RASGRP3/IFI44L/SEMA3A/ARRDC3/LIF…
BROWNE_HCMV_INFECTION_14HR_DN	BROWNE_HCMV_INFECTION_14HR_DN	BROWNE_HCMV_INFECTION_14HR_DN	193	0.490852	1.70834	0.00101215	0.00730431	0.00373821	2323	tags=37%, list=16%, signal=32%	GAS1/CYP1B1/PRRX1/FGF7/STON1/CCL2/TPM2/SGCD/RBMS3/ZCCHC24/THBS1/SYNE1/VEGFC/AHNAK2/CAP2/PDPN/HAS2/CMAHP/CXCL13/FGF2/AXL/GNG11/PDE5A/MMP16/PDGFRA/LPAR1/TOX/SERPINE1/FGF13/PDE4DIP/ETV1/CAND2/TRAF3IP3/RBPMS/WNT5A/ACKR3/FOXF2/PLAU/DST/PIK3CD/LPXN/DTNA/NOTCH2/FAS/RHOBTB3/MICAL2/CDH13/SLC16A2/NNMT/HSPB3/TRIO/NEK1/GJA4/RRAS/ZFP36L1/HLA-DOA/SLITRK5/RUFY3/SGCB/BMX/NLGN4Y/IRS1/PLA2G5/SLC25A12/CDH6/INPP4B/S…
DEURIG_T_CELL_PROLYMPHOCYTIC_LEUKEMIA_DN	DEURIG_T_CELL_PROLYMPHOCYTIC_LEUKEMIA_DN	DEURIG_T_CELL_PROLYMPHOCYTIC_LEUKEMIA_DN	192	0.642481	2.23586	0.00101215	0.00730431	0.00373821	2943	tags=61%, list=20%, signal=50%	NAP1L3/HOPX/FHL1/TCEAL2/TRPC1/SYNE1/CLEC2B/CHN1/RORA/GNG11/GZMK/SYT11/PRKCB/PTPRM/HEG1/CD52/CD48/EVI2B/TRIM22/PDE4B/PTPRC/RDX/MAF/LCP2/NAP1L2/RCBTB2/GPR65/CD84/CCL5/TIAM1/ST8SIA1/PAM/ATXN1/TRAF3IP3/ABCB1/F2R/FYN/CD8A/CRTAM/CTSL/GZMH/LPAR6/TRBC1/BCL2/CD2/SRGN/FCHSD2/PPP1R16B/GBP2/HLA-DPA1/STAT4/HLA-DPB1/FAS/CREM/PJA2/TGFBR3/ARHGAP25/CCL4/CD28/ADRB2/KLRD1/PPBP/GIT2/PPP1R12A/CCSER2/PRDM1/EOGT/CD59/K…
HELLER_SILENCED_BY_METHYLATION_UP	HELLER_SILENCED_BY_METHYLATION_UP	HELLER_SILENCED_BY_METHYLATION_UP	192	0.53361	1.85699	0.00101215	0.00730431	0.00373821	2657	tags=55%, list=18%, signal=45%	CYP1B1/GPM6B/FBN1/CCL19/SERPINF1/CDH11/AKAP12/GPNMB/MAFB/OLFML2B/TNFAIP6/MSR1/SPARC/CXCL13/CD200/VCAM1/GPR183/PLA2G4C/DOCK10/PECAM1/SAMSN1/ADAM19/CLEC7A/CX3CR1/CSF2RB/CD86/ARL4C/DENND5A/RASSF2/IGFBP4/TRIM22/MCAM/IGFBP3/NR4A3/PDE4DIP/APOBEC3G/SYNPO/ST8SIA1/NCF2/C5AR1/RGS13/PLEK/C3orf14/CCR7/CHI3L1/DAZL/APOC1/PIK3CD/RGS1/HCK/LPXN/LCP1/SLAMF7/IFI44L/SMARCA1/PPP1R16B/HLA-DPA1/WLS/BCL6/HLA-DPB1/METTL7…
KOYAMA_SEMA3B_TARGETS_UP	KOYAMA_SEMA3B_TARGETS_UP	KOYAMA_SEMA3B_TARGETS_UP	164	0.49779	1.72602	0.00101215	0.00730431	0.00373821	2147	tags=32%, list=15%, signal=28%	ITGBL1/KCNMA1/CTHRC1/ANTXR1/SRPX/MAGI2-AS3/MAP1B/THBS1/LTBP2/BEX4/LOXL1/TSHZ3/LRCH2/SPARC/TGFBI/GLIPR1/AXL/IGFBP6/DLC1/TMEM200A/LEF1/SH3BGRL/MSN/PPP1R14A/SERPINE1/TM4SF18/MAP3K7CL/CLIP3/RNLS/PLAU/CYFIP2/DYNC2H1/SMTN/LAT2/NOVA1/ARHGDIB/TOX2/ANXA1/MAMLD1/ADRB2/DCBLD2/SERPINI1/AOX1/SWAP70/BDH2/TRO/TCEAL8/STEAP1/KPNA5/PLEKHG1/FZD2/SIRPA/RILPL2
MULLIGHAN_MLL_SIGNATURE_1_DN	MULLIGHAN_MLL_SIGNATURE_1_DN	MULLIGHAN_MLL_SIGNATURE_1_DN	164	0.528752	1.83338	0.00101215	0.00730431	0.00373821	2679	tags=41%, list=19%, signal=34%	MYH11/RUNX1T1/TIMP3/MMP2/SLC24A3/TGFB1I1/LOXL1/MYH10/CAV1/MRC1/DPT/NID2/CD200/FCER1A/DLC1/SERPINE2/BCAT1/MAF/NUDT11/STOM/ITM2A/HPGDS/CYTL1/HGF/TSPAN7/EGR3/ABCB1/CLIP3/RBPMS/NR2F2/TIE1/HSPB2/ELMO1/HOXB2/CHI3L1/NPR3/LHFPL2/SMARCA1/PPP1R16B/STAT4/SYDE1/HLF/STAP1/SLC18A2/LAMB2/MAST4/ITGAV/RHOB/PTPN14/WASF1/IFIT1/CD3D/GGT5/CD99/IFI44/STAT5B/TFPI/AQP4/TPSAB1/BTN3A3/IFITM1/CSAD/SOX11/FAM117A/PRKCQ/FSCN1…
NABA_CORE_MATRISOME	NABA_CORE_MATRISOME	NABA_CORE_MATRISOME	192	0.78525	2.73271	0.00101215	0.00730431	0.00373821	1959	tags=62%, list=14%, signal=55%	OGN/COL8A1/FNDC1/RSPO3/THBS2/SPOCK1/COL10A1/ASPN/MFAP5/COL14A1/FBLN1/MGP/TNC/EFEMP1/THBS4/CRISPLD1/OMD/ABI3BP/COL11A1/HMCN1/FBN1/SMOC2/SPON1/CTHRC1/SRPX/DCN/BGN/AEBP1/ECM2/VCAN/SPARCL1/COL5A1/IGFBP5/PCOLCE/COL6A3/SLIT2/LTBP1/CILP/FN1/COL12A1/CRISPLD2/THBS1/COL1A2/COL15A1/LTBP2/MFAP4/FBLN5/POSTN/EFEMP2/COL6A1/COL8A2/TNFAIP6/COL3A1/SRPX2/SVEP1/FBLN2/COL5A2/LAMA4/DPT/NID2/FGL2/LAMA2/LUM/SPARC/COL6A2…
CHICAS_RB1_TARGETS_GROWING	CHICAS_RB1_TARGETS_GROWING	CHICAS_RB1_TARGETS_GROWING	189	0.491899	1.71173	0.00101317	0.00730431	0.00373821	1183	tags=31%, list=8%, signal=29%	CCDC80/FBLN1/FAP/SULF1/KCNMA1/RUNX1T1/DPYSL3/GPM6B/MYLK/BNC2/CXCL12/DCN/BGN/GPC6/ADAMTS2/PCOLCE/C1R/MAGI2-AS3/LRRC17/SLIT2/JAM2/RGS4/RBMS3/LSAMP/S1PR3/LTBP2/POSTN/OLFML3/PCDH7/COL3A1/NRXN3/CAV1/NRP1/LUM/PTN/HAS2/NREP/PTX3/LRRC15/AXL/C1QTNF2/LDB2/DOCK10/PRICKLE1/NUPR1/TNFSF4/LXN/IGFBP3/TOX/ADAMTS6/IFI16/CLDN11/ALDH1L2/NR2F2/THSD4/PYGL/RARRES1/SLFN11/TNFAIP8
HORIUCHI_WTAP_TARGETS_UP	HORIUCHI_WTAP_TARGETS_UP	HORIUCHI_WTAP_TARGETS_UP	188	0.656378	2.28432	0.00101317	0.00730431	0.00373821	2691	tags=61%, list=19%, signal=50%	TAGLN/CRISPLD1/HMCN1/COLEC12/FBN1/MYL9/CDH11/CCL2/ACTA2/CD109/COL5A1/ZEB2/PPP1R3C/CFH/COX7A1/TFPI2/MAFB/OLFML3/PMP22/SELE/C11orf96/RFTN1/ZNF667-AS1/RECK/CD200/RORA/LRRC32/VCAM1/TMEM45A/SLC2A3/PTPRM/IL1R1/IL7R/SERPINE2/HTR2B/DKK3/ITPR1/ITGA1/EMCN/TMEM200A/MAN1C1/TFEC/GLIS3/ENTPD1/PAPPA/DIRAS3/ITM2A/KLHL6/NR3C1/VLDLR/ITGA4/TSPYL5/SESN3/ATL1/TXNIP/CPQ/APOLD1/RGS2/COL4A1/PCDH17/OSMR/PDZD2/AP1S2/ANKRD…
HUTTMANN_B_CLL_POOR_SURVIVAL_UP	HUTTMANN_B_CLL_POOR_SURVIVAL_UP	HUTTMANN_B_CLL_POOR_SURVIVAL_UP	162	0.491095	1.70307	0.00101317	0.00730431	0.00373821	2690	tags=39%, list=19%, signal=32%	TIMP3/SERPINF1/SRPX/AEBP1/AKAP12/RBMS3/ARMCX1/CLEC2B/TMEM45A/PLXNC1/SERPINE2/TYROBP/CCR2/TIMP1/ADAMTS3/GYPC/FZD1/ZSCAN18/ADAMTS6/ITGA4/FCER1G/DMD/LDLRAD4/NCF2/FGFR1/WNT5A/THEMIS2/PEA15/LDOC1/IL16/CR2/IGF1R/ANXA1/GATA3/TGFBR3/RHOBTB3/MAST4/RHOB/PSD3/DPYSL2/LPL/RYR3/GM2A/RIN3/IFI44/KLF10/IL6R/LILRB2/CTSF/GLUL/ITGAL/LILRB4/BTG2/NPTX1/PBXIP1/NEDD4/CEBPD/PRKCA/CD38/TNFRSF1B/PARVB/CHST12/ANGPT2
MIYAGAWA_TARGETS_OF_EWSR1_ETS_FUSIONS_DN	MIYAGAWA_TARGETS_OF_EWSR1_ETS_FUSIONS_DN	MIYAGAWA_TARGETS_OF_EWSR1_ETS_FUSIONS_DN	162	0.73964	2.565	0.00101317	0.00730431	0.00373821	2176	tags=68%, list=15%, signal=58%	COL8A1/CCDC80/PRRX1/ACTG2/FGF7/SYNC/COL11A1/DNM3OS/GLT8D2/SYNM/FIBIN/VGLL3/SRPX/CCL2/PDZRN3/VCAN/COL5A1/LRRC17/LTBP1/GPNMB/RBMS3/GFPT2/ALDH1A3/SCG5/COL1A2/PRICKLE2/COL3A1/NID2/FILIP1L/NRP1/LUM/RFTN1/IL6/DOK5/ADAMTS12/RECK/CHN1/HAS2/NREP/SPARC/CDC42EP3/ANGPT1/PRR16/SLC8A1/SLC2A3/IL1R1/PID1/ADAM19/SVIL/SLC1A3/ADAM12/IGFBP3/SLC16A7/AMIGO2/TMEM158/SH3BP5/ADAMTS5/NR3C1/FAM171B/PLOD2/LMCD1/SEMA3C/HSPB7…
VERHAAK_GLIOBLASTOMA_MESENCHYMAL	VERHAAK_GLIOBLASTOMA_MESENCHYMAL	VERHAAK_GLIOBLASTOMA_MESENCHYMAL	167	0.679106	2.35481	0.00101317	0.00730431	0.00373821	2492	tags=62%, list=17%, signal=52%	BNC2/LOX/COL5A1/LTBP1/CYBRD1/THBS1/FCGR2B/COL1A2/LTBP2/MAFB/EFEMP2/COL8A2/SRPX2/CLEC2B/NRP1/MS4A4A/LGALS1/PDPN/MSR1/WWTR1/MRC2/WIPF1/TGFBI/FPR3/LY96/DSE/IGFBP6/ITGAM/IL1R1/COL1A1/TIMP1/FCGR2A/ITGB2/C1orf54/CD14/TRIM22/COPZ2/THBD/PTPRC/LCP2/ADAM12/TLR4/SLAMF8/SERPINE1/LAPTM5/ITGA4/RUNX2/CCR5/EMP3/ALOX5/NCF2/EHD2/CPQ/RBMS1/TLR2/C5AR1/LAIR1/ENG/THEMIS2/PLAU/ARHGAP29/PYGL/CHI3L1/TNFAIP8/CYTIP/LCP1/LH…
CREIGHTON_ENDOCRINE_THERAPY_RESISTANCE_4	CREIGHTON_ENDOCRINE_THERAPY_RESISTANCE_4	CREIGHTON_ENDOCRINE_THERAPY_RESISTANCE_4	186	0.448128	1.55908	0.0010142	0.00730431	0.00373821	1657	tags=26%, list=11%, signal=24%	CYP1B1/MGP/SULF1/RERG/CXCL12/HSPB8/VCAN/PI15/CPE/COL5A1/RAB31/GNB4/TUBB6/NRXN3/CHN1/NREP/SPARC/MRC2/DLC1/MPPED2/RBM24/OLFM1/ST8SIA4/PGR/PRSS23/SH3BP5/EMP3/TSPYL5/ELOVL5/ATP2B4/EGR3/RHOQ/BCL2/XYLT1/IGF1R/CEP68/IL24/FKBP5/ZNF385B/RHOBTB3/LINC01116/SCUBE2/LRIG1/STMN3/CADM1/ADCY9/PRKD3/BMPER/IRS2
HADDAD_B_LYMPHOCYTE_PROGENITOR	HADDAD_B_LYMPHOCYTE_PROGENITOR	HADDAD_B_LYMPHOCYTE_PROGENITOR	165	0.556982	1.92976	0.0010142	0.00730431	0.00373821	2876	tags=50%, list=20%, signal=41%	GPM6B/MYLK/AEBP1/DACT1/AKAP12/COL5A1/PKD2/CAV1/ZNF423/CD69/NID2/P2RY14/CSGALNACT1/MEF2C/TCF4/MPPED2/IL7R/SSBP2/ITPR1/MS4A1/LEF1/LBH/CHST15/PXDN/LAPTM5/CXCR4/PCDH9/LDLRAD4/ALOX5/ELK3/VAMP1/AUTS2/PIK3CD/TLE4/CYFIP2/CD72/CRIM1/SOCS2/LRIG1/RHOB/PSD3/KAT2B/IRS2/CITED2/RASGRP1/PPP3CC/ZFP36L1/MEF2A/GNG7/ATM/PAX5/DBN1/ARID5B/RIMS3/CD27/LILRB2/VPREB3/SNTB2/FOXO1/GSAP/ZBTB10/TRIB2/BTG2/BANK1/REXO2/ZFYVE16/…
HELLER_HDAC_TARGETS_SILENCED_BY_METHYLATION_DN	HELLER_HDAC_TARGETS_SILENCED_BY_METHYLATION_DN	HELLER_HDAC_TARGETS_SILENCED_BY_METHYLATION_DN	181	0.471603	1.63883	0.0010142	0.00730431	0.00373821	2900	tags=47%, list=20%, signal=38%	SULF1/ZEB2/LSAMP/SETBP1/OLR1/CLEC2B/CDK14/CELF2/CLIC2/WIPF1/LY96/TCF4/CCDC69/NUAK1/FLI1/DOCK10/CCR2/CLEC7A/CD48/MAGEH1/GJA1/COPZ2/PTPRC/MAF/CHST15/PXDN/HSPA6/NR3C1/LAPTM5/IFI16/ITGA4/HGF/DNAJB4/CCR1/SLA/TRAF3IP3/ST3GAL6/AUTS2/BCL2/DST/CYTIP/RASGRP3/NFIC/PPP1R16B/CCND2/FAS/KCNN3/CD28/PDE4D/CBR3/ZNF532/CADM1/PLCL2/TXNDC15/SERPINH1/EHD3/SH2D1A/MFNG/SELPLG/MBNL1/IL6R/HOMER3/LY9/CLK1/ADCYAP1/FAM149A/F…
HOSHIDA_LIVER_CANCER_SUBCLASS_S1	HOSHIDA_LIVER_CANCER_SUBCLASS_S1	HOSHIDA_LIVER_CANCER_SUBCLASS_S1	168	0.67716	2.34793	0.0010142	0.00730431	0.00373821	2183	tags=54%, list=15%, signal=47%	CYP1B1/TAGLN/MGP/EFEMP1/DDR2/COL11A1/FBN1/CDH11/AEBP1/ACTA2/VCAN/LOX/IGFBP5/TPM2/GPNMB/MAP1B/TIMP2/COL1A2/RAB31/COL15A1/LTBP2/POSTN/COL6A1/COL3A1/THY1/AKT3/PKD2/COL5A2/F13A1/FGL2/LUM/LGALS1/CHN1/CELF2/COL6A2/GEM/GLIPR1/TCF4/RNASE6/C3AR1/IL7R/AQP1/FLNA/CYBB/CD48/FCGR2A/ITGB2/GYPC/PTPRC/MSN/CD53/COL4A2/ALOX5AP/AIF1/HCLS1/C1QB/LAPTM5/IFI16/CXCR4/CCL5/PAM/SLA/COL4A1/BCL2A1/CD8A/PEA15/CCR7/LCP1/LHFPL2…
JAATINEN_HEMATOPOIETIC_STEM_CELL_DN	JAATINEN_HEMATOPOIETIC_STEM_CELL_DN	JAATINEN_HEMATOPOIETIC_STEM_CELL_DN	172	0.6855	2.37945	0.0010142	0.00730431	0.00373821	2607	tags=69%, list=18%, signal=57%	CYP1B1/NEXN/VCAN/CRISPLD2/THBS1/CALD1/F13A1/FGL2/RORA/TGFBI/KCTD12/CD163/GZMK/ITGAM/SLC2A3/IL7R/MS4A6A/TYROBP/GIMAP4/CLEC7A/RTN1/CYBB/CX3CR1/FCGR2A/MPEG1/CD36/CD86/ITGB2/LEF1/CD14/ARL4C/MAN1C1/MNDA/LBH/JAZF1/IL10RA/CLEC4A/CD1D/RGS18/GPR65/RASGRF2/NID1/FCER1G/FPR1/CCL5/CCR1/NCF2/TXNIP/ETS1/C5AR1/SULF2/IGSF6/GABARAPL1/CD8A/FCN1/FCGR3B/TRAT1/RBP7/CCR7/GZMH/CHI3L1/TRBC1/CD2/RGS1/HCK/ITK/RGCC/PIK3R5/T…
MCLACHLAN_DENTAL_CARIES_UP	MCLACHLAN_DENTAL_CARIES_UP	MCLACHLAN_DENTAL_CARIES_UP	168	0.768433	2.66441	0.0010142	0.00730431	0.00373821	2349	tags=80%, list=16%, signal=68%	SFRP4/MGP/THBS4/CXCL12/CCL2/ANGPTL2/INHBA/GPNMB/ACKR1/FCGR2B/RAB31/COL15A1/TNFAIP6/CLEC2B/MRC1/F13A1/SELE/FGL2/MS4A4A/IL6/MSR1/CFD/EVI2A/CXCL13/LY96/LRRC15/VCAM1/CD163/RNASE6/SLC2A3/C3/CCL8/C3AR1/IL7R/MS4A6A/SERPINE2/TYROBP/CCR2/TIMP1/PECAM1/SAMSN1/CLEC7A/CYBB/CD48/EVI2B/FCGR2A/CSF2RB/ITGB2/MS4A1/CD14/CD93/IGFBP4/MNDA/PTPRC/IL11/IL10RA/CHST15/CD53/LCP2/CD1D/ALOX5AP/SLAMF8/SPP1/CHL1/CD84/HCLS1/C1Q…
MIYAGAWA_TARGETS_OF_EWSR1_ETS_FUSIONS_UP	MIYAGAWA_TARGETS_OF_EWSR1_ETS_FUSIONS_UP	MIYAGAWA_TARGETS_OF_EWSR1_ETS_FUSIONS_UP	165	0.546222	1.89247	0.0010142	0.00730431	0.00373821	2469	tags=48%, list=17%, signal=41%	HMCN1/CDH11/CRYAB/ZEB2/SSPN/MEDAG/KCNE4/FBLN5/MAFB/RARRES2/P2RX7/CDK14/FNBP1/KCTD12/ITGAM/FLI1/HS3ST3B1/KIT/FAT3/ARHGEF6/ECSCR/ITGB2/CLEC11A/LBH/CMTM3/COL21A1/NID1/PTPN13/ADARB1/FGFR1/TSC22D3/HSPB2/FYN/BHLHE41/FZD4/NPR3/ICAM2/FZD7/WWC3/FCHSD2/ARHGDIB/TOX2/FAS/RGS10/TGM2/SNX18/PTPN22/NEURL1B/TBC1D9/SH2B3/DPYSL2/ADCY9/YPEL5/MAP7D3/PREX1/FAM43A/PODXL/ADCY4/ASAP1/ST3GAL5/CD99/EVA1C/STEAP2/KMO/IL17D/H…
OISHI_CHOLANGIOMA_STEM_CELL_LIKE_DN	OISHI_CHOLANGIOMA_STEM_CELL_LIKE_DN	OISHI_CHOLANGIOMA_STEM_CELL_LIKE_DN	181	0.614951	2.13696	0.0010142	0.00730431	0.00373821	1245	tags=35%, list=9%, signal=33%	GAS1/THBS2/CYP1B1/TAGLN/FAP/EFEMP1/ZFPM2/DDR2/AOC3/PDLIM3/ABI3BP/FBN1/MYL9/BNC2/HOPX/FMO2/TMEM47/BGN/AEBP1/ACTA2/PDZRN3/PTGIS/ADAMTS2/COL5A1/ANGPTL2/MOXD1/TPM2/TGFB1I1/RAB31/CACNA2D1/KCNE4/EFEMP2/ATP8B2/VEGFC/PMP22/PALLD/COL3A1/NRP2/TCF21/CLEC2B/COL5A2/COL6A2/GEM/LRRC32/VCAM1/EMILIN1/CCDC69/SGCE/TIMP1/DKK3/CR1/ROR2/MFAP2/MXRA8/EMP3/ALOX5/EMP1/RBMS1/ELK3/PTGS2/IRAK3/RARRES1/ICAM2/SEMA3A
PICCALUGA_ANGIOIMMUNOBLASTIC_LYMPHOMA_UP	PICCALUGA_ANGIOIMMUNOBLASTIC_LYMPHOMA_UP	PICCALUGA_ANGIOIMMUNOBLASTIC_LYMPHOMA_UP	168	0.819681	2.8421	0.0010142	0.00730431	0.00373821	1747	tags=77%, list=12%, signal=69%	CCDC80/RSPO3/CLMP/CYP1B1/PRRX1/TAGLN/C7/TNC/DDR2/SULF1/KCNMA1/NEXN/ABI3BP/DPYSL3/FBN1/DCLK1/SMOC2/MYL9/ANK2/MYLK/CTHRC1/CCL19/CDH11/ANTXR1/CXCL12/HSPB8/CCL2/TNS1/FERMT2/ACTA2/SPARCL1/C1S/IGFBP5/PCOLCE/C1R/FN1/GPNMB/COL12A1/SERPING1/CFH/CYBRD1/ACKR1/COX7A1/FSTL1/S1PR3/COL1A2/COL15A1/MFAP4/CALD1/RARRES2/IL33/LOXL1/COL6A1/COL8A2/PMP22/COL3A1/THY1/LAMA4/ADAMTS1/LUM/PDPN/ITGA9/CSRP2/GJC1/SPARC/PTGDS/W…
REACTOME_PLATELET_ACTIVATION_SIGNALING_AND_AGGREGATION	REACTOME_PLATELET_ACTIVATION_SIGNALING_AND_AGGREGATION	REACTOME_PLATELET_ACTIVATION_SIGNALING_AND_AGGREGATION	180	0.567554	1.97144	0.0010142	0.00730431	0.00373821	2070	tags=39%, list=14%, signal=34%	TIMP3/CD109/ISLR/FN1/SERPING1/THBS1/COL1A2/RARRES2/VEGFC/GNB4/PCDH7/F13A1/PDPN/CFD/SPARC/IGF1/A2M/MMRN1/GNG11/PRKCB/GNG2/COL1A1/TIMP1/PECAM1/ITPR1/FLNA/TGFB3/CD36/SELP/VWF/LCP2/SERPINE1/PIK3CG/HGF/FCER1G/GNAI1/F8/P2RY12/GNA14/F2R/ACTN1/FYN/PRKCH/PLEK/TGFB2/F2RL2/LHFPL2/SRGN/PIK3R5/PPBP/PROS1/RHOB/TRPC6/ECM1/APBB1IP/RASGRP1/ANXA5/VCL/RASGRP2/RAC2/GNG7/CALU/TMX3/PLCG2/VAV1/GAS6/PIK3R1/ITPR2/FERMT3/…
ROZANOV_MMP14_TARGETS_UP	ROZANOV_MMP14_TARGETS_UP	ROZANOV_MMP14_TARGETS_UP	180	0.649264	2.25527	0.0010142	0.00730431	0.00373821	2462	tags=58%, list=17%, signal=49%	TAGLN/EFEMP1/COLEC12/TIMP3/MYLK/FRMD6/HSD11B1/CPE/COL5A1/ANGPTL2/PCOLCE/LRRC17/RGS4/FN1/PDGFRL/CALD1/EFEMP2/COL6A1/SRPX2/LAMA4/NXN/FEZ1/HAS2/COL6A2/LRRN4CL/GLIPR1/SLC16A4/BOC/TMEM45A/HSD17B6/RBPMS2/FLI1/IL1R1/NUPR1/ALPK2/FKBP7/HEG1/SOBP/TDO2/CHST15/COL4A2/PXDN/DAAM2/ITM2A/AMIGO2/IGFBP7/NR3C1/HCLS1/PLOD2/CYTL1/ANXA6/NCF2/TXNIP/TLR2/COL18A1/SULF2/COL4A1/GMFG/TPM1/PIK3CD/ICAM2/ARRDC4/LPXN/SLAMF7/NCA…
RUTELLA_RESPONSE_TO_HGF_VS_CSF2RB_AND_IL4_DN	RUTELLA_RESPONSE_TO_HGF_VS_CSF2RB_AND_IL4_DN	RUTELLA_RESPONSE_TO_HGF_VS_CSF2RB_AND_IL4_DN	168	0.524313	1.81797	0.0010142	0.00730431	0.00373821	3613	tags=61%, list=25%, signal=46%	SPOCK1/CCL19/SERPINF1/VCAN/INHBA/FILIP1L/RFTN1/CELF2/NREP/CLIC2/FNBP1/CACNA2D3/FCER1A/ROBO1/IL1R1/MS4A6A/ADAM19/ARHGEF6/CD86/GADD45B/ADAM12/CD84/NR4A3/ITGA4/CSRP1/CXCR4/ST8SIA1/RGS2/IL6ST/ST3GAL6/C3orf14/CCR7/TNFAIP8/CCL13/RASGRP3/LPP/FCHSD2/PPP1R16B/RAMP1/CD83/RAB8B/CSF2RA/ARHGAP22/PSD3/DPYSL2/PPP1R12A/CCSER2/EPB41L2/CD59/CREBL2/SLAMF1/RASGRP2/GAS6/LITAF/GPR137B/TRAF5/CIRBP/BATF3/STK17B/HSPB1/PP…
VERHAAK_AML_WITH_NPM1_MUTATED_DN	VERHAAK_AML_WITH_NPM1_MUTATED_DN	VERHAAK_AML_WITH_NPM1_MUTATED_DN	180	0.674326	2.34232	0.0010142	0.00730431	0.00373821	2385	tags=62%, list=17%, signal=53%	MYH11/RUNX1T1/GPM6B/SPON1/HOPX/SERPINF1/FHL1/TGFB1I1/SERPING1/MN1/TM6SF1/CAV1/CD69/MDFIC/MXRA7/ERG/SPARC/CD200/CSGALNACT1/TGFBI/MEF2C/DSE/FCER1A/ROBO1/PTPRM/KIT/SERPINE2/THSD7A/CLEC5A/DCHS1/CCR2/SSBP2/CD48/PDE4B/GJA1/GYPC/PXDN/TOX/ITM2A/TMEM204/TMEM158/IGFBP7/HPGDS/EVL/VLDLR/IFI16/CYTL1/FGF13/HGF/LDLRAD4/GNAI1/TSPAN7/EMP1/PAM/FGFR1/ABCB1/CLIP3/RBPMS/CHI3L1/NPR3/LPAR6/CD2/RGS1/LHFPL2/IFI44L/NCAM1/…
WP_IL18_SIGNALING_PATHWAY	WP_IL18_SIGNALING_PATHWAY	WP_IL18_SIGNALING_PATHWAY	172	0.473763	1.64449	0.0010142	0.00730431	0.00373821	2392	tags=35%, list=17%, signal=29%	TIMP3/SPON1/CCL19/HSPB8/CCL2/MMP2/ACTA2/DES/FN1/COL1A2/COL3A1/IL6/PTX3/PTPRZ1/PRKCB/COL1A1/TIMP1/CD36/MMP13/SPP1/ADAMTS5/RUNX2/NRN1/CCL5/NCF2/SEMA6D/PTGS2/BCL2/FAS/CD83/CCL4/TGM2/FOXN3/HOXD8/PLA2G7/MMP9/KLC1/SOCS3/MMP8/MEF2A/RASA3/RGS16/LTB/MMP14/KITLG/TSHZ1/PIK3R1/TNFAIP3/CD81/NCF1/IL18RAP/KLF2/ICAM1/BTG2/TNFSF11/HMOX1/HSPB1/KCNH2/BPGM/ADIPOQ
DOANE_RESPONSE_TO_ANDROGEN_DN	DOANE_RESPONSE_TO_ANDROGEN_DN	DOANE_RESPONSE_TO_ANDROGEN_DN	173	0.452023	1.56737	0.00101523	0.00730431	0.00373821	2132	tags=34%, list=15%, signal=29%	FBLN1/MGP/TNC/DCLK1/PDZRN3/IGFBP5/LTBP1/CYBRD1/MN1/THBS1/NR2F1/FBXL7/PALLD/RFTN1/SSBP2/ITPR1/RTN1/PDE4B/MCAM/TDO2/IGFBP3/STOM/AMIGO2/EVL/PLOD2/RAI14/CXCR4/QKI/TIAM1/ANXA6/SEMA3C/ATXN1/RBMS1/DST/CYFIP2/PHC1/WLS/GATA3/RGS10/MPP1/MAST4/PTPN14/EPB41L2/RRAS/PSIP1/EPHA4/SAMHD1/FAM110B/TRIM23/EDN1/SERPINH1/IRS1/KMO/DTX3/ABLIM3/PLXND1/EPB41L4A/HCFC1R1/TRAF5
KEGG_NEUROACTIVE_LIGAND_RECEPTOR_INTERACTION	KEGG_NEUROACTIVE_LIGAND_RECEPTOR_INTERACTION	KEGG_NEUROACTIVE_LIGAND_RECEPTOR_INTERACTION	169	0.473515	1.64171	0.00101523	0.00730431	0.00373821	2443	tags=27%, list=17%, signal=22%	GHR/EDNRA/S1PR3/PTGER3/P2RY14/AGTR1/PTGFR/P2RX7/GABRP/FPR3/C3AR1/HTR2B/CYSLTR1/CALCRL/LPAR1/HTR2A/NR3C1/S1PR1/APLNR/FPR1/GLRB/C5AR1/F2R/LPAR6/P2RY8/F2RL2/ADORA3/CHRNA3/P2RY13/AVPR1A/ADRB2/LPAR4/TACR2/FPR2/BDKRB1/CTSG/EDNRB/PTGER2/P2RY10/CHRM3/NPY1R/PTGER4/GZMA/PTAFR/BDKRB2
LI_INDUCED_T_TO_NATURAL_KILLER_UP	LI_INDUCED_T_TO_NATURAL_KILLER_UP	LI_INDUCED_T_TO_NATURAL_KILLER_UP	173	0.578599	2.00626	0.00101523	0.00730431	0.00373821	3473	tags=63%, list=24%, signal=48%	HOPX/HSD11B1/SLC24A3/TUBB6/CD69/P2RY14/LGALS1/GPR34/EVI2A/FNBP1/VIM/GLIPR1/GLIPR2/KIT/SERPINE2/TYROBP/GNG2/CD52/CX3CR1/FCGR2A/ASB2/LRP12/TMEM158/SPP1/GPR68/CCR5/FCER1G/HAVCR2/CCL5/TIAM1/EMP1/EGR3/RBMS1/F2R/PEA15/ST3GAL6/CTSL/RGS1/F2RL2/SLAMF7/LAT2/GBP2/CDKN2B/ARSB/CCND2/GPR18/SNX18/STX11/KLRD1/CXCL9/KCTD10/S100A4/FAM20A/PLEKHO2/NCF4/MYO1F/PPP3CC/VASH1/GFOD1/AQP9/PLCG2/PRMT2/FHL2/AHNAK/ANKH/LITAF/…
MULLIGHAN_MLL_SIGNATURE_2_DN	MULLIGHAN_MLL_SIGNATURE_2_DN	MULLIGHAN_MLL_SIGNATURE_2_DN	173	0.478803	1.66022	0.00101523	0.00730431	0.00373821	3286	tags=47%, list=23%, signal=37%	MYH11/RUNX1T1/MMP2/SLC24A3/TGFB1I1/MN1/LOXL1/MRC1/DPT/SPARC/CD200/SERPINE2/CLIC4/BCAT1/PTHLH/NUDT11/STOM/ITM2A/HPGDS/IFI16/CYTL1/HGF/TSPAN7/EGR3/RHOH/FGFR1/ABCB1/RBPMS/NR2F2/TIE1/PRKCH/ELMO1/CHI3L1/NPR3/MACF1/WWC3/LHFPL2/PPP1R16B/STAT4/STAP1/SLC18A2/LAMB2/MAST4/ITGAV/PTPN14/WASF1/RPS6KA2/DAB2/CD3D/GGT5/CD96/TGFBR2/DBN1/CD99/IFI44/STAT5B/TFPI/KIFAP3/BTN3A3/IFITM1/CSAD/NEDD4/PRKCQ/FSCN1/CD34/NBL1/L…
REACTOME_LEISHMANIA_INFECTION	REACTOME_LEISHMANIA_INFECTION	REACTOME_LEISHMANIA_INFECTION	161	0.542054	1.87704	0.00101523	0.00730431	0.00373821	2572	tags=37%, list=18%, signal=31%	VIP/GNB4/PRKAR2B/P2RX7/IL6/WIPF1/GNG11/CD163/C3/C3AR1/GNG2/MYO5A/CYSLTR1/ITPR1/FCGR2A/PTHLH/CALCRL/ENTPD1/ADCY2/WASF3/NLRP3/GNAI1/TXNIP/PRKACB/WNT5A/FYN/ELMO1/BTK/HCK/FZD7/CYFIP2/NCKAP1L/RAMP1/RAMP3/GPR84/GPR176/ADRB2/ADCY9/WASF1/DPEP2/PLK2/FGR/CTSG/GGT5/GNG7/ADCY7/ADCY4/PLCG2/VAV1/ITPR2/PTGER2/CD3G/ADCYAP1/PSTPIP1/ABI2/PTGER4/ADM/CASP1/ABL1/CD247
SENESE_HDAC1_AND_HDAC2_TARGETS_DN	SENESE_HDAC1_AND_HDAC2_TARGETS_DN	SENESE_HDAC1_AND_HDAC2_TARGETS_DN	169	0.684487	2.37317	0.00101523	0.00730431	0.00373821	1678	tags=51%, list=12%, signal=46%	CCDC80/ITGBL1/MFAP5/TAGLN/NEXN/TIMP3/GLT8D2/MYL9/MYLK/BNC2/TNS1/DACT1/CRYAB/LOX/IGFBP5/PCOLCE/MAGI2-AS3/GPNMB/PDGFRL/RBMS3/MN1/MEIS1/FSTL1/CNRIP1/CALD1/PRICKLE2/LOXL1/OLFML3/EBF1/SDC2/COL3A1/NRXN3/CAV1/COL5A2/TMEM255A/CAP2/EPB41L3/LUM/TUBA1A/TMEM100/CELF2/COL16A1/CDC42EP3/TCF4/TMEM45A/GPX8/PRR16/COL1A1/NUPR1/AQP1/SSBP2/ALPK2/GXYLT2/COL4A4/SBSPON/LBH/MAF/KATNAL1/IGFBP7/SPP1/SERTAD4-AS1/PTCH1/SYNPO…
TORCHIA_TARGETS_OF_EWSR1_FLI1_FUSION_UP	TORCHIA_TARGETS_OF_EWSR1_FLI1_FUSION_UP	TORCHIA_TARGETS_OF_EWSR1_FLI1_FUSION_UP	169	0.480631	1.66638	0.00101523	0.00730431	0.00373821	2556	tags=43%, list=18%, signal=36%	COL5A1/FMO1/PLSCR4/PTGER3/BEX4/GNB4/PCDH7/AKT3/CAP2/CMAHP/NBEA/VCAM1/PBX3/C3orf80/MPPED2/FRMD4A/PECAM1/DOCK11/ST8SIA4/FRY/NUDT11/POPDC2/RCBTB2/KLHL6/TBCEL/SMIM3/C16orf54/EMP3/ALOX5/GNA14/TSC22D3/F2R/GSPT2/PRKCH/PYGL/LPAR6/SERPINB9/ICAM2/ST6GALNAC3/CYTIP/NFIC/IFFO1/CDKN2B/SHANK3/CREM/RGL1/CAMK1D/MR1/SPHK1/LYST/ADCY9/HEY2/YPEL5/DIP2C/CD59/SERPINB2/APOE/PLXDC1/SLAMF1/FERMT3/ZMAT3/HOMER3/CACNA1C/DUSP…
BOYLAN_MULTIPLE_MYELOMA_C_D_DN	BOYLAN_MULTIPLE_MYELOMA_C_D_DN	BOYLAN_MULTIPLE_MYELOMA_C_D_DN	182	0.556889	1.93593	0.00101626	0.00730431	0.00373821	2985	tags=60%, list=21%, signal=49%	ABI3BP/SPON1/HSD11B1/CPE/TSPAN2/ARMCX2/MDFIC/F13A1/P2RY14/FGL2/MS4A4A/RECK/RORA/NBEA/STEAP4/TGFBI/VCAM1/GPR183/GIMAP8/C3/KIT/GIMAP4/CCR2/ITGA1/MS4A1/OLFM1/ARL4C/BASP1/TFEC/ENTPD1/MAF/ZBTB20/LRP12/RGS18/IFI16/RUNX2/ARHGAP6/FPR1/CCL5/TIAM1/IGSF6/RGS13/F2R/PLEK/PYGL/RASGRP3/ITK/RGCC/RNASE2/IGF1R/STAT4/MS4A2/CCND2/MCEMP1/CD28/PTPN22/EOMES/RAB32/KLRD1/MMP9/RHOB/ZBTB16/HDC/GVINP1/LPAR4/MYO1F/PRDM1/MMP8…
FLORIO_NEOCORTEX_BASAL_RADIAL_GLIA_UP	FLORIO_NEOCORTEX_BASAL_RADIAL_GLIA_UP	FLORIO_NEOCORTEX_BASAL_RADIAL_GLIA_UP	182	0.545341	1.89578	0.00101626	0.00730431	0.00373821	2155	tags=40%, list=15%, signal=35%	COL8A1/ITGBL1/C7/CHRDL1/EPHA3/SYNPO2/MSRB3/BNC2/SGCD/FOXP2/C1QTNF7/THBS1/KCNE4/PDE3A/OLFML1/EBF1/SELE/NRP1/MYOCD/WWTR1/HSPA2/FMOD/CCR2/BVES/TRIM22/SHE/PDE7B/CPNE8/ARHGAP24/ADAMTS6/GIMAP1/SELL/RHOH/ETS1/PCDH18/LAIR1/WNT5A/APOLD1/COL4A1/KCNJ15/SFMBT2/GAB3/ICAM2/PENK/SASH1/ASPA/RGS5/STAT4/VSTM4/NNMT/EOMES/KLRD1/CXCL9/PTPN14/CLEC12A/BMPER/EOGT/APCDD1/PYHIN1/PLXDC1/PAMR1/ROR1/ARHGAP28/CD96/ABCC9/FLT1/…
KAAB_HEART_ATRIUM_VS_VENTRICLE_UP	KAAB_HEART_ATRIUM_VS_VENTRICLE_UP	KAAB_HEART_ATRIUM_VS_VENTRICLE_UP	182	0.657409	2.28537	0.00101626	0.00730431	0.00373821	2349	tags=52%, list=16%, signal=44%	GAS1/SPOCK1/TAGLN/FBLN1/EFEMP1/CHRDL1/DDR2/MYH11/DPYSL3/TIMP3/MYLK/PRUNE2/AEBP1/ACTA2/PTGIS/VCAN/SFRP1/CPE/ISLR/TGFB1I1/C1R/EDNRA/GPRASP1/CFH/TRPC1/MAP1B/NR2F1/RARRES2/FBLN2/DPT/AGTR1/FGL2/EPB41L3/CDK14/ID4/FEZ1/VIM/IGFBP6/SGCE/CDO1/IL1R1/FMOD/PLP1/NUPR1/HEG1/BASP1/PDE4B/ROR2/PRSS23/CHL1/CSRP1/GJA5/SYNPO/TSPAN7/PAM/NR2F2/ACTN1/AUTS2/PRELP/XYLT1/VAMP5/TRAC/STAT4/SOD3/TGFBR3/MR1/MICAL2/HSPG2/COMP/G…
SENESE_HDAC1_TARGETS_DN	SENESE_HDAC1_TARGETS_DN	SENESE_HDAC1_TARGETS_DN	166	0.6535	2.26291	0.00101626	0.00730431	0.00373821	2561	tags=58%, list=18%, signal=48%	CNN1/FBLN1/CRISPLD1/SYNC/NAP1L3/COL11A1/MYL9/MYLK/BNC2/TNS1/CPE/COL5A1/IGFBP5/NOX4/PHLDB2/COL12A1/TCEAL2/MEIS1/FSTL1/EFEMP2/EBF1/COL3A1/MYH10/PKD2/NXN/C11orf96/ID4/FXYD6/TUBA1A/CSRP2/NREP/MRC2/TGFBI/COL16A1/CDC42EP3/CYS1/TCF4/COL1A1/DKK3/FKBP7/GXYLT2/MAF/GLIS2/TRIM6/ITGA7/CYTL1/RUNX2/LDLRAD4/SESN3/ALOX5/FGFR1/RBPMS/F2R/HSPB2/TGFB2/UTRN/PYGL/ZNF503/PBX1/KLF7/SMARCA1/JAKMIP2/GSN/RHOBTB3/LAMB2/ARHGE…
SMID_BREAST_CANCER_RELAPSE_IN_BONE_DN	SMID_BREAST_CANCER_RELAPSE_IN_BONE_DN	SMID_BREAST_CANCER_RELAPSE_IN_BONE_DN	183	0.456622	1.58685	0.00101626	0.00730431	0.00373821	2699	tags=43%, list=19%, signal=36%	ACTG2/SCRG1/GPM6B/SYNM/BGN/PEG3/CRYAB/SFRP1/LTBP1/CLIP4/PTGFR/PDPN/ID4/GABRP/PTX3/WWTR1/PTPRZ1/TMEM45A/RAB23/SLC2A3/FLNA/CLIC4/MRAS/CD52/ARL4C/BAG2/TDO2/CDH19/COL4A2/LRP12/TMEM158/PLOD2/IFI16/CXCR4/QKI/DNAJB4/ST8SIA1/UCHL1/NPTX2/FYN/CHI3L2/PTGS2/CD44/RARRES1/PRELP/FZD7/S100B/CAPN6/PRKD3/PDE9A/SERPINB2/S100A8/RRAGD/RAC2/CALU/MFGE8/MMP14/GBP1/EDN1/RBP1/CHST3/YBX3/CHRM3/CYP39A1/GPR161/NLRP1/QPCT/ELN…
WINTER_HYPOXIA_METAGENE	WINTER_HYPOXIA_METAGENE	WINTER_HYPOXIA_METAGENE	166	0.514969	1.78321	0.00101626	0.00730431	0.00373821	2938	tags=48%, list=20%, signal=38%	THBS2/MMP2/LOX/COL5A1/IGFBP5/FN1/ALDH1A3/THBS1/CALD1/VEGFC/COL5A2/LGALS1/IL6/VIM/TGFBI/SLC2A3/TEK/TGFB3/ENPEP/MMP13/IGFBP3/SPP1/NR3C1/SERPINE1/PLOD2/HGF/CXCR4/TXNIP/ETS1/ABCB1/ENG/PLAU/PTGS2/BHLHE41/BNIP3/ANXA1/TCEAL1/TGM2/SLC16A2/ITGA5/CITED2/KDR/PTGS1/SERPINB2/TPBG/SLC6A6/HLA-DQB1/ANXA5/FLT1/COL5A3/CA12/CD99/EDN1/ELL2/TNFAIP3/BNIP3L/SIRPA/EGR1/CLK1/BATF3/ICAM1/HMOX1/BCL2L2/ADM/MAP4/NFIL3/HBP1/L…
BENPORATH_OCT4_TARGETS	BENPORATH_OCT4_TARGETS	BENPORATH_OCT4_TARGETS	175	0.474277	1.64556	0.00101729	0.00730431	0.00373821	1588	tags=25%, list=11%, signal=22%	SFRP2/GAS1/THBS2/TNC/SULF1/DPYSL3/MMP2/SFRP1/ZEB2/MCC/COL12A1/CACNA2D1/OLFML3/LAMA4/CDK14/FEZ1/HAS2/FGF2/TCF4/STMN2/SSBP2/TRIM22/GJA1/ENTPD1/TRPS1/SORBS1/AMIGO2/SMIM3/RASGRF2/KLHL5/IFI16/SOX17/FGFR1/NR2F2/KLF7/DTNA/MYEF2/ENPP2/EOMES/PPP2R3A/KCNN2/DPYSL2/MAP3K3
BLANCO_MELO_RESPIRATORY_SYNCYTIAL_VIRUS_INFECTION_A594_CELLS_UP	BLANCO_MELO_RESPIRATORY_SYNCYTIAL_VIRUS_INFECTION_A594_CELLS_UP	BLANCO_MELO_RESPIRATORY_SYNCYTIAL_VIRUS_INFECTION_A594_CELLS_UP	160	0.674738	2.33302	0.00101729	0.00730431	0.00373821	2707	tags=66%, list=19%, signal=54%	SPOCK1/CLMP/TNC/DCLK1/HSPB8/CCL2/CH25H/C1S/FBXO32/SERPING1/CRISPLD2/GFPT2/FSTL1/COL15A1/TFPI2/NAV3/LAMA4/SAMD4A/NID2/ID4/IL6/PTX3/GLIPR1/DSEL/MCTP1/ANTXR2/C3/IL7R/SERPINE2/ADAM19/TRIM22/TNFSF13B/SORBS1/TMEM158/HSPA6/PLOD2/IFI16/RUNX2/CHST11/EMP1/NCF2/ETS1/MAP2/THEMIS2/RGS2/OSMR/BCL2A1/LMO2/ABCA1/PLAU/IFIT2/PPM1K/LCP1/RASGRP3/IFI44L/GBP2/AMPD3/CCL4/TGM2/STX11/ITGA5/SH2B3/MMP9/IFIT1/SOCS3/AOX1/GBP5…
BRUINS_UVC_RESPONSE_VIA_TP53_GROUP_D	BRUINS_UVC_RESPONSE_VIA_TP53_GROUP_D	BRUINS_UVC_RESPONSE_VIA_TP53_GROUP_D	179	0.46969	1.62967	0.00101729	0.00730431	0.00373821	2028	tags=27%, list=14%, signal=23%	KCNMA1/FMO2/PRUNE2/CCL2/CPE/SLIT2/LTBP1/FBXO32/FCGR2B/OLFML2B/VEGFC/PDPN/GGTA1P/LRRC15/CYS1/BOC/UBE2QL1/PPP1R12B/FMOD/CD48/GADD45B/CALCRL/TNFSF13B/PXDN/DMD/TIAM1/HSPB7/OSMR/BCL2A1/CTSL/PHACTR1/CD2/SH3BGR/CYFIP2/SEMA3A/LAT2/TGFBR3/SH3PXD2A/CBX6/KLHL42/KIF26B/CCSER2/CCL7/SGCB/PAX5/PLVAP/KERA/ITPR2
GABRIELY_MIR21_TARGETS	GABRIELY_MIR21_TARGETS	GABRIELY_MIR21_TARGETS	176	0.47469	1.64684	0.00101729	0.00730431	0.00373821	3521	tags=49%, list=24%, signal=38%	DDR2/TIMP3/FERMT2/MPDZ/CYBRD1/MEIS1/OLR1/CALD1/PRICKLE2/PALLD/PKD2/COL5A2/CLIP4/FILIP1L/PTGFR/RECK/NBEA/FNBP1/DOCK10/ZBTB20/TLR4/RAI14/DMD/ATP2B4/WNT5A/APOLD1/TGFB2/TPM1/UTRN/RASGRP3/PBX1/SASH1/LONRF2/LIFR/MYEF2/RHOBTB3/ZNF667/FOXN3/ZNF532/BMPR2/NEK1/RASGRP1/EPHA4/TACC1/RUFY3/TGFBR2/FBXL5/LIMCH1/PIK3R1/ENAH/PURA/GLCCI1/SCRN1/ZBTB38/MYO9A/KLHL3/WNK3/PAG1/RNF38/NFIB/FIGN/GID4/ARMCX3/REV3L/AGO4/MEGF…
LU_AGING_BRAIN_UP	LU_AGING_BRAIN_UP	LU_AGING_BRAIN_UP	175	0.687393	2.385	0.00101729	0.00730431	0.00373821	2196	tags=55%, list=15%, signal=47%	CYP1B1/EFEMP1/PDLIM3/DPYSL3/SPON1/TMEM47/FERMT2/CRYAB/ECM2/VCAN/SFRP1/ZEB2/SSPN/LTBP1/CFH/ZCCHC24/CALD1/IL33/SDC2/PMP22/PALLD/CLEC2B/CAV1/ZNF423/ID4/WWTR1/CLIC2/VIM/APOD/FGF2/GNG11/HSPA2/HSD17B6/PLXNC1/PLP1/NUPR1/PECAM1/CLIC4/HTRA1/RASSF2/GJA1/VWF/RDX/MSN/ZBTB20/STOM/ITM2A/PLOD2/S1PR1/IFI16/CSRP1/QKI/PDE4DIP/PTPN13/TXNIP/PARVA/FYN/ITPKB/CAV2/BCL2/ICAM2/TLE4/LPP/HEPH/S100B/RAMP1/GSN/METTL7A/RHOBTB…
MCBRYAN_PUBERTAL_BREAST_4_5WK_UP	MCBRYAN_PUBERTAL_BREAST_4_5WK_UP	MCBRYAN_PUBERTAL_BREAST_4_5WK_UP	176	0.499666	1.73349	0.00101729	0.00730431	0.00373821	1453	tags=32%, list=10%, signal=29%	GAS1/THBS2/CNN1/ACTG2/TNC/DPYSL3/SPON1/CDH11/ACTA2/VCAN/SFRP1/FBXO32/FN1/THBS1/MAFB/CALD1/IL33/PALLD/TNFAIP6/NXN/PTN/ID4/PTX3/APOD/COL16A1/INMT/BOC/IGFBP6/CNTN1/TIMP1/DKK3/TGFB3/HTRA1/CD14/VWF/CNN3/WNT2/TRPS1/TMEM158/SPP1/EGR2/ADAMTS5/IKBIP/SYNPO/SESN3/PLAT/F2R/COL7A1/CHI3L1/NPR3/VASN/HEY1/BCL6/GATA3/PDLIM2/TGM2
NABA_SECRETED_FACTORS	NABA_SECRETED_FACTORS	NABA_SECRETED_FACTORS	176	0.610172	2.11687	0.00101729	0.00730431	0.00373821	2029	tags=36%, list=14%, signal=31%	SFRP2/SFRP4/FGF7/CHRDL1/CCL11/CCL19/CXCL12/CCL2/CHRDL2/SFRP1/ANGPTL2/INHBA/WNT2B/FRZB/ANGPTL1/FSTL1/ISM1/VEGFC/PDGFC/PTN/IL6/CXCL13/IGF1/FGF2/ANGPT1/CCL21/CCL8/TGFB3/TNFSF4/TNFSF13B/IL11/WNT2/TNFSF8/FGF13/HGF/CCL5/WNT5A/TGFB2/IL16/CCL13/BMP6/S100B/HCFC2/IL24/CCL4/PPBP/SCUBE2/CXCL9/PIK3IP1/PDGFD/S100A4/CCL26/IL15/S100A12/CCL7/S100A8/LTB/FST/KITLG/IL17D/HHIP/CXCL10/CCL23
QI_PLASMACYTOMA_UP	QI_PLASMACYTOMA_UP	QI_PLASMACYTOMA_UP	160	0.595305	2.05837	0.00101729	0.00730431	0.00373821	3046	tags=58%, list=21%, signal=46%	ACTG2/CCL19/GNB4/FGL2/IGF1/CDC42EP3/AXL/GNG11/PLXNC1/KIT/PLEKHO1/TLR1/CCR2/ITGB2/LY86/RASSF2/BAG2/TNFSF13B/CD53/ALOX5AP/HCLS1/CCR5/PTPN13/CCL5/CCR1/SLA/NTN1/PLEK/CSF1R/LST1/TRAT1/BCL2/RGS1/HCK/LCP1/ARHGDIB/GBP2/FAS/RGL1/STAP1/TGM2/KLRD1/PPBP/RASSF4/PLCL2/PTGS1/FGR/ZFP36L1/RRAD/CD3D/CST7/SLAMF1/RGS16/RAC2/LTB/IL2RB/ADCY7/SWAP70/UBASH3B/VAV1/SH2D1A/TNFAIP3/GNA15/IL18RAP/RNASE1/CD3G/STK17B/PSTPIP1/T…
SHETH_LIVER_CANCER_VS_TXNIP_LOSS_PAM4	SHETH_LIVER_CANCER_VS_TXNIP_LOSS_PAM4	SHETH_LIVER_CANCER_VS_TXNIP_LOSS_PAM4	178	0.469419	1.62802	0.00101729	0.00730431	0.00373821	1461	tags=24%, list=10%, signal=22%	GAS1/EFEMP1/ABI3BP/CXCL12/DCN/NDN/CRYAB/IGFBP5/MPDZ/GHR/ZEB2/EDNRA/FCGR2B/TCF21/ID4/RECK/ITGA9/CELF2/IGF1/TGFBI/INMT/CD163/PLXNC1/SERPINE2/EPDR1/TGFB3/BHMT2/DPYD/CALCRL/ENPEP/CHST15/CD1D/SUGCT/PTPRD/CCR5/ARHGAP6/NR2F2/GABARAPL1/NTN1/RGS5/SOD3/ADAMDEC1/SLC16A2
KAYO_AGING_MUSCLE_UP	KAYO_AGING_MUSCLE_UP	KAYO_AGING_MUSCLE_UP	152	0.504057	1.73841	0.00101937	0.00730431	0.00373821	1775	tags=29%, list=12%, signal=26%	COL10A1/DDR2/KCNMA1/CCL2/PTGIS/INHBA/FRZB/LTBP2/PRKAR2B/PTGFR/ANGPT1/SCG2/RTN1/DPYD/SELP/PTHLH/PDE4B/CALCRL/ENPEP/WNT2/AIF1/HCLS1/SERPINE1/NR4A3/GRP/FOXF2/CHIC1/NCAM1/PENK/SALL2/SMARCA1/LIFR/CD83/AR/MAMLD1/HSPG2/GUCY1A2/TACR2/AOX1/RELN/PTPRN2/MYO1F/MMP8/CD3D
RUTELLA_RESPONSE_TO_HGF_DN	RUTELLA_RESPONSE_TO_HGF_DN	RUTELLA_RESPONSE_TO_HGF_DN	152	0.616314	2.12556	0.00101937	0.00730431	0.00373821	3011	tags=60%, list=21%, signal=48%	SPOCK1/VCAN/MAFB/MS4A4A/CFD/CELF2/NREP/FNBP1/MEF2C/CD163/CCDC69/PRKCB/CACNA2D3/SLC2A3/FCER1A/MS4A6A/PECAM1/PID1/ADAM19/ARHGEF6/CD52/CD48/CX3CR1/CD86/LY86/GADD45B/CD14/IGFBP7/SH3BP5/AIF1/ITGA4/NLRP3/CXCR4/FPR1/SELL/ALOX5/C5AR1/RGS2/FYN/FCN1/LMO2/IRAK3/PHACTR1/ICAM2/TLE4/RGCC/LPP/TREM1/FCHSD2/NOTCH2/PPP1R16B/CD300A/CD83/ARHGEF40/HLA-DQA1/DPYSL2/AOAH/S100A12/PLCL2/DPEP2/RASGRP2/FBXL5/TMX4/GAS6/PTGER…
ACEVEDO_LIVER_CANCER_WITH_H3K27ME3_UP	ACEVEDO_LIVER_CANCER_WITH_H3K27ME3_UP	ACEVEDO_LIVER_CANCER_WITH_H3K27ME3_UP	156	0.658092	2.27106	0.00102041	0.00730431	0.00373821	2314	tags=53%, list=16%, signal=45%	MGP/SULF1/MSRB3/COLEC12/PDE1A/PRKD1/SMAD9/COL1A2/CALD1/NAV3/PALLD/COL3A1/AKT3/LRCH2/PRKAR2B/IL6/STEAP4/ITIH5/RNASE6/BMPR1B/DLC1/SSBP2/CLEC7A/TLR8/TMEM71/SELP/MAGEH1/FZD1/SLC1A3/TOX/CTNNA3/SMIM3/GAPT/PIK3CG/CACNB2/HAVCR2/GLRB/DOCK8/SEMA3C/PAM/NCALD/TLR2/RBPMS/GSPT2/OSMR/PDZD2/LMO2/SEMA6D/PRNP/CYTIP/PBX1/DYNC2H1/SATB1/ARHGDIB/TMOD2/AIM2/THEMIS/GNPDA2/KL/MPP1/SDK1/MAST4/HECW2/CLEC12A/HSPB3/MMP8/SERP…
DELYS_THYROID_CANCER_DN	DELYS_THYROID_CANCER_DN	DELYS_THYROID_CANCER_DN	156	0.72665	2.50765	0.00102041	0.00730431	0.00373821	1670	tags=60%, list=12%, signal=53%	OGN/GAS1/FBLN1/MGP/PLN/CHRDL1/ZFPM2/EPHA3/AOC3/SYNM/FMO2/SRPX/CXCL12/DCN/ADH1B/FHL1/CRYAB/AKAP12/MEOX2/SFRP1/FMO1/GHR/EML1/SGCD/CYBRD1/SETBP1/FBLN5/SYNE1/PDE10A/SDC2/CASQ2/DPT/P2RY14/FGL2/EPB41L3/LAMA2/PTN/ID4/FEZ1/FXYD6/CSRP2/APOD/GNG11/CCL21/ITIH5/KIT/MPPED2/SYNDIG1/FMOD/LDB2/DIO2/ITPR1/TEK/EMCN/CD36/COPZ2/LPAR1/ROR2/WASF3/ITM2A/SH3BP5/EGR2/SORBS2/FGF13/NRN1/DNAJB4/GNAI1/TSPAN7/CPQ/PRKACB/GNA14…
MASSARWEH_TAMOXIFEN_RESISTANCE_DN	MASSARWEH_TAMOXIFEN_RESISTANCE_DN	MASSARWEH_TAMOXIFEN_RESISTANCE_DN	156	0.468669	1.61737	0.00102041	0.00730431	0.00373821	2581	tags=41%, list=18%, signal=34%	MGP/RERG/CXCL12/CPE/COL5A1/RAB31/GNB4/TUBB6/NREP/DLC1/MPPED2/RBM24/SCD5/OLFM1/IGFBP4/ST8SIA4/PGR/PRSS23/FZD1/AMIGO2/SH3BP5/ELOVL5/ATP2B4/TIAM1/ANXA6/EGR3/MAP2/AP1S2/THSD4/CD44/BCL2/PPM1K/SH3BGR/IGF1R/NAV1/LONRF2/GFRA1/FKBP5/ZNF385B/RHOBTB3/STARD13/LRIG1/CADM1/ADCY9/HIP1/WASF1/BLVRA/BMPER/TPBG/TEAD1/MYOF/CA12/IRS1/PIK3R1/KLF10/STC1/ZBTB10/NPY1R/AFAP1L2/ZSWIM6/MT2A/HNMT/SEMA4C/APBB2
OSWALD_HEMATOPOIETIC_STEM_CELL_IN_COLLAGEN_GEL_DN	OSWALD_HEMATOPOIETIC_STEM_CELL_IN_COLLAGEN_GEL_DN	OSWALD_HEMATOPOIETIC_STEM_CELL_IN_COLLAGEN_GEL_DN	156	0.481037	1.66005	0.00102041	0.00730431	0.00373821	3507	tags=48%, list=24%, signal=37%	HOPX/SERPINF1/TNS1/THBS1/FCGR2B/CALD1/TM6SF1/MXRA7/RECK/CFD/CD200/MMRN1/AXL/MEOX1/TMEM45A/SLC2A3/CCR2/CX3CR1/CR1/C1orf54/CNN3/ST8SIA4/SPP1/HSPA6/VLDLR/ZSCAN18/LDLRAD4/BEND5/TXNIP/RNLS/F2R/ANKRD6/BNIP3/RASGRP3/PTPRB/GPR18/RGS10/PTPN22/PPBP/BMPR2/RRAS/CYLD/MEF2A/RRAGD/IFI44/FZD2/FAM13A/IFT74/PTAFR/KIAA1109/MT2A/VAMP4/ZBED8/NFIB/HGSNAT/SNX10/ZNF175/PMP2/GPSM3/S100PBP/ZBTB1/MAP4K5/SOS2/MAPRE2/SCN9A/D…
RODWELL_AGING_KIDNEY_NO_BLOOD_UP	RODWELL_AGING_KIDNEY_NO_BLOOD_UP	RODWELL_AGING_KIDNEY_NO_BLOOD_UP	154	0.738302	2.54576	0.00102041	0.00730431	0.00373821	2254	tags=68%, list=16%, signal=58%	COL14A1/TAGLN/C7/TNC/ABI3BP/FBN1/SPON1/FIBIN/CTHRC1/CDH11/ANTXR1/CCL2/AEBP1/FHL1/SPARCL1/COL5A1/C1S/MOXD1/INHBA/ISLR/C1R/ZEB2/COL6A3/FN1/GPNMB/SERPING1/RBMS3/ZCCHC24/TIMP2/COL1A2/COL15A1/NR2F1/LOXL1/VEGFC/COL3A1/MRC1/PDGFC/LUM/RFTN1/MSR1/GABRP/GGTA1P/A2M/AXL/VCAM1/GPX8/NUAK1/ANTXR2/C3/CDO1/SERPINE2/COL1A1/PRICKLE1/TIMP1/DKK3/ALPK2/ITGA1/MRAS/TMEM200A/MCAM/SLC1A3/PXDN/PPP1R14A/C1QB/HGF/LDLRAD4/PAM…
SENESE_HDAC1_AND_HDAC2_TARGETS_UP	SENESE_HDAC1_AND_HDAC2_TARGETS_UP	SENESE_HDAC1_AND_HDAC2_TARGETS_UP	151	0.563358	1.94122	0.00102041	0.00730431	0.00373821	2146	tags=46%, list=15%, signal=40%	PRRX1/DCLK1/SFRP1/COL6A3/FN1/GFPT2/JAM3/SCG5/NAV3/HAS2/PTX3/GEM/ANTXR2/RBPMS2/C3/IL7R/LDB2/MYCT1/TMEM200A/IL11/TMEM158/DKK2/ADAMTS6/SORBS2/LAPTM5/PDE4DIP/CHST11/DOCK4/ELK3/MAP3K7CL/RGS2/TIE1/IL6ST/OSMR/BCL2A1/AP1S2/PLAU/AFF3/LPXN/ROBO4/SRGN/CCND2/CREM/IL24/MICAL2/TGM2/PDE4D/SPHK1/SH2B3/MMP9/HIP1/TMOD1/PTPRN2/PRDM1/SERPINB2/EPHA4/RRAGD/PHTF2/BICD2/RAC2/LTB/TGFBR2/UBASH3B/HHIP/SPIRE1/TNFAIP3/IL6R/S…
BOQUEST_STEM_CELL_DN	BOQUEST_STEM_CELL_DN	BOQUEST_STEM_CELL_DN	157	0.632556	2.18267	0.00102145	0.00730431	0.00373821	2158	tags=59%, list=15%, signal=50%	JAM2/ACKR1/TFPI2/SELE/ERG/CDC42EP3/GNG11/PALMD/MEOX1/MCTP1/GIMAP6/FLI1/PTPRM/THSD7A/GIMAP4/AQP1/PECAM1/TEK/MYCT1/EMCN/CSF2RB/SELP/MMRN2/CD93/THBD/VWF/LCP2/CDH5/LAPTM5/S1PR1/NRN1/APLNR/TSPAN7/SOX17/APOLD1/ENG/TIE1/PCDH17/GMFG/PRKCH/CLEC1A/LMO2/LPAR6/PLA1A/ICAM2/RASGRP3/PTPRB/IFI44L/SRGN/HLA-DPA1/RAMP3/HLA-DPB1/CREM/ZNF385D/KL/TGM2/RCAN1/ADRB2/STX11/SOCS2/TBC1D9/MAST4/SCUBE2/SH2B3/HLA-DRA/HLA-DQA1/…
CAIRO_HEPATOBLASTOMA_CLASSES_DN	CAIRO_HEPATOBLASTOMA_CLASSES_DN	CAIRO_HEPATOBLASTOMA_CLASSES_DN	150	0.697294	2.40165	0.00102145	0.00730431	0.00373821	2569	tags=65%, list=18%, signal=54%	C7/MYLK/SPON1/DCN/HSD11B1/LMOD1/ADH1B/C1S/C1R/GHR/SERPING1/ZCCHC24/RARRES2/SVEP1/LAMA2/CSRP2/IGF1/CDC42EP3/ITIH5/HSD17B6/FAT4/IL1R1/PLA2G4C/KANK2/LDB2/DKK3/C1QTNF3/EMCN/HTRA1/CX3CR1/MMRN2/CTSO/TRIM22/COPZ2/MAN1C1/ENPEP/FRY/ZBTB20/ITM2A/ITGA8/SYNPO/ABCA6/WFDC1/TSC22D3/COL18A1/ENG/IL6ST/GABARAPL1/PRKCH/PEA15/LPXN/PTPRB/LIMS2/ATP10A/GPR171/ASPA/BCL6/RAMP3/FAS/CAMK1D/AR/VSTM4/RCAN1/MAST4/HIVEP2/AOX1/…
WP_GPCRS_CLASS_A_RHODOPSINLIKE	WP_GPCRS_CLASS_A_RHODOPSINLIKE	WP_GPCRS_CLASS_A_RHODOPSINLIKE	159	0.550423	1.90174	0.00102145	0.00730431	0.00373821	2443	tags=31%, list=17%, signal=26%	EDNRA/PTGER3/P2RY14/AGTR1/PTGFR/GPR34/FPR3/C3AR1/HTR2B/CYSLTR1/CCR2/CX3CR1/HTR2A/GPR65/GPR68/CCR5/CXCR4/APLNR/FPR1/CCR1/P2RY12/F2R/ACKR3/CCR7/LPAR6/F2RL2/GPR171/ADORA3/CMKLR1/GPR18/P2RY13/AVPR1A/ADRB2/LPAR4/FPR2/BDKRB1/EDNRB/PTGER2/CCR3/GPR85/P2RY10/CHRM3/SUCNR1/NPY1R/GPR161/PTGER4/GPR4/PTAFR/BDKRB2
KIM_WT1_TARGETS_UP	KIM_WT1_TARGETS_UP	KIM_WT1_TARGETS_UP	149	0.54574	1.87908	0.00102354	0.00730431	0.00373821	2145	tags=41%, list=15%, signal=35%	TIMP3/CCL2/TNS1/FERMT2/SNAI2/AKAP12/INHBA/RGS4/GFPT2/THBS1/CALD1/PDE10A/PCDH7/MYH10/DOK5/PTX3/WWTR1/GEM/GLIPR1/FLNC/PDGFRA/EVI2B/LEF1/PTHLH/LPAR1/LBH/IL11/SH3BP5/KLF9/HPGDS/NR3C1/SERPINE1/DNAJB5/RAI14/TIAM1/ETS1/ACTN1/ARHGAP29/CD44/SYDE1/CD83/SPHK1/SH2B3/TRIO/BMPR2/CAPRIN2/ZFP36L1/TPBG/SLC35G2/VCL/CDH2/ST3GAL5/ARID5B/FHL2/TNFAIP3/LITAF/KLF10/CHST3/PDLIM4/CSPG4/EGR1
REACTOME_G_ALPHA_S_SIGNALLING_EVENTS	REACTOME_G_ALPHA_S_SIGNALLING_EVENTS	REACTOME_G_ALPHA_S_SIGNALLING_EVENTS	149	0.462067	1.59098	0.00102354	0.00730431	0.00373821	2469	tags=22%, list=17%, signal=19%	PDE1A/PDE3A/PDE10A/VIP/GNB4/GNG11/GNG2/PTHLH/CALCRL/ADCY2/PDE7B/GNAL/GNAI1/REEP1/RAMP1/RAMP3/GPR84/GPR176/ADRB2/PDE4D/ADCY9/PDE8B/PDE2A/GNG7/ADCY7/ADCY4/OR51E1/PTGER2/ADCYAP1/PTGER4/PDE4A/ADM/GRK5
WAMUNYOKOLI_OVARIAN_CANCER_LMP_DN	WAMUNYOKOLI_OVARIAN_CANCER_LMP_DN	WAMUNYOKOLI_OVARIAN_CANCER_LMP_DN	149	0.775543	2.67034	0.00102354	0.00730431	0.00373821	1752	tags=65%, list=12%, signal=58%	GAS1/COL8A1/CCDC80/EFEMP1/ZFPM2/DDR2/SULF1/RUNX1T1/DPYSL3/TIMP3/RERG/BNC2/DCN/NDN/FERMT2/CTSK/CPE/C1S/WNT2B/MAGI2-AS3/SLIT2/GPNMB/GPRASP1/PLSCR4/NR2F1/CALD1/BEX4/OLFML1/CFL2/SDC2/ARMCX1/FBXL7/PMP22/MYH10/PKD2/CAV1/LAMA4/CLIP4/PDGFC/CAP2/DOK5/CELF2/FLNC/TCF4/TMEM45A/DSE/IGFBP6/LIX1L/DPYD/HTRA1/TTC28/BASP1/SBSPON/MNDA/DOCK11/LXN/UBE2E2/CSGALNACT2/MAF/WASF3/ZBTB20/SH3BP5/TCEAL3/IFI16/FGF13/TIAM1/RBM…
HIRSCH_CELLULAR_TRANSFORMATION_SIGNATURE_UP	HIRSCH_CELLULAR_TRANSFORMATION_SIGNATURE_UP	HIRSCH_CELLULAR_TRANSFORMATION_SIGNATURE_UP	145	0.498264	1.71257	0.00102459	0.00730431	0.00373821	2182	tags=34%, list=15%, signal=29%	GAS1/STON1/LOX/C1S/C1R/CFH/OLR1/CLEC2B/IL6/EVI2A/PTX3/LY96/SLC2A3/IL1R1/SERPINE2/TIMP1/EVI2B/PDE4B/PAPPA/EVL/S1PR1/DOCK4/RGS2/OSMR/BCL2A1/FYN/ABCA1/PLAU/CTSL/BNIP3/PYGL/TNFAIP8/LHFPL2/CREM/PROS1/DUSP1/EPAS1/SOCS3/SLC35G2/HERC5/FST/LARP6/FBXL5/PNRC1/FHL2/PARP8/STC1/KLF2/YBX3
CONCANNON_APOPTOSIS_BY_EPOXOMICIN_UP	CONCANNON_APOPTOSIS_BY_EPOXOMICIN_UP	CONCANNON_APOPTOSIS_BY_EPOXOMICIN_UP	143	0.470302	1.61511	0.00102564	0.00730431	0.00373821	2573	tags=38%, list=18%, signal=32%	THBS4/PDLIM3/ACTA2/C1S/MAP1B/PALLD/FILIP1L/CAP2/WWTR1/GEM/TAC1/COL16A1/FLNC/HEG1/IL11/SPP1/HSPA6/ITGA7/SERPINE1/DNAJB4/ATP2B4/MAP2/PLAT/GABARAPL1/LMO2/CD44/ICAM2/LPXN/DTNA/PCSK1/FAS/CREM/MAP1A/SUSD5/LRIG1/GPX3/DUSP1/IL15/PLK2/RRAD/TGFBR2/SERPINH1/KITLG/ABLIM3/ELL2/IL6R/NACC2/SNRK/SLCO3A1/HMOX1/HSPB1/LAMP3/DNAJB6/DYNC1I1/DUSP3
FOSTER_KDM1A_TARGETS_UP	FOSTER_KDM1A_TARGETS_UP	FOSTER_KDM1A_TARGETS_UP	143	0.466543	1.6022	0.00102564	0.00730431	0.00373821	2131	tags=31%, list=15%, signal=27%	DDR2/DPYSL3/ANK2/HSPB8/MMP2/FHL1/TSPAN2/COX7A1/THY1/MDFIC/CD200/PRICKLE1/COPZ2/LPAR1/ALOX5AP/RCSD1/NIN/MAP2/CTSL/CHI3L1/ELOVL4/RIMS1/PLA1A/RASGRP3/CLIC6/SASH1/NCKAP1L/AIM2/PTPN22/HOXD8/L3MBTL3/HECW2/LPL/RELN/PLXDC1/CD3D/TPBG/AASS/RRAGD/AQP9/CD74/SELPLG/RBMS2/PDLIM4/GPR137B
KEGG_FOCAL_ADHESION	KEGG_FOCAL_ADHESION	KEGG_FOCAL_ADHESION	144	0.682561	2.3449	0.00102564	0.00730431	0.00373821	2014	tags=50%, list=14%, signal=43%	THBS2/TNC/THBS4/COL11A1/MYL9/MYLK/COL5A1/COL6A3/FN1/THBS1/COL1A2/COL6A1/VEGFC/COL3A1/AKT3/CAV1/COL5A2/LAMA4/PDGFC/LAMA2/ITGA9/COL6A2/IGF1/PDGFRB/FLNC/PRKCB/COL1A1/ITGA1/FLNA/COL4A4/PDGFRA/VWF/COL4A2/SPP1/ITGA7/PIK3CG/ITGA4/HGF/ITGA8/PARVA/COL4A1/ACTN1/FYN/CAV2/BCL2/PIK3CD/ITGA11/IGF1R/LAMC1/PIK3R5/MAPK10/CCND2/LAMB1/COMP/LAMB2/ITGA5/ITGAV/PDGFD/PPP1R12A/THBS3/RELN/SHC4/SHC3/KDR/PARVG/VCL/RAC2/FLT…
MANALO_HYPOXIA_UP	MANALO_HYPOXIA_UP	MANALO_HYPOXIA_UP	143	0.700325	2.40506	0.00102564	0.00730431	0.00373821	2349	tags=62%, list=16%, signal=53%	SPOCK1/BGN/TNS1/MMP2/PTGIS/LOX/COL5A1/INHBA/GPNMB/MN1/COL1A2/VEGFC/FILIP1L/GABRP/CELF2/CD200/TGFBI/APOD/LRRC32/AXL/TMEM45A/NUAK1/SLC2A3/PLEKHO1/DCHS1/DKK3/HTRA1/GADD45B/ARL4C/RASSF2/GYPC/VWF/CHST15/COL4A2/IGFBP3/ITM2A/VLDLR/SERPINE1/SORBS2/PLOD2/RAI14/CXCR4/GJA5/SYNPO/F8/PAM/ATXN1/TXNIP/COL18A1/COL4A1/ACKR3/PDZD2/ABCA1/TPM1/BNIP3/LOXL2/NFASC/PTPRB/BCL6/LAMB1/MAST4/TRIO/HIVEP2/RPS6KA2/RRAS/PTGS1/M…
VECCHI_GASTRIC_CANCER_ADVANCED_VS_EARLY_UP	VECCHI_GASTRIC_CANCER_ADVANCED_VS_EARLY_UP	VECCHI_GASTRIC_CANCER_ADVANCED_VS_EARLY_UP	144	0.858748	2.95018	0.00102564	0.00730431	0.00373821	1391	tags=85%, list=10%, signal=77%	SFRP2/SFRP4/GAS1/COL8A1/FNDC1/THBS2/SPOCK1/COL10A1/ITGBL1/CYP1B1/PRRX1/FAP/MGP/EFEMP1/DDR2/SULF1/THBS4/CRISPLD1/COL11A1/TIMP3/FBN1/FRMD6/CTHRC1/FMO2/TWIST1/CDH11/ANTXR1/PLXDC2/BGN/GPC6/SNAI2/VCAN/CPE/LOX/ADAMTS2/MOXD1/INHBA/NOX4/SLIT2/FBXO32/FN1/EDNRA/GPNMB/COL12A1/GFPT2/TRPC1/FSTL1/THBS1/COL1A2/RAB31/COL15A1/LTBP2/PDE3A/MAFB/CALD1/ISM1/GNB4/ARMCX1/TNFAIP6/MYH10/AKT3/COL5A2/ZNF423/NXN/PDGFC/NID2/…
GAUSSMANN_MLL_AF4_FUSION_TARGETS_G_UP	GAUSSMANN_MLL_AF4_FUSION_TARGETS_G_UP	GAUSSMANN_MLL_AF4_FUSION_TARGETS_G_UP	140	0.559218	1.91765	0.00102669	0.00730431	0.00373821	2163	tags=36%, list=15%, signal=31%	CLMP/CYP1B1/MRGPRF/FIBIN/ADH1B/NDN/ACTA2/EPHA7/SPARCL1/FBXO32/THBS1/PALLD/NEGR1/PRKG1/IGF1/ANGPT1/SYT11/C3/FLI1/MPPED2/MS4A6A/DOCK10/LYVE1/CD48/SELP/ROR2/MXRA8/DAAM2/EGR2/RAI14/SESN3/DOCK8/UCHL1/NCALD/CRTAM/RAMP3/CREBRF/NDNF/SCUBE2/FRRS1L/RELN/EBF3/TSLP/LRRC49/ARID5B/TSHZ1/SPIRE1/RBP1/EMB/CHODL
KEGG_REGULATION_OF_ACTIN_CYTOSKELETON	KEGG_REGULATION_OF_ACTIN_CYTOSKELETON	KEGG_REGULATION_OF_ACTIN_CYTOSKELETON	147	0.53777	1.84864	0.00102669	0.00730431	0.00373821	3253	tags=49%, list=23%, signal=38%	FGF7/MYL9/MYLK/FN1/CFL2/MYH10/PDGFC/ITGA9/PDGFRB/FGF2/ITGAM/ITGA1/MRAS/ARHGEF6/PDGFRA/ITGB2/CD14/RDX/MSN/ITGA7/PIK3CG/ITGA4/FGF13/ITGA8/TIAM1/FGFR1/F2R/ACTN1/PIK3CD/ITGA11/CYFIP2/PIK3R5/NCKAP1L/GSN/ITGA5/ITGAV/PDGFD/PPP1R12A/WASF1/RRAS/PIP4K2A/BDKRB1/ITGAX/VCL/RAC2/SSH1/VAV1/PIK3R1/ITGAL/CHRM3/ENAH/ABI2/FGFR2/FGF1/BDKRB2/ITGB1/PAK3/ITGB5/FGF14/FGF10/MYH9/FGD3/GNA12/DOCK1/ACTN2/APC/DIAPH2/WAS/ROCK…
KONDO_EZH2_TARGETS	KONDO_EZH2_TARGETS	KONDO_EZH2_TARGETS	142	0.653295	2.24243	0.00102669	0.00730431	0.00373821	2195	tags=52%, list=15%, signal=45%	COL8A1/SPOCK1/ITGBL1/CRISPLD1/KCNMA1/ABI3BP/MYLK/FABP4/GPC6/FHL1/TYRP1/CPE/C1S/IGFBP5/SSPN/RBMS3/TNFAIP6/COL3A1/SAMD4A/NEGR1/NRP1/CAP2/HAS2/SPARC/WWTR1/TMTC1/DSEL/TMEM45A/PRR16/ANTXR2/FLI1/COL1A1/MS4A1/TTC28/GJA1/CSGALNACT2/IGFBP3/KLF9/SERPINE1/LMCD1/DOCK4/EMP1/SHISA3/GNA14/BCL2A1/ELMO1/ST3GAL6/IFIT2/LPAR6/MYEF2/HLF/RNF144B/DNER/UST/NTN4/NNMT/YPEL5/NCF4/AOX1/CD59/EDIL3/FAM43A/GULP1/RRAGD/ADCY7/MA…
RIGGI_EWING_SARCOMA_PROGENITOR_DN	RIGGI_EWING_SARCOMA_PROGENITOR_DN	RIGGI_EWING_SARCOMA_PROGENITOR_DN	147	0.698872	2.40244	0.00102669	0.00730431	0.00373821	2162	tags=67%, list=15%, signal=57%	SFRP4/MIR100HG/COL10A1/PRRX1/COL14A1/FBLN1/SCRG1/FGF7/BICC1/DPYSL3/MRGPRF/DNM3OS/GLT8D2/BNC2/SPON1/FIBIN/SRPX/CXCL12/DCN/GPC6/PDE1A/PDZRN3/PTGIS/ECM2/VCAN/C1S/MOXD1/C1R/PPP1R3C/SERPING1/ZNF521/GFPT2/ALDH1A3/EBF1/NRP2/SVEP1/LAMA4/NRP1/PTGFR/LUM/PTN/HAS2/NREP/COL6A2/CSGALNACT1/BEND6/IGFBP6/IL1R1/MMP16/GNG2/HEG1/GXYLT2/DPYD/SOBP/PDGFRA/PDE4B/PDE7B/LXN/ADAM12/TMEM158/GALNT15/RUNX2/HGF/CLDN11/ETV1/KCN…
WP_FOCAL_ADHESION	WP_FOCAL_ADHESION	WP_FOCAL_ADHESION	140	0.662897	2.27318	0.00102669	0.00730431	0.00373821	2014	tags=49%, list=14%, signal=42%	THBS2/TNC/THBS4/MYL9/MYLK/FN1/THBS1/COL1A2/VEGFC/AKT3/CAV1/COL5A2/LAMA4/PDGFC/LAMA2/ITGA9/COL6A2/IGF1/PDGFRB/FLNC/PPP1R12B/PRKCB/COL1A1/ITGA1/FLNA/COL4A4/PDGFRA/VWF/COL4A2/SPP1/ITGA7/ITGA4/HGF/ITGA8/PARVA/COL4A1/ACTN1/FYN/CAV2/BCL2/PIK3CD/HCK/ITGA11/IGF1R/LAMC1/MAPK10/CCND2/LAMB1/COMP/LAMB2/ITGA5/ITGAV/PDGFD/PPP1R12A/THBS3/RELN/SHC4/SHC3/KDR/FGR/PARVG/VCL/RAC2/FLT1/COL5A3/TNN/VAV1/PIK3R1
NABA_ECM_REGULATORS	NABA_ECM_REGULATORS	NABA_ECM_REGULATORS	141	0.583461	2.001	0.00102775	0.00730431	0.00373821	2193	tags=43%, list=15%, signal=36%	SULF1/TIMP3/SERPINF1/MMP2/CTSK/CD109/LOX/ADAMTS2/SERPING1/TIMP2/LOXL1/F13A1/ADAMTS1/ADAMTS12/A2M/ITIH5/MMP16/SERPINE2/TIMP1/ADAM19/ADAMTS3/HTRA1/CTSO/MMP13/PAPPA/ADAM12/ADAMTS5/SERPINE1/ADAMTS6/PLOD2/FAM20C/P4HA3/SULF2/ADAMTSL3/PLAT/ADAMTS8/PLAU/CTSL/SERPINB9/LOXL2/MMP11/ADAMDEC1/TGM2/MMP9/FAM20A/SERPINI1/LOXL3/MMP8/SERPINB2/PAMR1/CTSG/CST7/HTRA3/ADAMTSL1/MMP14/SERPINH1/AGT/CTSF/ADAMTS9/ADAM33
OSWALD_HEMATOPOIETIC_STEM_CELL_IN_COLLAGEN_GEL_UP	OSWALD_HEMATOPOIETIC_STEM_CELL_IN_COLLAGEN_GEL_UP	OSWALD_HEMATOPOIETIC_STEM_CELL_IN_COLLAGEN_GEL_UP	141	0.515932	1.7694	0.00102775	0.00730431	0.00373821	2313	tags=42%, list=16%, signal=35%	CYP1B1/FBN1/CCL2/FERMT2/COL15A1/TNFAIP6/IL6/NREP/PTX3/CDC42EP3/FLNC/TCF4/GPR183/C3AR1/LEF1/GADD45B/CD14/ARL4C/MAGEH1/PDE4B/SBSPON/AMIGO2/KLF9/HGF/EGR3/RGS2/RHOQ/BCL2A1/PTGS2/CTSL/CD44/RGS1/FZD7/TREM1/CD83/RHOBTB3/CCL4/AVPR1A/DUSP1/RASSF4/DAB2/PLK2/SERPINB2/ZFP36L1/IL2RB/SLCO2B1/SPSB1/CXCL10/TNFAIP3/MAOB/CIRBP/EGR1/HOMER3/RNASE1/KLF2/ICAM1/BTG2/PTGER4/NAP1L1
KEGG_CYTOKINE_CYTOKINE_RECEPTOR_INTERACTION	KEGG_CYTOKINE_CYTOKINE_RECEPTOR_INTERACTION	KEGG_CYTOKINE_CYTOKINE_RECEPTOR_INTERACTION	138	0.622564	2.13117	0.00103093	0.00730431	0.00373821	2307	tags=51%, list=16%, signal=43%	CCL11/CCL19/CXCL12/CCL2/INHBA/GHR/VEGFC/PDGFC/IL6/CXCL13/PDGFRB/CCL21/BMPR1B/CCL8/KIT/IL1R1/IL7R/CCR2/TGFB3/PDGFRA/CX3CR1/CSF2RB/TNFSF4/TNFSF13B/IL11/IL10RA/TNFSF8/CCR5/HGF/CXCR4/CCL5/CCR1/IL6ST/OSMR/CSF1R/TGFB2/CCR7/CCL13/TGFBR1/LIFR/FAS/IL24/CCL4/CSF2RA/PPBP/CXCL9/IL11RA/PLEKHO2/CCL26/ACVRL1/BMPR2/IL15/IL3RA/KDR/CCL7/TSLP/LTB/FLT1/IL2RB/TGFBR2/KITLG/CXCL10/CCL23/CD27/IL6R/CCR3/IL18RAP/OSM/IL12R…
MANNE_COVID19_COMBINED_COHORT_VS_HEALTHY_DONOR_PLATELETS_DN	MANNE_COVID19_COMBINED_COHORT_VS_HEALTHY_DONOR_PLATELETS_DN	MANNE_COVID19_COMBINED_COHORT_VS_HEALTHY_DONOR_PLATELETS_DN	138	0.620951	2.12565	0.00103093	0.00730431	0.00373821	2734	tags=56%, list=19%, signal=46%	DPYSL3/CXCL12/TNS1/IGFBP5/CPXM2/COL15A1/TFPI2/IL33/MS4A7/A2M/TGFBI/KCTD12/IL7R/LDB2/PID1/DPYD/MPEG1/PLCL1/PAPPA/COL4A2/RGS18/ADAM12/CDH5/PTPRD/NRN1/DMD/SYNPO/P2RY12/PREX2/MAP3K7CL/COL4A1/CEMIP/KCND3/TGFB2/FGD5/UTRN/ARHGAP29/TMEM150C/AFF3/SASH1/WLS/RAMP3/MAPK10/AVPR1A/CLEC10A/SDK1/CPVL/HECW2/HLA-DRA/HLA-DQA1/ACVRL1/IL3RA/KDR/MS4A14/HLA-DMB/HLA-DOA/HLA-DQB1/WDFY4/MYOF/PARD3B/PAX5/SETD7/SH2D1A/P2RY1…
MEBARKI_HCC_PROGENITOR_WNT_UP	MEBARKI_HCC_PROGENITOR_WNT_UP	MEBARKI_HCC_PROGENITOR_WNT_UP	138	0.725731	2.48433	0.00103093	0.00730431	0.00373821	1634	tags=54%, list=11%, signal=49%	CCDC80/RSPO3/THBS2/SPOCK1/CYP1B1/FAP/PDLIM3/HMCN1/DPYSL3/FBN1/BNC2/CTHRC1/DCN/MMP2/TYRP1/DACT1/VCAN/PI15/MOXD1/IGFBP5/JAM2/FN1/LAYN/PDGFRL/CRISPLD2/SCG5/COL1A2/PRICKLE2/OLFML3/TNFAIP6/COL3A1/SRPX2/COL5A2/DPT/NXN/LUM/EVI2A/SPARC/MRC2/TGFBI/GLIPR1/LRRC15/NR2F1-AS1/IL1R1/RBM24/COL1A1/ADAM19/FLNA/LEF1/ARL4C/PRSS23/MMP13/SLC1A3/ADAM12/TMEM158/SERPINE1/SEMA3C/CCR1/ACTN1/EPYC/CSF1R/TGFB2/LCP1/MYADM/RGCC…
UDAYAKUMAR_MED1_TARGETS_DN	UDAYAKUMAR_MED1_TARGETS_DN	UDAYAKUMAR_MED1_TARGETS_DN	138	0.526008	1.80064	0.00103093	0.00730431	0.00373821	3132	tags=52%, list=22%, signal=41%	TIMP3/HSPB8/FHL1/SNAI2/GPNMB/MN1/MEIS1/PCDH7/PALLD/CLEC2B/ADAMTS1/AXL/SLC2A3/KANK2/COL1A1/GADD45B/LXN/RCBTB2/HSPB7/TXNIP/TSC22D3/RBPMS/RGS2/ACKR3/GABARAPL1/PEA15/TPM1/FAM13B/BMP6/SMTN/HEY1/LIFR/FAS/GSN/CREM/RCAN1/PTBP2/RHOB/ADCY9/TRIO/PPP1R12A/CITED2/PDE2A/PLK2/ARID5B/CPM/TFPI/MAP7D1/MTCL1/PHLDA3/CDKN1C/HMOX1/ADM/HERC1/GRK5/DNAJB6/HBP1/RASSF9/DNAJB9/PTEN/BTG1/SAP30L/SNAP25/DENND3/ETS2/ATG14/C11or…
KEGG_MAPK_SIGNALING_PATHWAY	KEGG_MAPK_SIGNALING_PATHWAY	KEGG_MAPK_SIGNALING_PATHWAY	139	0.507844	1.73708	0.00103199	0.00730431	0.00373821	2879	tags=39%, list=20%, signal=31%	FGF7/CACNA2D1/AKT3/MEF2C/PDGFRB/FGF2/FLNC/HSPA2/PRKCB/CACNA2D3/IL1R1/FLNA/TGFB3/MRAS/PDGFRA/GADD45B/CD14/HSPA6/RASGRF2/FGF13/CACNB2/FGFR1/PRKACB/TGFB2/RASGRP3/TGFBR1/MAPK10/FAS/DUSP1/MAP3K3/RPS6KA2/RRAS/RASGRP1/PPP3CC/RASGRP2/RAC2/TGFBR2/PLA2G5/PPP3CB/CACNA1C/DUSP10/HSPB1/FGFR2/FGF1/ELK4/MAP3K8/DUSP3/PRKCA/RAPGEF2/FGF14/FGF10/RAP1A/IKBKB/MAP3K6
NABA_ECM_GLYCOPROTEINS	NABA_ECM_GLYCOPROTEINS	NABA_ECM_GLYCOPROTEINS	131	0.772957	2.64553	0.00103306	0.00730431	0.00373821	1949	tags=61%, list=13%, signal=53%	FNDC1/RSPO3/THBS2/MFAP5/FBLN1/MGP/TNC/EFEMP1/THBS4/CRISPLD1/ABI3BP/HMCN1/FBN1/SMOC2/SPON1/CTHRC1/SRPX/AEBP1/ECM2/SPARCL1/IGFBP5/PCOLCE/SLIT2/LTBP1/CILP/FN1/CRISPLD2/THBS1/LTBP2/MFAP4/FBLN5/POSTN/EFEMP2/TNFAIP6/SRPX2/SVEP1/FBLN2/LAMA4/DPT/NID2/FGL2/LAMA2/SPARC/TGFBI/MMRN1/EMILIN1/MXRA5/IGFBP6/PAPLN/MMRN2/IGFBP4/SBSPON/VWF/MFAP2/PXDN/IGFBP3/IGFBP7/SPP1/NID1/RSPO2/NTN1/THSD4/LAMC1/LAMB1/COMP/CRIM1/N…
PLASARI_TGFB1_TARGETS_10HR_UP	PLASARI_TGFB1_TARGETS_10HR_UP	PLASARI_TGFB1_TARGETS_10HR_UP	131	0.603102	2.06418	0.00103306	0.00730431	0.00373821	2882	tags=54%, list=20%, signal=44%	CNN1/TNC/THBS4/TIMP3/INHBA/FBXO32/TSPAN2/CRISPLD2/GFPT2/ALDH1A3/OLR1/TFPI2/COL8A2/PDGFC/IL6/HAS2/FGF2/MEOX1/HSPA2/NUAK1/HTR2B/GREM2/HECTD2/GADD45B/PTHLH/MCAM/IL11/ADAM12/EGR2/SERPINE1/PDE4DIP/CHST11/ABCB1/PTGS2/HCK/TGFBR1/HEY1/CMKLR1/FKBP5/GPR84/MICAL2/KLHL29/SOCS2/SPHK1/ITGA5/MMP9/CDYL2/PMEPA1/GFOD1/RGS16/FLT1/FOXC2/CREB3L2/TNFAIP3/ANKH/CDH6/CSPG4/FOXS1/HEYL/ELN/NFIL3/NES/NFATC1/FSTL3/KHDRBS3/BT…
YAGI_AML_FAB_MARKERS	YAGI_AML_FAB_MARKERS	YAGI_AML_FAB_MARKERS	136	0.546415	1.87181	0.00103306	0.00730431	0.00373821	2017	tags=43%, list=14%, signal=38%	NAP1L3/COL11A1/RUNX1T1/TIMP3/CFH/TRPC1/TIMP2/MYH10/CAV1/LGALS1/DOK5/EVI2A/CD200/TUSC3/DLC1/SERPINE2/ADAMTS3/CSF2RB/LY86/PKIG/BAG2/MLLT11/AIF1/NR4A3/PLOD2/NLRP3/ELOVL5/LDLRAD4/ATXN1/LAIR1/F2R/AP1S2/TPM1/ICAM2/LCP1/PBX1/NCAM1/STAT4/ULK2/PKIA/TGM2/MAST4/PROS1/GIT2/TRPC6/ZBTB16/AOAH/SERPINI1/GJA4/RYR3/ITGAX/SAMHD1/ANXA5/VCL/ARID5B/SERPINH1/CPM/ELL2/AHNAK
LEE_DIFFERENTIATING_T_LYMPHOCYTE	LEE_DIFFERENTIATING_T_LYMPHOCYTE	LEE_DIFFERENTIATING_T_LYMPHOCYTE	137	0.681806	2.33197	0.00103413	0.00730431	0.00373821	2764	tags=69%, list=19%, signal=56%	CELF2/EVI2A/FNBP1/PRKCB/FLI1/IL7R/TAGAP/ARHGEF6/CD52/TMEM71/CD48/EVI2B/ITGB2/LEF1/PTPRC/DOCK2/CD53/ITM2A/RCSD1/KLHL6/AIF1/HCLS1/EVL/LAPTM5/PIK3CG/CXCR4/SELL/DOCK8/RHOH/SLA/TXNIP/FGFR1/TRAF3IP3/ARHGAP9/GMFG/PRKCH/VAMP1/TRAT1/NLRC3/TRBC1/TNFAIP8/CD2/ICAM2/LPXN/CYFIP2/P2RY8/ITK/RGCC/SATB1/ARHGDIB/NCKAP1L/GIMAP2/GATA3/FKBP5/CAMK1D/ARHGAP25/CORO1A/MR1/SASH3/INPP4A/APBB1IP/RASGRP1/SLFN5/CD3D/ARHGAP30/R…
MCBRYAN_PUBERTAL_BREAST_3_4WK_UP	MCBRYAN_PUBERTAL_BREAST_3_4WK_UP	MCBRYAN_PUBERTAL_BREAST_3_4WK_UP	137	0.523704	1.79122	0.00103413	0.00730431	0.00373821	1372	tags=31%, list=9%, signal=29%	GAS1/COL8A1/CNN1/TNC/EFEMP1/MYH11/HSPB8/HSD11B1/SFRP1/FBXO32/FN1/EDNRA/MAFB/SRPX2/PTN/ID4/GABRP/HAS2/MRC2/COL16A1/KIT/EPDR1/TGFB3/RASSF2/BASP1/GJA1/TRPS1/FZD1/CDH5/SPP1/EGR2/FGF13/CD248/PRKACB/TIE1/GABARAPL1/SGTB/CHI3L1/RNASE2/PEAR1/CDKN2B/GSN/GATA3
PHONG_TNF_RESPONSE_VIA_P38_COMPLETE	PHONG_TNF_RESPONSE_VIA_P38_COMPLETE	PHONG_TNF_RESPONSE_VIA_P38_COMPLETE	137	0.48009	1.64204	0.00103413	0.00730431	0.00373821	2265	tags=32%, list=16%, signal=27%	KCNMA1/SYNM/FABP4/PRKD1/VCAN/IGFBP5/ZCCHC24/NAV3/CAV1/CSGALNACT1/GLIPR1/TCF4/IL7R/SERPINE2/DIO2/SSBP2/ARL4C/SVIL/IL11/SH3BP5/NR3C1/NCALD/WNT5A/RHOQ/GABARAPL1/PTGS2/RGS1/PBX1/CEP68/METTL7A/ITGA5/S100A4/PSD3/PPP1R12A/CD59/FBXL5/EHD3/LIMCH1/KLF10/FZD2/EGR1/MAP7D1/SV2A/ENAH
REACTOME_G_ALPHA_Q_SIGNALLING_EVENTS	REACTOME_G_ALPHA_Q_SIGNALLING_EVENTS	REACTOME_G_ALPHA_Q_SIGNALLING_EVENTS	137	0.543364	1.85846	0.00103413	0.00730431	0.00373821	2607	tags=44%, list=18%, signal=36%	RGS4/EDNRA/GNB4/AGTR1/PTGFR/TAC1/GNG11/GNG2/HTR2B/CYSLTR1/ITPR1/LPAR1/HTR2A/RGS18/GPR65/GPR68/GRP/GNA14/RGS13/RGS2/F2R/PRKCH/LPAR6/BTK/RGS1/GHRL/F2RL2/PROK2/RGS5/ANXA1/AVPR1A/TRPC6/TRIO/RPS6KA2/LPAR4/TACR2/FPR2/BDKRB1/RASGRP1/RGS16/RASGRP2/GNG7/EDNRB/EDN1/PIK3R1/ITPR2/CCL23/AGT/GNA15/P2RY10/CHRM3/RGS3/GPR4/RGS17/PTAFR/BDKRB2/GRK5/PRKCQ/RGS19/PRKCA
IVANOVA_HEMATOPOIESIS_STEM_CELL_LONG_TERM	IVANOVA_HEMATOPOIESIS_STEM_CELL_LONG_TERM	IVANOVA_HEMATOPOIESIS_STEM_CELL_LONG_TERM	133	0.590336	2.02101	0.00103627	0.00730431	0.00373821	2363	tags=46%, list=16%, signal=39%	PRRX1/PLN/BICC1/PLXDC2/FILIP1/TNS1/JAM2/SETBP1/FSTL1/JAM3/PLSCR4/TWIST2/CLIP4/RORA/NBEA/PTPRZ1/ANGPT1/PRR16/CNTN1/LDB2/LIX1L/FKBP7/ST8SIA4/ZBTB20/PCDH9/SYNPO/ADARB1/DOCK8/HOXA5/EGR3/ATXN1/BEND5/COL18A1/TIE1/RHOQ/UTRN/CHIC1/CBX7/LPP/IGF1R/HLF/CRIM1/LAMB2/CBX6/FOXN3/HOXA3/EPB41L2/RRAS/PRDM1/PTPN21/ARHGEF10/GM2A/ZDHHC17/TTLL7/RBP1/CHST2/AQP4/NPY1R/CACNA1C/CSAD/DNM1
MARKEY_RB1_ACUTE_LOF_DN	MARKEY_RB1_ACUTE_LOF_DN	MARKEY_RB1_ACUTE_LOF_DN	135	0.652087	2.23081	0.00103627	0.00730431	0.00373821	2168	tags=54%, list=15%, signal=46%	OGN/PRRX1/MEOX2/CH25H/IGFBP5/CPXM2/SERPING1/FCGR2B/EVI2A/TGFBI/APOD/TMEM45A/ITGAM/CCL8/C3AR1/IL7R/PLEKHO1/TYROBP/NUPR1/FKBP7/CD52/MPEG1/ITGB2/CPXM1/PTPRC/IGFBP3/STOM/HCLS1/C1QB/IFI16/FPR1/CCL5/CCR1/NCF2/BCL2A1/GMFG/LMO2/CSF1R/ABCA1/C1QC/LST1/IFIT2/NPR3/SERPINB9/HCK/LCP1/CD72/SRGN/LAT2/GBP2/NCKAP1L/RAB8B/CSF2RA/SPHK1/PLA2G7/NCF4/STAB1/SOCS3/CCL7/ITGAX/RAC2/SGCB/VAV1/CXCL10/SELPLG/CCL23/FERMT3/IFIT…
REACTOME_MUSCLE_CONTRACTION	REACTOME_MUSCLE_CONTRACTION	REACTOME_MUSCLE_CONTRACTION	130	0.648855	2.218	0.00103627	0.00730431	0.00373821	2038	tags=37%, list=14%, signal=32%	ACTG2/PLN/MYH11/MYL9/MYLK/LMOD1/SCN7A/ACTA2/DES/TPM2/TRPC1/CACNA2D1/KCNE4/CALD1/CASQ2/FXYD6/WWTR1/CLIC2/VIM/SLC8A1/CACNA2D3/ACTC1/ITPR1/ITGA1/SCN4B/ATP1A2/SORBS1/FGF13/DMD/ATP2B4/CACNB2/ANXA6/KCND3/TPM1/ANXA1/TMOD2/GUCY1A2/KAT2B/TMOD1/RYR3/VCL/KCND2/ABCC9/SCN1B/DYSF/ITPR2/RYR2/TPM4
TAKEDA_TARGETS_OF_NUP98_HOXA9_FUSION_8D_DN	TAKEDA_TARGETS_OF_NUP98_HOXA9_FUSION_8D_DN	TAKEDA_TARGETS_OF_NUP98_HOXA9_FUSION_8D_DN	133	0.695544	2.38119	0.00103627	0.00730431	0.00373821	2192	tags=65%, list=15%, signal=55%	KCNMA1/COLEC12/ANTXR1/SRPX/PLXDC2/HSD11B1/ST6GALNAC5/GPNMB/TSPAN2/FCGR2B/TM6SF1/MRC1/NRP1/GPR34/TGFBI/FPR3/GLIPR2/CD163/ITGAM/IL7R/CLEC5A/PID1/ADAM19/GXYLT2/CLEC7A/CYBB/SOBP/HTRA1/CR1/CD14/ENTPD1/JAZF1/TDO2/MAF/LCP2/CLEC4A/SLC16A7/ITM2A/SLAMF8/C1QB/CYTL1/DOCK4/FPR1/ALOX5/ST8SIA1/EMP1/NCF2/C1QA/ETS1/C5AR1/FCN1/C1QC/TRAT1/ATP10D/CHI3L1/BCL2/PRNP/RAB30/ADORA3/S100B/BCL6/PDK4/MS4A2/CAMK1D/PPBP/PLA2G7…
WIERENGA_STAT5A_TARGETS_UP	WIERENGA_STAT5A_TARGETS_UP	WIERENGA_STAT5A_TARGETS_UP	130	0.576883	1.97197	0.00103627	0.00730431	0.00373821	2982	tags=56%, list=21%, signal=45%	CCL2/CH25H/IGFBP5/CFH/OLR1/COL6A1/RNF217/FPR3/HSPA2/ANTXR2/IL7R/GNG2/SAMSN1/FCGR2A/GADD45B/IGFBP4/CPXM1/CLEC4A/GPR65/SPP1/HSPA6/CCL5/EMP1/RNF144A/GABARAPL1/ABCA1/PLAU/CCR7/RGS1/TLE4/TGFBR1/VASN/CCND2/CD83/STAP1/TGM2/MAP1A/SOCS2/PIK3IP1/IL3RA/DAB2/CST7/GGT5/PHTF2/LTB/ST3GAL5/PLVAP/CXCL10/PTGER2/TTLL7/EGR1/IL18RAP/KLF2/BATF3/OSM/STK17B/BTG2/CDKN1C/SLC2A10/ADM/LAMP3/NFIL3/GATA2/CCL22/IL4I1/BTG1/NOD1…
WP_MAPK_SIGNALING_PATHWAY	WP_MAPK_SIGNALING_PATHWAY	WP_MAPK_SIGNALING_PATHWAY	135	0.498812	1.70645	0.00103627	0.00730431	0.00373821	2879	tags=38%, list=20%, signal=31%	FGF7/CACNA2D1/AKT3/MEF2C/PDGFRB/FGF2/FLNC/HSPA2/LRRK2/CACNA2D3/IL1R1/PLA2G4C/FLNA/TGFB3/MRAS/CD14/HSPA6/RASGRF2/FGF13/CACNB2/FGFR1/PRKACB/TGFB2/RASGRP3/TGFBR1/MAPK10/FAS/DUSP1/RRAS/RASGRP1/PPP3CC/RASGRP2/RAC2/TGFBR2/PPP3CB/CACNA1C/DUSP10/HSPB1/FGFR2/FGF1/ELK4/NFATC1/MAP3K8/DUSP3/PRKCA/RAPGEF2/FGF14/FGF10/RAP1A/IKBKB/MAP3K6
GRAESSMANN_RESPONSE_TO_MC_AND_SERUM_DEPRIVATION_UP	GRAESSMANN_RESPONSE_TO_MC_AND_SERUM_DEPRIVATION_UP	GRAESSMANN_RESPONSE_TO_MC_AND_SERUM_DEPRIVATION_UP	132	0.625003	2.13568	0.00103734	0.00730431	0.00373821	2277	tags=51%, list=16%, signal=43%	OGN/ABI3BP/BGN/CCL2/HSD11B1/SLC24A3/GHR/PHLDB2/FSTL1/COL3A1/COL5A2/RECK/STEAP4/PDGFRB/KCTD12/ANGPT1/BOC/C3/DLC1/AQP1/DKK3/PTHLH/MNDA/PRSS23/IGFBP7/CEP112/TXNIP/TLR2/THEMIS2/RBM43/IFIT2/ELOVL4/MYOC/CD2/PRELP/ZNF503/GBP2/LIFR/FAS/METTL7A/RNF144B/CAPN6/NNMT/TACR2/LIPA/CCL7/TMEM140/PMEPA1/SAMHD1/ADCY7/N4BP2L1/COL5A3/COL4A3/IRS1/IFI44/CXCL10/SLFN12/CCL23/IFIT3/TOR1AIP1/NKX2-3/APOL3/TP53INP1/NACC2/TRIB…
MCBRYAN_PUBERTAL_BREAST_4_5WK_DN	MCBRYAN_PUBERTAL_BREAST_4_5WK_DN	MCBRYAN_PUBERTAL_BREAST_4_5WK_DN	132	0.497128	1.69872	0.00103734	0.00730431	0.00373821	1663	tags=30%, list=12%, signal=26%	CHRDL1/FABP4/TNS1/NDN/BCHE/FHL1/ST6GALNAC5/PPP1R3C/EDNRA/COX7A1/NRK/LAMA4/NID2/IGFBP4/SORBS1/STOM/CDH5/NID1/QKI/EHD2/ETS1/PRKACB/TIE1/CD8A/PRELP/RNASE2/NFIC/PDK4/SOD3/HSPG2/SLC16A2/SH2B3/PTPN14/HLA-DQA1/ZBTB16/LPL/EPAS1/EPB41L2/LIPA
ZWANG_CLASS_3_TRANSIENTLY_INDUCED_BY_EGF	ZWANG_CLASS_3_TRANSIENTLY_INDUCED_BY_EGF	ZWANG_CLASS_3_TRANSIENTLY_INDUCED_BY_EGF	132	0.480787	1.64288	0.00103734	0.00730431	0.00373821	2987	tags=50%, list=21%, signal=40%	FRMD6/VGLL3/FERMT2/PHLDB2/OLR1/IL6/RORA/STEAP4/GEM/DLC1/CCDC71L/SERPINE1/NR4A3/EMP1/SEMA3C/RIMKLB/ATXN1/ETS1/RBMS1/ITPRIP/RGS2/PTGS2/MYADM/SEMA3A/IGF1R/LATS2/FKBP5/RCAN1/STX11/PROS1/DUSP1/PSD3/HIVEP2/SOCS3/PLK2/ZFP36L1/IRF2BPL/EDN1/ELL2/TNFAIP3/FBXL2/PANX1/ADAMTS9/SNRK/NAP1L1/ADM/ZSWIM6/SMAD7/ZBTB38/MBNL2/CRIP2/CEBPD/MAP3K8/NUMBL/NR4A2/MMP19/RAPGEF2/CLDND1/STK38L/PFKFB3/ANO6/PPFIBP1/BHLHE40/DENND…
KYNG_DNA_DAMAGE_UP	KYNG_DNA_DAMAGE_UP	KYNG_DNA_DAMAGE_UP	134	0.464806	1.5895	0.00103842	0.00730431	0.00373821	2417	tags=36%, list=17%, signal=30%	FBLN1/SYNC/FRZB/CYBRD1/PDE3A/NRK/NRP2/EVI2A/MEF2C/VCAM1/C3AR1/IL1R1/CYBB/ADAMTS3/ENTPD1/PLCL1/DOCK2/LCP2/SLC1A3/ADAM12/MITF/CHL1/HCLS1/CXCR4/PDE4DIP/WNT5A/TIE1/SOX7/CD8A/ITPKB/IL16/CCL13/AVPR1A/SLCO2A1/PTPRN2/HLA-DQB1/RUFY3/GM2A/BDH2/STAT5B/ARNT2/CYP39A1/NFYB/BCL2L2/PCSK5/SEC23A/QPCT/SMAD4
LI_WILMS_TUMOR_VS_FETAL_KIDNEY_1_UP	LI_WILMS_TUMOR_VS_FETAL_KIDNEY_1_UP	LI_WILMS_TUMOR_VS_FETAL_KIDNEY_1_UP	134	0.579921	1.98316	0.00103842	0.00730431	0.00373821	2091	tags=48%, list=14%, signal=41%	MYLK/SERPINF1/PDZRN3/CRYAB/ZEB2/PPP1R3C/COL1A2/PMP22/TCF21/ERG/LRRC32/AXL/GNG11/KCTD12/ANGPT1/IL1R1/THSD7A/LDB2/TEK/CTSO/ENPEP/MAGI2/MAF/FRY/MXRA8/CDH5/IGFBP7/SPP1/MITF/NR3C1/VLDLR/GNAI1/SEMA3C/OXCT1/RBPMS/CAV2/ST3GAL6/PLAU/ATP10D/DST/TNFAIP8/PRNP/PRCP/RGL1/TPST1/CRIM1/TBC1D9/CPVL/HOXD8/OLFML2A/IFIT1/CREBL2/KDR/DAB2/APOE/MERTK/MYOF/PODXL/TGFBR2/CA12/PLCG2/AHNAK/ACSL1/TFPI
MANNE_COVID19_NONICU_VS_HEALTHY_DONOR_PLATELETS_DN	MANNE_COVID19_NONICU_VS_HEALTHY_DONOR_PLATELETS_DN	MANNE_COVID19_NONICU_VS_HEALTHY_DONOR_PLATELETS_DN	128	0.590781	2.01513	0.00104058	0.00730431	0.00373821	2473	tags=48%, list=17%, signal=41%	NAP1L3/DPYSL3/CXCL12/TNS1/TFPI2/P2RY14/MS4A7/A2M/TGFBI/KCTD12/ANGPT1/FCER1A/IL7R/LDB2/PID1/DPYD/EMCN/PLCL1/SH3BGRL/PAPPA/COL4A2/RGS18/ADAM12/PTPRD/NRN1/DMD/SYNPO/P2RY12/MAP3K7CL/COL4A1/CEMIP/TGFB2/FGD5/UTRN/ARHGAP29/TMEM150C/AFF3/WLS/RAMP3/MAPK10/AVPR1A/SDK1/HLA-DRA/HLA-DQA1/EPAS1/CD1C/KDR/HLA-DOA/HLA-DQB1/CALU/WDFY4/PARD3B/IDS/SETD7/SH2D1A/P2RY10/ENAH/FTO/BANK1/ZNF347/KCNAB1/YAP1
MCBRYAN_PUBERTAL_BREAST_6_7WK_UP	MCBRYAN_PUBERTAL_BREAST_6_7WK_UP	MCBRYAN_PUBERTAL_BREAST_6_7WK_UP	126	0.501843	1.71398	0.00104058	0.00730431	0.00373821	2864	tags=45%, list=20%, signal=37%	PRRX1/DPYSL3/TNS1/IGFBP5/ZEB2/TIMP2/LAMA4/MEF2C/MS4A1/IGFBP4/SORBS1/ZBTB20/STOM/QKI/EHD2/ETS1/PRKACB/IL6ST/FZD4/CHI3L1/PRELP/TGFBR1/NFIC/CYGB/SOD3/CCND2/CORO1A/CRIM1/SH2B3/EPAS1/EPB41L2/ECM1/LIPA/EBF3/GM2A/EHD3/PIK3R1/ANKH/STAT5B/IL6R/SIRPA/SNTB2/TPSAB1/FTO/NFIX/NFIL3/PCMTD1/ATP8A1/SLC2A5/LCK/FSCN1/NFIB/PTEN/GID4/TBL1X/SECISBP2L/NDST1
PEREZ_TP53_AND_TP63_TARGETS	PEREZ_TP53_AND_TP63_TARGETS	PEREZ_TP53_AND_TP63_TARGETS	126	0.542598	1.85318	0.00104058	0.00730431	0.00373821	2653	tags=50%, list=18%, signal=41%	CRYAB/MOXD1/SLIT2/CRISPLD2/ZCCHC24/SMAD9/MAFB/FOXF1/EPB41L3/ID4/CELF2/RORA/PTX3/PALMD/MXRA5/UBE2QL1/NUAK1/ARHGEF6/MAN1C1/LBH/MAF/FRY/FZD1/GLIS2/IGFBP3/TOX/FGF13/TSC22D3/COL18A1/THEMIS2/FOXF2/NTN1/REEP1/RBP7/AUTS2/RGCC/SASH1/IGF1R/VASN/PPP1R16B/SHANK3/ADAP2/SIPA1L2/RHOB/SHC4/RASGRP1/FAM43A/TNRC6C/TACC1/NOTCH3/RASSF5/CHST2/EGR1/CDKN1C/NPTX1/NLRP1/PCSK5/ZSWIM6/SMAD7/GRK5/ZNF436/BTBD11/CAPN3
WIERENGA_STAT5A_TARGETS_DN	WIERENGA_STAT5A_TARGETS_DN	WIERENGA_STAT5A_TARGETS_DN	126	0.593654	2.02755	0.00104058	0.00730431	0.00373821	2060	tags=50%, list=14%, signal=43%	NAP1L3/MSRB3/MYLK/SERPINF1/PLXDC2/SLC24A3/TPM2/MEIS1/JAM3/GNG11/EMILIN1/ANGPT1/RBPMS2/FCER1A/PECAM1/SELP/CD14/CD93/VWF/WASF3/RGS18/CD84/GAPT/IFI16/FCER1G/CXCR4/LDLRAD4/OGFRL1/WFDC1/ETS1/KLHDC1/ACTN1/FCN1/ITPKB/PLEK/LST1/SLC9A9/RASGRP3/LHFPL2/PBX1/SALL2/MCEMP1/TCEAL1/SH3PXD2A/CORO1A/STX11/PROS1/PLEKHO2/DOK3/GJA4/IRS2/LOXL3/ITGB1BP2/CLDN5/VASH1/GFOD1/CTSG/TMC8/CD96/UBASH3B/PLCG2/TPM4/FERMT3
WU_CELL_MIGRATION	WU_CELL_MIGRATION	WU_CELL_MIGRATION	128	0.590027	2.01255	0.00104058	0.00730431	0.00373821	1641	tags=48%, list=11%, signal=43%	FBLN1/EFEMP1/BICC1/TIMP3/SNAI2/AKAP12/VCAN/TPM2/FN1/MAP1B/THBS1/RAB31/OLR1/TFPI2/TUBB6/AHNAK2/PDGFC/ADAMTS1/COL6A2/WWTR1/VIM/TGFBI/GLIPR1/FGF2/AXL/GNG11/DSE/IGFBP6/DKK3/ARL4C/GJA1/LPAR1/MSN/CHST15/COL4A2/IGFBP3/IGFBP7/SERPINE1/EMP3/TXNIP/PLAGL1/COL18A1/RBPMS/NR2F2/WNT5A/COL4A1/FYN/PTGS2/ARHGAP29/LOXL2/TSPAN4/SRGN/ARHGDIB/GATA3/RHOBTB3/TGM2/NNMT/DCBLD2/S100A4/EPAS1/EPB41L2/SACS
EBAUER_TARGETS_OF_PAX3_FOXO1_FUSION_UP	EBAUER_TARGETS_OF_PAX3_FOXO1_FUSION_UP	EBAUER_TARGETS_OF_PAX3_FOXO1_FUSION_UP	124	0.644824	2.20004	0.00104167	0.00730431	0.00373821	2547	tags=52%, list=18%, signal=43%	TAGLN/DCN/AEBP1/TNS1/FHL1/ACTA2/CRYAB/DES/C1R/COL6A3/SGCD/CASQ2/AHNAK2/EPB41L3/WWTR1/COL16A1/MEF2C/PALMD/SMPX/COL1A1/MRAS/ARHGEF6/CD36/GADD45B/IGFBP4/CALCRL/CCR5/QKI/PDE4DIP/TXNIP/RGS2/HSPB2/PLEK/REEP1/TPM1/UTRN/MACF1/NCAM1/LDB3/LAT2/TRAC/TGM2/EFS/HSPB3/RASSF4/ITGB1BP2/FER/ARMC9/MTSS1/CXCL10/ABLIM3/FABP3/ACSL1/INPP4B/HCFC1R1/TRAF5/CHODL/FAM13A/PBXIP1/RARB/BBS9/CLSTN2/PRKCQ/STK10
TONKS_TARGETS_OF_RUNX1_RUNX1T1_FUSION_HSC_DN	TONKS_TARGETS_OF_RUNX1_RUNX1T1_FUSION_HSC_DN	TONKS_TARGETS_OF_RUNX1_RUNX1T1_FUSION_HSC_DN	124	0.620646	2.11755	0.00104167	0.00730431	0.00373821	2547	tags=56%, list=18%, signal=47%	CYP1B1/TIMP3/CCL2/MMP2/IGFBP5/PMP22/LGALS1/TGFBI/GPR183/FCER1A/PLXNC1/IL7R/TYROBP/CYBB/CD52/CD48/FCGR2A/CD36/CSF2RB/RASSF2/IGFBP4/CLC/IL10RA/LCP2/ALOX5AP/SLC16A7/LAPTM5/CXCR4/LDLRAD4/EGR3/RHOH/SLA/ACTN1/TPM1/LST1/CCR7/XYLT1/LAT2/S100B/RAMP1/BIN2/MICAL2/PTPN22/SASH3/S100A4/ZBTB16/HDC/NCF4/STAB1/FPR2/ARHGEF10/CTSG/CST7/LTB/ADCY7/EHD3/NOD2/FHL2/SELPLG/ACSL1/IL6R/ITGAL/SLCO3A1/NKG7/DUSP10/KCNH2/CD33/…
TONKS_TARGETS_OF_RUNX1_RUNX1T1_FUSION_HSC_UP	TONKS_TARGETS_OF_RUNX1_RUNX1T1_FUSION_HSC_UP	TONKS_TARGETS_OF_RUNX1_RUNX1T1_FUSION_HSC_UP	124	0.650667	2.21998	0.00104167	0.00730431	0.00373821	2625	tags=65%, list=18%, signal=53%	ACTA2/VCAN/CH25H/TGFB1I1/FSTL1/ARMCX2/PALLD/COL3A1/CLEC2B/CD69/AGTR1/TUBA1A/ERG/EVI2A/SPARC/CD200/CDC42EP3/TUSC3/SLC2A3/THSD7A/SAMSN1/TNFSF4/PDE4B/CALCRL/PRSS23/MFAP2/ZBTB20/TOX/AMIGO2/HPGDS/NID1/S1PR1/IFI16/DNAJB5/EMP1/HOXA5/UCHL1/WFDC1/TXNIP/RBPMS/RGS13/PLAT/RGS2/LPAR6/SERPINB9/RGS1/FZD7/SMARCA1/GBP2/GSN/HLF/CREM/SOCS2/ECM1/RRAS/DAB2/SERPINB2/APOE/SLC35G2/TGFBR2/ARID5B/PNRC1/ZDHHC17/BNIP3L/TFPI…
WANG_CISPLATIN_RESPONSE_AND_XPC_DN	WANG_CISPLATIN_RESPONSE_AND_XPC_DN	WANG_CISPLATIN_RESPONSE_AND_XPC_DN	124	0.539114	1.83938	0.00104167	0.00730431	0.00373821	2603	tags=40%, list=18%, signal=33%	CYP1B1/FERMT2/SERPING1/CYBRD1/KCNMB1/TFPI2/VEGFC/TNFAIP6/FILIP1L/NRP1/PRKG1/HAS2/GLIPR2/NUAK1/FLI1/IL1R1/PDGFRA/STOM/MLLT11/GNAI1/EGR3/CD248/TSC22D3/MAP3K7CL/ITGA11/BCL6/HSPA12A/TCEAL1/HSPB3/RRAS/PTGS1/RAC2/SLC31A2/HLX/PNMA1/KLF10/PPP3CB/FZD2/YBX3/RABEP1/ADM/BPGM/SMAD7/ACVR1/VAMP4/CNTNAP1/HIPK3/MMP19/SYNJ1/HBP1
AFFAR_YY1_TARGETS_UP	AFFAR_YY1_TARGETS_UP	AFFAR_YY1_TARGETS_UP	125	0.556957	1.90031	0.00104275	0.00730431	0.00373821	2293	tags=41%, list=16%, signal=35%	COL10A1/EFEMP1/NAP1L3/PDLIM3/MMP2/CRYAB/EPHA7/CFH/ID4/ITGA9/SYT11/SLC2A3/CDO1/ACTC1/MS4A1/PLOD2/EBF2/UCHL1/TXNIP/SULF2/NPTX2/ACKR3/TGFB2/ABCA1/TPM1/ST6GALNAC3/BMP6/LDB3/GBP2/FAS/TGM2/LAMB2/CPEB1/DUSP1/KLRB1/JAK3/KDR/TPH1/TSLP/FLT1/IL17D/HHIP/SH2D1A/FABP3/CTSF/GPR137B/CHODL/TP53INP1/ICAM1/BTG2/CDKN1C
BERTUCCI_MEDULLARY_VS_DUCTAL_BREAST_CANCER_DN	BERTUCCI_MEDULLARY_VS_DUCTAL_BREAST_CANCER_DN	BERTUCCI_MEDULLARY_VS_DUCTAL_BREAST_CANCER_DN	122	0.752745	2.56457	0.00104275	0.00730431	0.00373821	1573	tags=57%, list=11%, signal=51%	COL8A1/SPOCK1/ACTG2/TAGLN/FAP/DDR2/EPHA3/THBS4/AOC3/MSRB3/TIMP3/MYL9/MYLK/BGN/FERMT2/FHL1/ACTA2/SNAI2/TPM2/TGFB1I1/FBXO32/RGS4/EDNRA/ZCCHC24/FSTL1/KCNMB1/CALD1/NAV3/MYH10/SRPX2/CAV1/MXRA7/LAMA2/ADAMTS12/DACT3/PTPRZ1/BOC/FLNC/PDE5A/DLC1/KANK2/PRICKLE1/AQP1/FLNA/CX3CR1/TTC28/COPZ2/MXRA8/ADAM12/KATNAL1/LMCD1/ATL1/PCDH18/PARVA/ACTN1/C20orf194/NPR3/LIMS2/SMTN/RGS5/SH3PXD2A/ZNF385D/HSPG2/RCAN1/GUCY1A2/…
LINDGREN_BLADDER_CANCER_CLUSTER_3_DN	LINDGREN_BLADDER_CANCER_CLUSTER_3_DN	LINDGREN_BLADDER_CANCER_CLUSTER_3_DN	122	0.496473	1.69146	0.00104275	0.00730431	0.00373821	3256	tags=48%, list=23%, signal=38%	SPOCK1/FRMD6/SNAI2/MEIS1/SAMD4A/FGL2/MXRA5/TUSC3/IFI16/PTPN13/ATXN1/GLI3/GMFG/COL7A1/THSD4/CD44/C20orf194/LDOC1/LPAR6/DST/ICAM2/SALL2/IGF1R/ZNF655/SH3PXD2A/PDE4D/MAST4/ARHGEF40/PSD3/EPB41L2/PTPRN2/EOGT/LPCAT2/PLCG2/AHNAK/CD81/LGMN/POLI/FBLN7/NLRP1/ZSWIM6/ZNF516/CHD9/TBC1D2B/CASP1/HNMT/PTPRE/TK2/GPSM3/IKBKB/ARHGAP1/DYRK4/JADE2/LIMS1/ABCC4/BBS1/ITM2C/AKAP13/VWA5A
CHIANG_LIVER_CANCER_SUBCLASS_CTNNB1_DN	CHIANG_LIVER_CANCER_SUBCLASS_CTNNB1_DN	CHIANG_LIVER_CANCER_SUBCLASS_CTNNB1_DN	121	0.704335	2.40061	0.00104384	0.00730431	0.00373821	1717	tags=58%, list=12%, signal=51%	CCDC80/THBS2/ASPN/C7/EFEMP1/SULF1/MYL9/CTHRC1/CCL19/SRPX/CXCL12/BGN/AEBP1/VCAN/COL5A1/MOXD1/ISLR/COL6A3/MCC/GPNMB/RCAN2/TIMP2/COL1A2/LOXL1/PMP22/COL3A1/ADAMTS1/LUM/C11orf96/EVI2A/PTGDS/GEM/KCTD12/MXRA5/TMEM45A/CCL21/GPR183/PAPLN/IL7R/SERPINE2/COL1A1/KCNT2/TIMP1/CD52/TNFSF4/BASP1/TNFSF13B/GLIS3/LXN/CMTM3/AMIGO2/EGR2/SERPINE1/CHST11/NCALD/SERPINB9/TNFAIP8/CD2/RGS1/ARRDC4/CYTIP/CYFIP2/STAT4/AIM2/TPS…
IVANOVA_HEMATOPOIESIS_STEM_CELL	IVANOVA_HEMATOPOIESIS_STEM_CELL	IVANOVA_HEMATOPOIESIS_STEM_CELL	119	0.591374	2.01298	0.00104384	0.00730431	0.00373821	2645	tags=44%, list=18%, signal=36%	CCL19/SLIT2/PKD2/NRXN3/PRKG1/CDK14/ITGA9/CHN1/IGDCC4/GEM/PALMD/TCF4/ITIH5/SYT11/EMCN/ARL4C/PDE4B/CPXM1/ZBTB20/VLDLR/EMP1/ETV1/PRKACB/COL18A1/ENG/COL4A1/PDZD2/CTSL/HOXB2/SASH1/ROBO4/RILPL1/GATA3/ZC2HC1A/LPAR4/FAM110B/SMARCA2/PEAK1/LRRC49/ZDBF2/IFI44/TRIM9/PARD6G/CCDC136/EGR1/SV2A/SMAD7/NFIX/PITPNC1/SEMA4C/NR4A2/RASD1
KIM_WT1_TARGETS_12HR_UP	KIM_WT1_TARGETS_12HR_UP	KIM_WT1_TARGETS_12HR_UP	120	0.607929	2.07065	0.00104384	0.00730431	0.00373821	2440	tags=49%, list=17%, signal=41%	SYNC/TIMP3/MYL9/MYLK/FERMT2/SNAI2/NOX4/MN1/ZCCHC24/THY1/TMEM255A/ID4/CDC42EP3/GPR183/PLEKHO1/AQP1/HEG1/HTRA1/PDGFRA/RUNDC3B/LBH/IL11/SH3BP5/KLF9/HSPA6/SERPINE1/ATP2B4/ST8SIA1/FGFR1/PLAT/RHOQ/PRKCH/PEA15/PLAU/BHLHE41/FZD7/CHRNA3/HSPA12A/PJA2/PSD3/YPEL5/IFIT1/DAB2/SLC35G2/GLI2/MYOF/PODXL/CA12/SERPINH1/CREB3L2/ACSL1/CSPG4/TRIB2/BTN3A3/ENO2/ADM/RBFOX2/FGF1/ZMIZ1
RIZKI_TUMOR_INVASIVENESS_3D_UP	RIZKI_TUMOR_INVASIVENESS_3D_UP	RIZKI_TUMOR_INVASIVENESS_3D_UP	120	0.497172	1.6934	0.00104384	0.00730431	0.00373821	2701	tags=39%, list=19%, signal=32%	CYP1B1/TNC/RUNX1T1/DCLK1/CXCL12/COL1A2/COL3A1/CD69/FILIP1L/PTN/NREP/CXCL13/TAC1/GLIPR1/SSBP2/MMP13/EGR2/S1PR1/DMD/GNAI1/PAM/RHOH/FGFR1/RGS13/FCN1/NPR3/BMP6/IGF1R/CD72/HLA-DPA1/SOD3/IRS2/PIP4K2A/RYR3/IKZF1/FBXL2/SLC16A6/GPR161/GZMA/ISCU/PTAFR/GATA2/NR4A2/RAB33A/HIPK3/CAPN3/CCNI
SERVITJA_ISLET_HNF1A_TARGETS_UP	SERVITJA_ISLET_HNF1A_TARGETS_UP	SERVITJA_ISLET_HNF1A_TARGETS_UP	120	0.748853	2.55065	0.00104384	0.00730431	0.00373821	2414	tags=68%, list=17%, signal=57%	THBS2/CYP1B1/EFEMP1/FBN1/DCLK1/CDH11/TMEM47/CXCL12/BGN/CCL2/AEBP1/SNAI2/AKAP12/SPARCL1/C1S/PCOLCE/RBMS3/ZNF521/TIMP2/NR2F1/POSTN/EFEMP2/COL6A1/VIP/PMP22/COL3A1/THY1/COL5A2/DPT/MS4A4A/LGALS1/PTN/ID4/CXCL13/VIM/VCAM1/STMN2/CACNA2D3/SERPINE2/DKK3/TGFB3/HTRA1/ITGB2/MCAM/MAF/MSN/CHL1/EGR2/C1QB/ITGA7/LAPTM5/FGF13/EGR3/UCHL1/COL18A1/TGFB2/C1QC/IFIT2/NOTCH2/ARHGDIB/ANXA1/TGM2/HLA-DQA1/EPB41L2/APOE/FST/KC…
SHEDDEN_LUNG_CANCER_GOOD_SURVIVAL_A4	SHEDDEN_LUNG_CANCER_GOOD_SURVIVAL_A4	SHEDDEN_LUNG_CANCER_GOOD_SURVIVAL_A4	121	0.50569	1.72356	0.00104384	0.00730431	0.00373821	2980	tags=51%, list=21%, signal=41%	EFEMP1/HOPX/HSPB8/LMO3/SYNE1/STEAP4/GEM/APOD/SLC16A4/DLC1/DAAM2/NR3C1/CEP112/QKI/ATP2B4/ELK3/GNA14/RBPMS/SMARCD3/KCNS3/VAMP5/MR1/NDNF/PPP2R3A/DUSP1/ZBTB16/BLVRA/RPS6KA2/CITED2/ARHGEF10/AASS/RUFY3/ADCY7/ARMC9/FYCO1/MEIS3P1/ST3GAL5/LIMCH1/CPM/RIMS3/IL6R/AQP4/FAM13A/SPIDR/ICAM1/TLE2/PARM1/PBXIP1/SCRN1/PLS3/ATP8A1/CEBPD/WSB1/SLC39A8/RAPGEF2/CDKL2/SPINK2/MAP3K6/S100A13/IL27RA/MEGF9/NINJ2
STARK_PREFRONTAL_CORTEX_22Q11_DELETION_UP	STARK_PREFRONTAL_CORTEX_22Q11_DELETION_UP	STARK_PREFRONTAL_CORTEX_22Q11_DELETION_UP	121	0.513521	1.75025	0.00104384	0.00730431	0.00373821	3671	tags=55%, list=25%, signal=41%	ZEB2/TIMP2/NRXN3/MEF2C/TCF4/SLC8A1/PLXNC1/TTC7B/SOBP/OLFM1/SLC1A3/KLF9/GNAI1/ACTN1/EID1/AUTS2/CYFIP2/PBX1/IGF1R/NFIC/CYGB/TMOD2/LIN7A/SNX18/ZBTB16/CD99L2/SMARCA2/ASAP1/EHD3/SETD7/PIK3R1/SNTB2/NACC2/CHD9/NFIX/ATP8A1/SPOCK2/NUMBL/KIF5C/TTC14/MEG3/CCNI/MARCKS/FJX1/MYH9/SKI/TRIM8/MALAT1/MEGF9/MYCBP2/CNR1/WNK1/PRKAB2/FOXP1/ROCK1/MAPRE2/ARGLU1/GRIA1/GNA13/ENDOD1/EPS15/CPEB2/OGT/ZNF804A/SPRED1/LSM11
ZHENG_FOXP3_TARGETS_IN_THYMUS_UP	ZHENG_FOXP3_TARGETS_IN_THYMUS_UP	ZHENG_FOXP3_TARGETS_IN_THYMUS_UP	119	0.58514	1.99176	0.00104384	0.00730431	0.00373821	3300	tags=63%, list=23%, signal=49%	CPE/CD69/MDFIC/CELF2/GPR183/FLI1/IL7R/TLR1/DOCK10/DENND5A/PDE4B/ZBTB20/TOX/CD84/NR3C1/CXCR4/LDLRAD4/SLA/ETS1/ELK3/TRAT1/RGS1/GBP2/STAT4/LATS2/GPR18/LINC-PINT/CD28/RAB8B/SOCS2/LRIG1/L3MBTL3/TRIO/HIVEP2/CITED2/PIP4K2A/ARHGEF10/PPP3CC/SLAMF1/SAMHD1/PHTF2/ARID5B/IDS/PIK3R1/TNFAIP3/PTGER2/MBNL1/STAT5B/C21orf91/INPP4B/P2RY10/CDK17/TNFSF11/IPCEF1/GLCCI1/CHD9/MYO9A/HBP1/AP4S1/PPP2R5C/CAST/MAN1A1/ERRFI1/S…
BROWN_MYELOID_CELL_DEVELOPMENT_UP	BROWN_MYELOID_CELL_DEVELOPMENT_UP	BROWN_MYELOID_CELL_DEVELOPMENT_UP	117	0.583744	1.98544	0.00104493	0.00730431	0.00373821	3002	tags=58%, list=21%, signal=46%	ACKR1/OLR1/TGFBI/GLIPR2/ANTXR2/ITGAM/C3/TYROBP/CLEC5A/CCR2/CYBB/EMCN/CD52/FCGR2A/MPEG1/ITGB2/CLEC4A/STOM/FPR1/CCR1/TREM2/TLR2/ACTN1/BCL2A1/PYGL/CD44/HCK/CCND2/GSN/MCEMP1/CSF2RA/AOAH/FPR2/EDIL3/DAB2/ITGAX/MMP8/FGR/DEGS1/SLC6A6/ANXA5/SOAT1/SLC31A2/HLX/SLFN12/CCL23/SLC15A3/SIRPA/EGR1/LILRB4/APOL3/TP53INP1/CD33/CD80/CEBPD/CTSS/TCL1A/CAPN3/IL4I1/GYG1/SCARB2/GLRX/HEBP1/ARHGEF3/ALCAM/SGMS2/DSTN/ATP6V1B2
DAVICIONI_MOLECULAR_ARMS_VS_ERMS_DN	DAVICIONI_MOLECULAR_ARMS_VS_ERMS_DN	DAVICIONI_MOLECULAR_ARMS_VS_ERMS_DN	123	0.591883	2.01637	0.00104493	0.00730431	0.00373821	2475	tags=52%, list=17%, signal=43%	FBLN1/COLEC12/GLT8D2/MMP2/ISLR/PDGFRL/RBMS3/MFAP4/OLFML1/EFEMP2/OLFML3/NAV3/PMP22/COL5A2/LAMA2/PTN/EMILIN1/KCTD12/TMEM45A/FAT4/NUAK1/PRR16/DLC1/SOBP/C1orf54/LPAR1/TRPS1/MFAP2/SLC1A3/ITM2A/SH3BP5/EMP3/PTPN13/CD248/PARVA/FZD4/FZD7/HEY1/WLS/RGS10/RGL1/TRIL/RAB32/ARHGEF40/PSD3/CRTAP/PLK2/GULP1/TPBG/FAM110B/LHX6/SERPINH1/STEAP1/CPM/INPP4B/ZFHX4/LTBP4/CSRNP3/TRIB2/PTGER4/GPC4/NRXN2/CYP26B1/DENND2A
KIM_WT1_TARGETS_8HR_UP	KIM_WT1_TARGETS_8HR_UP	KIM_WT1_TARGETS_8HR_UP	117	0.586782	1.99578	0.00104493	0.00730431	0.00373821	2440	tags=47%, list=17%, signal=39%	TIMP3/TNS1/PEG3/SNAI2/TGFB1I1/RGS4/GFPT2/SYNE1/PDE10A/PCDH7/PDGFC/ID4/DOK5/WWTR1/GEM/PLEKHO1/ADAM19/PTHLH/ATP1A2/IL11/SH3BP5/HSPA6/SERPINE1/DNAJB5/QKI/DNAJB4/EMP1/FGFR1/ACTN1/RHOQ/IL6ST/BCL2A1/PEA15/PIK3CD/SPHK1/BMPR2/DAB2/TPBG/SLC35G2/PODXL/SWAP70/CA12/SERPINH1/KLF10/CHST3/PLXND1/SIRPA/PDLIM4/CSPG4/LEPROT/ENO2/PURA/ADM/FGF1/ZMIZ1
TAKEDA_TARGETS_OF_NUP98_HOXA9_FUSION_10D_UP	TAKEDA_TARGETS_OF_NUP98_HOXA9_FUSION_10D_UP	TAKEDA_TARGETS_OF_NUP98_HOXA9_FUSION_10D_UP	117	0.675032	2.29593	0.00104493	0.00730431	0.00373821	2898	tags=72%, list=20%, signal=58%	SPOCK1/NEXN/TIMP3/HOPX/FERMT2/TYRP1/FN1/MEIS1/ZNF521/THBS1/PALLD/TNFAIP6/CAV1/TMEM255A/PRKAR2B/NEGR1/C11orf96/CFD/GEM/CDC42EP3/BEND6/ANGPT1/TMEM45A/SLC8A1/DLC1/HS3ST3B1/KIT/SERPINE2/SCN4B/MYCT1/TMEM200A/ASB2/NAPSB/CD1D/TOX/DMD/GNAI1/HOXA5/RBPMS/PTGS2/AFF3/IFIT2/AUTS2/ZNF503/IFI44L/ATP10A/GPR18/UST/CADM1/HOXA3/IFIT1/IL15/TSLP/NXPE3/HERC5/XAF1/DBN1/GBP1/IFI44/CXCL10/TRIM9/IFIT3/INPP4B/SAMD9L/BATF3/…
GAUSSMANN_MLL_AF4_FUSION_TARGETS_F_UP	GAUSSMANN_MLL_AF4_FUSION_TARGETS_F_UP	GAUSSMANN_MLL_AF4_FUSION_TARGETS_F_UP	118	0.708974	2.41077	0.00104712	0.00730431	0.00373821	2359	tags=63%, list=16%, signal=53%	OGN/GAS1/CNN1/MFAP5/ACTG2/FBLN1/SYNM/PLXDC2/LOX/ADAMTS2/RGS4/RNF150/LTBP2/OLFML3/COL6A1/BHLHE22/COL3A1/CLIP4/FEZ1/COL6A2/SLC16A4/NUAK1/FMOD/TLR1/PRICKLE1/DKK3/TEK/TGFB3/ATP8B4/C1orf54/MFAP2/SLC1A3/TOX/RCBTB2/NR4A3/SYNPO/IL17RD/PREX2/L3HYPDH/PLAT/OSMR/AUTS2/NPR3/LDB3/ARSB/LIFR/PIK3IP1/BMPER/ECM1/DAB2/FAM43A/EPHA4/ZFP36L1/RRAD/ARHGAP28/FST/GM2A/ST3GAL5/PLCG2/PNRC1/IFI44/DYSF/GAS6/TTLL7/SLC7A2/TMEM1…
KEGG_CALCIUM_SIGNALING_PATHWAY	KEGG_CALCIUM_SIGNALING_PATHWAY	KEGG_CALCIUM_SIGNALING_PATHWAY	114	0.598203	2.0303	0.00104822	0.00730431	0.00373821	2443	tags=40%, list=17%, signal=34%	PLN/MYLK/PDE1A/EDNRA/TRPC1/PTGER3/AGTR1/PTGFR/P2RX7/PDGFRB/SLC8A1/PRKCB/HTR2B/CYSLTR1/ITPR1/PDGFRA/ADCY2/HTR2A/GNAL/ATP2B4/PRKACB/GNA14/F2R/ITPKB/BST1/AVPR1A/ADRB2/SPHK1/ADCY9/TACR2/BDKRB1/RYR3/PPP3CC/EDNRB/ADCY7/ADCY4/PLCG2/ITPR2/RYR2/CAMK4/PPP3CB/GNA15/CHRM3/CACNA1C/PTAFR/BDKRB2
TAKEDA_TARGETS_OF_NUP98_HOXA9_FUSION_16D_UP	TAKEDA_TARGETS_OF_NUP98_HOXA9_FUSION_16D_UP	TAKEDA_TARGETS_OF_NUP98_HOXA9_FUSION_16D_UP	114	0.635178	2.15579	0.00104822	0.00730431	0.00373821	2397	tags=57%, list=17%, signal=48%	HOPX/LTBP1/FN1/MEIS1/THBS1/S1PR3/PALLD/PRKAR2B/NEGR1/PTGFR/FGL2/LUM/CPA3/CFD/GEM/CDC42EP3/BEND6/KIT/CCR2/ADAM19/TMEM200A/ASB2/LBH/NAPSB/GPX7/CD1D/TOX/GAPT/ITGA7/GNAI1/HOXA5/NCALD/ABCB1/IL6ST/PTGS2/AFF3/HOXB2/IFIT2/AUTS2/SLAMF7/IFI44L/XYLT1/ATP10A/PPP1R16B/GPR18/SLC18A2/HOXA3/IFIT1/APCDD1/CD1C/TSLP/SAMHD1/IKZF1/XAF1/IFI44/ZDHHC17/FHL2/IFIT3/CHST2/TPSAB1/HOXB3/CLECL1/IFITM1/LAMP5/LAMP3
VART_KSHV_INFECTION_ANGIOGENIC_MARKERS_UP	VART_KSHV_INFECTION_ANGIOGENIC_MARKERS_UP	VART_KSHV_INFECTION_ANGIOGENIC_MARKERS_UP	114	0.721164	2.44763	0.00104822	0.00730431	0.00373821	1997	tags=61%, list=14%, signal=53%	SFRP2/SFRP4/THBS2/EPHA3/CCL11/TIMP3/SERPINF1/CXCL12/EPHA7/ANGPTL2/WNT2B/FRZB/ANGPTL1/TIMP2/COL15A1/VEGFC/NRP2/NRP1/PTN/IL6/SPARC/IGF1/ANGPT1/TIMP1/PECAM1/HEG1/TEK/TGFB3/PDGFRA/CALCRL/WNT2/COL4A2/SPP1/S1PR1/CCR5/HGF/CXCR4/CCL5/FGFR1/COL18A1/WNT5A/ENG/PLAT/TIE1/F2R/IL6ST/OSMR/PLAU/PTGS2/FZD4/FZD7/TGFBR1/ROBO4/NOTCH2/HEY1/RAMP3/SPHK1/CXCL9/ITGAV/MMP9/PDGFD/STAB1/KDR/DLL1/PTGS1/EPHA4/PLXDC1/FLT1/COL4…
HAHTOLA_MYCOSIS_FUNGOIDES_SKIN_UP	HAHTOLA_MYCOSIS_FUNGOIDES_SKIN_UP	HAHTOLA_MYCOSIS_FUNGOIDES_SKIN_UP	115	0.618449	2.10091	0.00105042	0.00730431	0.00373821	1745	tags=39%, list=12%, signal=35%	FBLN1/COLEC12/CCL19/SERPINF1/JAM2/CFH/ACKR1/FEZ1/CPA3/ERG/LRRC15/VCAM1/TCF4/NUAK1/IL7R/KANK2/LDB2/ITPR1/FLNA/CD52/LY86/DENND5A/CNN3/LBH/CLEC4A/IGFBP3/TOX/ITM2A/RCBTB2/HPGDS/LMCD1/SLA/TXNIP/TSC22D3/GMFG/LST1/SATB1/RGS5/CCND2/GSN/CRIM1/PDGFD/HLA-DQA1/DAB2/CLDN5
OKUMURA_INFLAMMATORY_RESPONSE_LPS	OKUMURA_INFLAMMATORY_RESPONSE_LPS	OKUMURA_INFLAMMATORY_RESPONSE_LPS	115	0.489349	1.66235	0.00105042	0.00730431	0.00373821	2571	tags=39%, list=18%, signal=32%	ZFPM2/IGFBP5/THBS1/RAB31/PTGER3/OLR1/AKT3/NXN/CD200/DSE/CCL8/TLR1/DOCK10/SCD5/FCGR2A/TNFSF4/SH3BP5/RUNX2/CCL5/SOX17/PAM/PDZD2/CCR7/RGL1/MAST4/SPHK1/ZC2HC1A/CITED2/RASGRP1/CHST7/GULP1/TTBK2/CA12/TNFAIP3/ACSL1/AGT/IL18RAP/GSAP/CLIP1/PTGER4/NAP1L1/CHST1/JAK2/CEBPD/FSCN1
VERHAAK_AML_WITH_NPM1_MUTATED_UP	VERHAAK_AML_WITH_NPM1_MUTATED_UP	VERHAAK_AML_WITH_NPM1_MUTATED_UP	115	0.647058	2.1981	0.00105042	0.00730431	0.00373821	2877	tags=71%, list=20%, signal=58%	CYP1B1/MMP2/VCAN/LTBP1/MEIS1/THBS1/MAFB/PRKAR2B/FGL2/EPB41L3/IL6/PTX3/CD163/MCTP1/PBX3/C3AR1/CX3CR1/FCGR2A/CD36/CD86/CD14/BASP1/ADCY2/CHST15/TLR4/C1QB/FPR1/CCR1/HOXA5/C1QA/C5AR1/BCL2A1/FCN1/PLEK/FCGR3B/CTSL/HOXB2/PILRA/HCK/RASGRP3/TREM1/BCL6/AIM2/CCL4/PPBP/CPVL/ARHGAP22/PDGFD/PIEZO2/HIP1/DPEP2/SERPINB2/FGR/CTSG/AQP9/CXCL10/TNFAIP3/CCL23/ACSL1/NCF1/SLC15A3/LILRB2/HOMER3/SCPEP1/HOXB3/HOXA4/FTO/NAP1…
CAIRO_LIVER_DEVELOPMENT_UP	CAIRO_LIVER_DEVELOPMENT_UP	CAIRO_LIVER_DEVELOPMENT_UP	116	0.663136	2.25313	0.00105152	0.00730431	0.00373821	2109	tags=53%, list=15%, signal=46%	GAS1/COLEC12/TMEM47/NDN/PDZRN3/IGFBP5/ARMCX2/NR2F1/ARMCX1/AKT3/COL5A2/ZNF423/PDGFC/CDK14/PDPN/PTN/RECK/CSRP2/GJC1/SERPINE2/LDB2/CYSLTR1/EMCN/KCTD15/PDGFRA/BASP1/GJA1/LXN/TRPS1/MFAP2/LRP12/PXDN/EVL/PLOD2/FGF13/ITGA8/PTPRS/CD248/FGFR1/ACKR3/PDZD2/TGFB2/SMARCD3/SEMA3A/HEPH/SMARCA1/SATB1/WLS/CAPN6/PTBP2/RHOB/WASF1/LPAR4/PLK2/AFAP1/SMARCA2/EDNRB/SERPINH1/TRO/CPM/KIFAP3/FZD2
KYNG_DNA_DAMAGE_DN	KYNG_DNA_DAMAGE_DN	KYNG_DNA_DAMAGE_DN	116	0.532602	1.80961	0.00105152	0.00730431	0.00373821	2145	tags=36%, list=15%, signal=31%	CNN1/HSPB8/CRYAB/AKAP12/LOX/FN1/PDGFRL/TFPI2/COL3A1/NRP2/FBLN2/CD69/ADAMTS1/IGF1/VIM/FGF2/SERPINE2/TGFB3/CD36/CSF2RB/PRSS23/CD53/IGFBP3/PPP1R14A/HGF/TPM1/PRELP/PBX1/ANXA1/RHOBTB3/NNMT/RHOB/IL11RA/HLA-DQA1/SERPINB2/CALU/SLC31A2/SGCB/GBP1/BNIP3L/ITGAL/EGR1
MCBRYAN_PUBERTAL_TGFB1_TARGETS_UP	MCBRYAN_PUBERTAL_TGFB1_TARGETS_UP	MCBRYAN_PUBERTAL_TGFB1_TARGETS_UP	116	0.677978	2.30355	0.00105152	0.00730431	0.00373821	2128	tags=55%, list=15%, signal=47%	COL8A1/CNN1/ACTG2/TAGLN/TNC/DPYSL3/CDH11/TNS1/MMP2/FHL1/ACTA2/VCAN/TPM2/PCOLCE/FN1/TIMP2/CALD1/TNFAIP6/PDGFC/HAS2/COL16A1/MEF2C/DKK3/HTRA1/CD14/BASP1/GJA1/CNN3/EGR2/PLOD2/QKI/ETS1/PRKACB/WNT5A/PLAT/F2R/COL7A1/UTRN/FZD4/TGFBR1/NFIC/VASN/SMARCA1/CDKN2B/GFRA1/GSN/HSPG2/TGM2/CRIM1/SOCS2/ITGAV/PTPN14/LPL/EPAS1/EPB41L2/ECM1/KDR/MFGE8/MMP14/FABP3/STAT5B/CYB5R3/SIRPA/SNTB2
BROWNE_HCMV_INFECTION_18HR_DN	BROWNE_HCMV_INFECTION_18HR_DN	BROWNE_HCMV_INFECTION_18HR_DN	113	0.651908	2.20591	0.00105263	0.00730431	0.00373821	2192	tags=50%, list=15%, signal=42%	GREM1/MYLK/ABCA8/PTGIS/VCAN/ANGPTL2/TGFB1I1/LRRC17/SSPN/SGCD/RBMS3/THBS1/LOXL1/COL6A1/COL3A1/PDPN/RECK/COL6A2/LRRC32/PDGFRB/AXL/GNG11/EMILIN1/ANGPT1/PRKCB/ITGAM/CTSO/ADAM12/PTPRD/FGF13/CLIP3/RBPMS/GLI3/CEMIP/FYN/CD44/DST/VAMP5/GPR171/GPR176/GUCY1A2/DUSP1/RPS6KA2/THBS3/RRAS/PAMR1/RAC2/TEAD1/CA12/IRS1/GAS6/TPM4/PLXND1/CDH6/CIRBP/P2RY10
DURAND_STROMA_NS_UP	DURAND_STROMA_NS_UP	DURAND_STROMA_NS_UP	113	0.575308	1.94671	0.00105263	0.00730431	0.00373821	1463	tags=38%, list=10%, signal=34%	GREM1/MYL9/DCN/CTSK/CRYAB/NOX4/JAM2/S1PR3/OLR1/FEZ1/NREP/GLIPR1/TMEM45A/SLC2A3/ITPR1/GREM2/HECTD2/TNFSF13B/RUNDC3B/GPX7/SH3RF3/SH3BP5/PCDH9/PTPN13/HAVCR2/PREX2/RBPMS/ADAMTSL3/F2R/NAIP/CTSL/LPAR6/ELOVL4/FZD7/TLE4/ZNF503/SASH1/PIK3R5/AIM2/AMPD3/ZNF518B/GPR176/TMEM170B
HOLLERN_EMT_BREAST_TUMOR_UP	HOLLERN_EMT_BREAST_TUMOR_UP	HOLLERN_EMT_BREAST_TUMOR_UP	113	0.747395	2.52902	0.00105263	0.00730431	0.00373821	2581	tags=72%, list=18%, signal=59%	PRRX1/ZFPM2/DDR2/DCN/CCL2/ANGPTL2/PCOLCE/FN1/MEDAG/CFH/TIMP2/FCGR2B/NR2F1/LOXL1/EFEMP2/CFL2/VEGFC/GNB4/NRP2/MRC1/F13A1/GPR34/MRC2/VIM/GLIPR1/AXL/FLNC/VSIG4/CYSLTR1/CCR2/FKBP7/MRAS/PDGFRA/OLFM1/IGFBP4/LPAR1/ST8SIA4/CSGALNACT2/CLEC4A/MXRA8/RGS18/IKBIP/EMP3/PLAT/AP1S2/CSF1R/MARVELD1/TSPAN4/LAMB1/TTYH2/HSPG2/CDH13/ITGA5/ARHGEF40/S100A4/FOLR2/EPB41L2/SACS/AOX1/LOXL3/DAB2/ADPRH/RRAD/CALU/HLX/HTRA3/NRRO…
KEGG_CHEMOKINE_SIGNALING_PATHWAY	KEGG_CHEMOKINE_SIGNALING_PATHWAY	KEGG_CHEMOKINE_SIGNALING_PATHWAY	113	0.604039	2.04393	0.00105263	0.00730431	0.00373821	2140	tags=49%, list=15%, signal=42%	CCL11/CCL19/CXCL12/CCL2/GNB4/AKT3/CXCL13/GNG11/CCL21/PRKCB/CCL8/GNG2/CCR2/CX3CR1/ADCY2/DOCK2/PIK3CG/CCR5/CXCR4/GNAI1/CCL5/TIAM1/CCR1/PRKACB/ELMO1/CCR7/PIK3CD/HCK/CCL13/ITK/PIK3R5/CCL4/PPBP/CXCL9/CCL26/ADCY9/SHC4/SHC3/JAK3/CCL7/PREX1/FGR/RASGRP2/RAC2/GNG7/ADCY7/ADCY4/VAV1/CXCL10/PIK3R1/CCL23/STAT5B/STAT2/NCF1/CCR3
SMIRNOV_CIRCULATING_ENDOTHELIOCYTES_IN_CANCER_UP	SMIRNOV_CIRCULATING_ENDOTHELIOCYTES_IN_CANCER_UP	SMIRNOV_CIRCULATING_ENDOTHELIOCYTES_IN_CANCER_UP	113	0.678884	2.29719	0.00105263	0.00730431	0.00373821	2882	tags=75%, list=20%, signal=61%	CYP1B1/MYLK/TNS1/LRRC17/THBS1/TIMP2/PMP22/CHN1/SPARC/TGFBI/DSE/SLC2A3/C3AR1/KIT/DKK3/TLR8/FCGR2A/BCAT1/CD14/CD93/THBD/MCAM/PRSS23/CD1D/IGFBP3/HSPA6/FPR1/ALOX5/CCR1/NCF2/SLA/TLR2/C5AR1/ABCB1/WNT5A/ENG/TIE1/KCNJ15/COL7A1/SMARCD3/ABCA1/PLAU/IRAK3/CTSL/CHI3L1/RGS1/HCK/RNASE2/CREM/BST1/ADAP2/MPP1/CSF2RA/SPHK1/PPBP/PROS1/BLVRA/EPAS1/SERPINB2/EPHA4/RRAGD/AQP9/RGS16/GM2A/NOD2/ACSL1/SLC16A6/GLUL/GNA15/EGR…
TURASHVILI_BREAST_DUCTAL_CARCINOMA_VS_DUCTAL_NORMAL_DN	TURASHVILI_BREAST_DUCTAL_CARCINOMA_VS_DUCTAL_NORMAL_DN	TURASHVILI_BREAST_DUCTAL_CARCINOMA_VS_DUCTAL_NORMAL_DN	113	0.680777	2.3036	0.00105263	0.00730431	0.00373821	1677	tags=53%, list=12%, signal=47%	CNN1/ACTG2/TAGLN/MGP/TNC/MYH11/SYNPO2/PDLIM3/GPM6B/MYLK/SYNM/CRYAB/PI15/SFRP1/FBXO32/MAMDC2/ALDH1A3/TFPI2/PTN/ID4/GABRP/CFD/PTX3/APOD/TAC1/SHISA2/PALMD/PAPLN/KIT/ZNF542P/SCN4B/SBSPON/ATP1A2/PLEKHH2/CHL1/ADAMTS5/SORBS2/CLDN11/MAP2/RBPMS/GABARAPL1/CAV2/ST3GAL6/BHLHE41/ATP10D/C20orf194/CHI3L1/RARRES1/FHOD3/DST/FZD7/ARMCX4/ANXA1/RCAN1/ZNF667/DUSP1/HOXA3/ZBTB16/CD59/PTPN21
IGLESIAS_E2F_TARGETS_UP	IGLESIAS_E2F_TARGETS_UP	IGLESIAS_E2F_TARGETS_UP	112	0.678853	2.29206	0.00105708	0.00730431	0.00373821	2646	tags=65%, list=18%, signal=54%	OGN/SERPINF1/DCN/ACTA2/ANGPTL2/IGFBP5/FMO1/COL6A3/COL1A2/COL15A1/POSTN/PMP22/COL3A1/PKD2/FBLN2/COL5A2/LAMA4/MRC1/NID2/LUM/LGALS1/TUBA1A/CFD/SPARC/CXCL13/COL6A2/TMEM45A/C3/CDO1/TYROBP/SCG2/COL1A1/IGFBP4/GJA1/CNN3/CD53/MFAP2/ITM2A/EVL/C1QB/LAPTM5/CSRP1/EMP1/C1QA/COL18A1/COL4A1/C1QC/LCP1/CCND2/GSN/ENPP2/RHOB/CADM1/LPL/CRTAP/DAB2/APOE/SERPINH1/CD74/KITLG/GAS6/CCL23/RBP1/CLK1/CDKN1C/ELN/ADIPOQ/CTSS/NF…
JISON_SICKLE_CELL_DISEASE_UP	JISON_SICKLE_CELL_DISEASE_UP	JISON_SICKLE_CELL_DISEASE_UP	110	0.547004	1.84096	0.00106383	0.00730431	0.00373821	2821	tags=48%, list=20%, signal=39%	MYL9/FN1/SERPING1/F13A1/NREP/CLIC2/AXL/GNG11/SLC2A3/VSIG4/CCR2/TIMP1/CLIC4/SELP/GADD45B/TFEC/MITF/EMP3/PLEK/TPM1/CTSL/IFIT2/LHFPL2/RNASE2/VAMP5/GBP2/RGL1/MPP1/BLVRA/IFIT1/IL15/LIPA/CTSG/NOTCH3/GM2A/ST3GAL5/GBP1/IFI44/CXCL10/ABLIM3/IFIT3/BNIP3L/LEPROT/HMOX1/ADM/RNF24/JAK2/LYL1/MARCO/ITGB5/SLC22A4/RSU1/LILRA2
PETROVA_ENDOTHELIUM_LYMPHATIC_VS_BLOOD_DN	PETROVA_ENDOTHELIUM_LYMPHATIC_VS_BLOOD_DN	PETROVA_ENDOTHELIUM_LYMPHATIC_VS_BLOOD_DN	110	0.725334	2.44113	0.00106383	0.00730431	0.00373821	2685	tags=75%, list=19%, signal=62%	COL8A1/TAGLN/FAP/EFEMP1/SRPX/BGN/CCL2/ACTA2/VCAN/TPM2/RGS4/COL1A2/LTBP2/COL6A1/VEGFC/SRPX2/AHNAK2/SELE/CAP2/IL6/TGFBI/CDC42EP3/AXL/NUAK1/SELP/ARL4C/BASP1/TRIM22/TFEC/ITM2A/MLLT11/SERPINE1/PLOD2/CXCR4/EMP3/ANXA6/UCHL1/PRKACB/NR2F2/TPM1/PLAU/CD44/ICAM2/PRNP/LOXL2/LPXN/CYFIP2/BMP6/SRGN/ARHGDIB/GBP2/RGS10/PKIA/TGM2/NNMT/ITGA5/ARHGAP22/ITGAV/RHOB/RRAS/CD59/RAC2/FLT1/CDH2/MMP14/NISCH/FHL2/FBXL2/PDLIM4/…
BLANCO_MELO_HUMAN_PARAINFLUENZA_VIRUS_3_INFECTION_A594_CELLS_UP	BLANCO_MELO_HUMAN_PARAINFLUENZA_VIRUS_3_INFECTION_A594_CELLS_UP	BLANCO_MELO_HUMAN_PARAINFLUENZA_VIRUS_3_INFECTION_A594_CELLS_UP	109	0.639069	2.15022	0.00106496	0.00730431	0.00373821	2707	tags=62%, list=19%, signal=51%	MIR100HG/CLMP/DCLK1/CH25H/C1S/ZEB2/SERPING1/TNFAIP6/IL6/PTX3/GLIPR1/MCTP1/TRIM22/TNFSF13B/RASGRF2/IFI16/RUNX2/NCF2/ALDH1L2/MAP2/THEMIS2/RGS2/LMO2/FZD4/IFIT2/PPM1K/PLA1A/RASGRP3/IFI44L/LIFR/CCL4/TGM2/IFIT1/BMPER/GBP5/CD274/TMEM140/EPHA4/SAMHD1/HERC5/LRRN3/FST/ATP4A/XAF1/PODXL/GBP1/IFI44/CXCL10/TNFAIP3/STAT2/IFIT3/SLC15A3/SAMD9L/STC1/EGR1/APOL3/BTN3A3/PTGER4/PSMB8-AS1/IFITM1/GLCCI1/LAMP3/JAK2/CASP1…
BROWNE_HCMV_INFECTION_24HR_DN	BROWNE_HCMV_INFECTION_24HR_DN	BROWNE_HCMV_INFECTION_24HR_DN	109	0.646083	2.17382	0.00106496	0.00730431	0.00373821	2083	tags=50%, list=14%, signal=43%	COL8A1/KCNMA1/TIMP3/FBN1/ABCA8/ACTA2/IGFBP5/TPM2/COL6A3/SSPN/THBS1/CALD1/OLFML1/CAV1/COL5A2/LAMA4/PRKG1/RECK/PDGFRB/SLC16A4/ANGPT1/MXRA5/PTPRM/KIT/CTSO/LPAR1/PRSS23/IGFBP3/PTPN13/SEMA3C/PARVA/CEMIP/CD44/DST/LAMC1/BST1/CDH13/GPR176/CRIM1/SLC16A2/S100A4/RPS6KA2/GJA4/CD59/PAMR1/COL13A1/TEAD1/SGCB/TGFBR2/SSH1/CA12/SLC14A1/GAS6/BNIP3L
ELVIDGE_HYPOXIA_UP	ELVIDGE_HYPOXIA_UP	ELVIDGE_HYPOXIA_UP	111	0.629851	2.12054	0.00106496	0.00730431	0.00373821	3055	tags=63%, list=21%, signal=50%	SPOCK1/CYP1B1/SRPX/AKAP12/LOX/IGFBP5/PDGFRL/LOXL1/VEGFC/AHNAK2/CAV1/SAMD4A/CSRP2/NREP/CSGALNACT1/TGFBI/TMEM45A/ITPR1/GADD45B/GJA1/PXDN/IGFBP3/NR3C1/VLDLR/SERPINE1/CXCR4/PAM/ATXN1/TXNIP/CEMIP/FYN/BNIP3/DST/TNFAIP8/LOXL2/KLF7/DTNA/HEY1/S100A4/DUSP1/CADM1/DPYSL2/OLFML2A/CD59/CITED2/RRAGD/LIMCH1/BNIP3L/HCFC1R1/STC1/EGR1/FAM13A/ENO2/NAP1L1/ADM/NFIL3/DAAM1/SFXN3/PRKCA/FAM216A/WSB1/PFKFB3/GLRX/DDIT4/BHL…
GAUSSMANN_MLL_AF4_FUSION_TARGETS_A_UP	GAUSSMANN_MLL_AF4_FUSION_TARGETS_A_UP	GAUSSMANN_MLL_AF4_FUSION_TARGETS_A_UP	111	0.523009	1.76083	0.00106496	0.00730431	0.00373821	2145	tags=37%, list=15%, signal=32%	THBS2/SCRG1/NAP1L3/SMOC2/CXCL12/CCL2/JAM2/CNRIP1/S1PR3/EBF1/NAV3/NRP1/MYOCD/CSGALNACT1/WIPF1/C3AR1/MYO5A/HTRA1/SBSPON/MNDA/IGFBP7/NR3C1/NID1/RNF130/RGS2/ST3GAL6/TNFAIP8/NCAM1/DTNA/ARRDC3/WLS/CAMK1D/GNPDA2/TGM2/ANKRD50/CCL7/FLT1/STEAP2/TRIM9/ANKRD29/EGR1
REACTOME_ANTI_INFLAMMATORY_RESPONSE_FAVOURING_LEISHMANIA_PARASITE_INFECTION	REACTOME_ANTI_INFLAMMATORY_RESPONSE_FAVOURING_LEISHMANIA_PARASITE_INFECTION	REACTOME_ANTI_INFLAMMATORY_RESPONSE_FAVOURING_LEISHMANIA_PARASITE_INFECTION	109	0.542257	1.82449	0.00106496	0.00730431	0.00373821	2349	tags=34%, list=16%, signal=29%	VIP/GNB4/PRKAR2B/IL6/GNG11/CD163/GNG2/CYSLTR1/ITPR1/FCGR2A/PTHLH/CALCRL/ADCY2/GNAI1/PRKACB/FYN/HCK/RAMP1/RAMP3/GPR84/GPR176/ADRB2/ADCY9/DPEP2/PLK2/FGR/GGT5/GNG7/ADCY7/ADCY4/PLCG2/ITPR2/PTGER2/CD3G/ADCYAP1/PTGER4/ADM
REACTOME_PEPTIDE_LIGAND_BINDING_RECEPTORS	REACTOME_PEPTIDE_LIGAND_BINDING_RECEPTORS	REACTOME_PEPTIDE_LIGAND_BINDING_RECEPTORS	111	0.582994	1.96279	0.00106496	0.00730431	0.00373821	2233	tags=42%, list=15%, signal=36%	CCL11/CCL19/CXCL12/CCL2/EDNRA/ACKR1/AGTR1/CXCL13/FPR3/TAC1/CCL21/C3/C3AR1/CCR2/CX3CR1/GRP/CCR5/CXCR4/APLNR/FPR1/CCL5/CCR1/C5AR1/F2R/ACKR3/CCR7/GHRL/CCL13/F2RL2/PROK2/PENK/ANXA1/CCL4/AVPR1A/PPBP/CXCL9/TACR2/FPR2/BDKRB1/CCL7/EDNRB/EDN1/CXCL10/CCL23/AGT/CCR3/NPY1R
TAKEDA_TARGETS_OF_NUP98_HOXA9_FUSION_3D_UP	TAKEDA_TARGETS_OF_NUP98_HOXA9_FUSION_3D_UP	TAKEDA_TARGETS_OF_NUP98_HOXA9_FUSION_3D_UP	109	0.659615	2.21935	0.00106496	0.00730431	0.00373821	2335	tags=61%, list=16%, signal=51%	HOPX/CH25H/LOX/SERPING1/MEIS1/PTGER3/PDE3A/CLEC2B/CAV1/CD69/NEGR1/ERG/EVI2A/BEND6/ANGPT1/RNASE6/PBX3/C3orf80/CCDC71L/MYCT1/RTN1/TTC28/IGFBP4/TRIM22/PRSS23/ZBTB20/TOX/PTPRD/IFI16/PCDH9/PTPN13/HOXA5/RBPMS/PTGS2/IFIT2/AUTS2/DST/ARRDC4/ZNF503/IFI44L/HEY1/CREBRF/ARHGAP22/HOXA3/IFIT1/PTGS1/TSLP/CTSG/HERC5/HLX/XAF1/GBP1/ARID5B/IFI44/CXCL10/TRIM9/STAT2/IFIT3/INPP4B/SAMD9L/COL24A1/MTCL1/HOXB3/OSBPL6/CDKN1…
TONKS_TARGETS_OF_RUNX1_RUNX1T1_FUSION_ERYTHROCYTE_UP	TONKS_TARGETS_OF_RUNX1_RUNX1T1_FUSION_ERYTHROCYTE_UP	TONKS_TARGETS_OF_RUNX1_RUNX1T1_FUSION_ERYTHROCYTE_UP	109	0.657902	2.21358	0.00106496	0.00730431	0.00373821	2821	tags=68%, list=20%, signal=55%	VCAN/CH25H/GPNMB/JAM3/SCG5/COL1A2/ARMCX2/OLR1/TFPI2/TUBB6/ERG/CD200/CD163/C3AR1/CLEC5A/VSIG4/NUPR1/SSBP2/DENND5A/MAF/SLC1A3/CD1D/PXDN/AMIGO2/SLAMF8/DKK2/TLR7/IFI16/TIAM1/EMP1/UCHL1/ATXN1/TLR2/LAIR1/RBPMS/PLAT/RHOQ/BCL2A1/IRAK3/CTSL/LAMC1/TREM1/GBP2/CREM/ENPP2/LPL/ADCY9/SOCS3/ECM1/CCL7/RASGRP1/PLK2/RRAGD/HERC5/MYOF/PNRC1/IFI44/CPM/FABP3/ACSL1/SLC15A3/HOMER3/KLF2/NAP1L1/HSPB1/LILRB1/CXorf21/SLC2A5/…
WP_RAS_SIGNALING	WP_RAS_SIGNALING	WP_RAS_SIGNALING	109	0.513635	1.72818	0.00106496	0.00730431	0.00373821	4021	tags=62%, list=28%, signal=45%	GNB4/AKT3/PDGFRB/GNG11/PRKCB/KIT/PLA2G4C/GNG2/TEK/MRAS/PDGFRA/RASGRF2/TIAM1/ETS1/FGFR1/PRKACB/CSF1R/PIK3CD/PLA1A/RASGRP3/IGF1R/MAPK10/RGL1/RRAS/SHC4/SHC3/KDR/RASGRP1/RASA3/RASGRP2/RASSF5/RAC2/GNG7/FLT1/PLCG2/PLA2G5/PIK3R1/FGFR2/ABL1/GAB1/PRKCA/PAK3/GNB5/RAP1A/IKBKB/ETS2/GAB2/RASA1/ABL2/RASAL3/SOS2/PIK3CA/GNG10/GNGT2/RASA2/SHC2/LAT/PIK3R3/FLT3/SOS1/ZAP70/NFKB1/INSR/CALM1/GNG12/PRKACA/RAP1B/PLCG1
YAMAZAKI_TCEB3_TARGETS_UP	YAMAZAKI_TCEB3_TARGETS_UP	YAMAZAKI_TCEB3_TARGETS_UP	111	0.593624	1.99857	0.00106496	0.00730431	0.00373821	2851	tags=51%, list=20%, signal=42%	SPOCK1/TIMP3/CRYAB/GHR/SERPING1/EFEMP2/FBLN2/MDFIC/NID2/GGTA1P/SPARC/SGCE/PTPRM/KIT/GREM2/IGFBP4/THBD/ENPEP/COL4A2/PXDN/CDH5/NID1/PLOD2/SOX17/NR2F2/PLAT/COL4A1/SEMA6D/SFMBT2/FHOD3/LPP/SRGN/LAMC1/CCND2/LAMB1/HSPG2/UBE2Q2/ANKRD50/EPAS1/CITED2/FBXL22/CALU/MFGE8/SERPINH1/TFPI/LGMN/GLUL/RNF24/MBNL2/YPEL2/BACH1/ITGB1/CD38/PARVB/ZFHX3/PSAP/HERPUD1
ASTON_MAJOR_DEPRESSIVE_DISORDER_DN	ASTON_MAJOR_DEPRESSIVE_DISORDER_DN	ASTON_MAJOR_DEPRESSIVE_DISORDER_DN	107	0.499383	1.6787	0.0010661	0.00730431	0.00373821	2343	tags=35%, list=16%, signal=29%	SPOCK1/ABCA8/CRYAB/JAM3/PMP22/P2RX7/CAP2/EVI2A/APOD/COL16A1/HSPA2/PLP1/BCAT1/LPAR1/RDX/CDH19/SORBS2/TIAM1/SEMA3C/NFASC/LDB3/ASPA/ENPP2/PPP2R3A/EFS/TRIO/LIPA/CRYBG3/ARHGEF10/ATM/SLC31A2/PIK3R1/LITAF/RNASE1/LINC00847/CDKN1C/FGFR2
BLANCO_MELO_COVID19_SARS_COV_2_POS_PATIENT_LUNG_TISSUE_UP	BLANCO_MELO_COVID19_SARS_COV_2_POS_PATIENT_LUNG_TISSUE_UP	BLANCO_MELO_COVID19_SARS_COV_2_POS_PATIENT_LUNG_TISSUE_UP	99	0.652111	2.1892	0.0010661	0.00730431	0.00373821	2493	tags=63%, list=17%, signal=52%	CCL11/CCL19/OLR1/LY96/HS3ST3A1/CCL8/C3AR1/TYROBP/TMEM71/EVI2B/BASP1/CLC/TNFSF13B/TFEC/CD53/LCP2/CLEC4A/RGS18/ALOX5AP/GAPT/FCER1G/FPR1/SELL/RHOH/IGSF6/BCL2A1/CHI3L2/PLEK/IFIT2/CHI3L1/SERPINB9/LCP1/IFI44L/RNASE2/SRGN/TREM1/FDCSP/P2RY13/CCL4/GPR84/STAP1/DOK3/IFIT1/APBB1IP/S100A12/CCL7/GBP5/MMP8/CARD16/S100A8/AQP9/HERC5/CXCL10/TPSB2/IFIT3/SAMD9L/IFITM1/LILRA5/LAMP3/IFITM2/CXorf21/CLEC4E
GAUSSMANN_MLL_AF4_FUSION_TARGETS_C_UP	GAUSSMANN_MLL_AF4_FUSION_TARGETS_C_UP	GAUSSMANN_MLL_AF4_FUSION_TARGETS_C_UP	99	0.532655	1.78818	0.0010661	0.00730431	0.00373821	3503	tags=53%, list=24%, signal=40%	MIR100HG/TIMP3/COL5A1/FAM13C/NXN/MXRA7/RORA/MEOX1/TCF4/FAT4/FKBP7/ITGA1/KLF12/PTHLH/GLIS3/PTPRD/RASL12/SOX7/PDZD2/PLAU/FKBP14/BNIP2/FOXN3/LRIG1/FAM20A/KANK3/CALU/CXCL10/CTSF/FAM149A/IFITM1/ZBTB38/NES/LACC1/TXLNB/GPSM1/PDE1C/MALAT1/DPY19L3/DAPP1/FGD3/PDLIM5/IFITM3/NEK7/MAP4K5/SLC12A6/PIK3CA/LRCH1/STAT3/FBXL3/IFNAR1/PLD3
LEE_NEURAL_CREST_STEM_CELL_UP	LEE_NEURAL_CREST_STEM_CELL_UP	LEE_NEURAL_CREST_STEM_CELL_UP	107	0.717439	2.4117	0.0010661	0.00730431	0.00373821	2082	tags=59%, list=14%, signal=51%	COL14A1/FAP/SCRG1/RUNX1T1/DCN/BGN/BCHE/SNAI2/DACT1/MOXD1/IGFBP5/ZEB2/SGCD/EDNRA/ZCCHC24/COL1A2/NR2F1/POSTN/PMP22/COL3A1/NRP2/LUM/LGALS1/TGFBI/MEF2C/STMN2/DLC1/DPYD/PDGFRA/ATP1A2/GYPC/CDH19/SORBS1/TMEM204/IGFBP7/SPP1/MITF/IFI16/ITGA4/SEMA3C/ELK3/RASL12/NR2F2/AP1S2/HOXB2/NPR3/LPAR6/SERPINB9/NFASC/ANXA1/GSN/LAMB1/TRIL/KCNN2/RHOB/ROR1/LRRN3/FST/PODXL/LITAF/KLHL41/RBP1/CDH6
PHONG_TNF_RESPONSE_VIA_P38_PARTIAL	PHONG_TNF_RESPONSE_VIA_P38_PARTIAL	PHONG_TNF_RESPONSE_VIA_P38_PARTIAL	99	0.556244	1.86737	0.0010661	0.00730431	0.00373821	2408	tags=52%, list=17%, signal=43%	TNC/INHBA/THBS1/PCDH7/IL6/HAS2/PTX3/GLIPR1/KANK2/PTHLH/LBH/CDH19/SERPINE1/CHST11/DNAJB4/SEMA3C/HOXA5/CALHM2/NR2F2/RGS2/IL6ST/GABARAPL1/COL7A1/TGFB2/PLAU/CD44/FZD7/LAMC1/HEY1/BCL6/TPST1/SPHK1/ITGAV/DUSP1/HIVEP2/CITED2/PDE8B/PLK2/SERPINB2/CYLD/SLC31A2/IRS1/TNFAIP3/LITAF/FOXO1/TRIB2/DUSP10/PTGER4/NAP1L1/ADM/ID3
TAKEDA_TARGETS_OF_NUP98_HOXA9_FUSION_8D_UP	TAKEDA_TARGETS_OF_NUP98_HOXA9_FUSION_8D_UP	TAKEDA_TARGETS_OF_NUP98_HOXA9_FUSION_8D_UP	99	0.65116	2.18601	0.0010661	0.00730431	0.00373821	2385	tags=62%, list=17%, signal=52%	SPOCK1/HOPX/TYRP1/MEIS1/THBS1/PALLD/TNFAIP6/MYH10/CLEC2B/PRKAR2B/NEGR1/MEF2C/ANGPT1/C3orf80/DLC1/HS3ST3B1/CCDC71L/MYCT1/ASB2/TTC28/IGFBP4/GJA1/LXN/PRSS23/PPP1R14A/PCDH9/HOXA5/NAP1L5/ABCB1/RBPMS/F2R/PTGS2/CCR7/IFIT2/AUTS2/APOC1/ZNF503/IFI44L/GPR18/ENPP2/HOXA3/IFIT1/NOG/TSLP/CTSG/HERC5/XAF1/MTSS1/GBP1/IFI44/FHL2/IFIT3/CHST2/HIC1/ADCYAP1/TPSAB1/HOXB3/OSBPL6/IFITM1/REXO2/LAMP5
VERHAAK_GLIOBLASTOMA_CLASSICAL	VERHAAK_GLIOBLASTOMA_CLASSICAL	VERHAAK_GLIOBLASTOMA_CLASSICAL	99	0.505472	1.69692	0.0010661	0.00730431	0.00373821	2480	tags=35%, list=17%, signal=29%	GAS1/MEOX2/MCC/MEIS1/PMP22/DLC1/HS3ST3B1/ADAM19/TGFB3/GJA1/ITGA7/LMO2/SEMA6D/FZD7/LAMB2/SOCS2/PTPN14/IRS2/RASGRP1/GLI2/ANXA5/GNG7/CDH2/ACSS3/PLA2G5/CDH6/ZFHX4/TRIB2/TLE2/ILK/SLC2A10/PCSK5/FBXO17/DENND2A/NES
ZHONG_RESPONSE_TO_AZACITIDINE_AND_TSA_UP	ZHONG_RESPONSE_TO_AZACITIDINE_AND_TSA_UP	ZHONG_RESPONSE_TO_AZACITIDINE_AND_TSA_UP	107	0.491465	1.65208	0.0010661	0.00730431	0.00373821	2357	tags=36%, list=16%, signal=31%	MMP2/FERMT2/FHL1/AKAP12/TIMP2/COL1A2/MAFB/CSRP2/FLNC/HSPA2/HSD17B6/SYT11/CDO1/TIMP1/ITPR1/KLF12/TMEM158/HCLS1/APOLD1/DAZL/PIK3CD/LAT2/IFFO1/ZNF331/LIFR/SPHK1/SH2B3/TRIO/BMPR2/SERPINI1/ECM1/CYLD/PMEPA1/RASGRP2/TTLL7/INPP5F/ENO2/NPTX1/NRIP3
FOSTER_TOLERANT_MACROPHAGE_UP	FOSTER_TOLERANT_MACROPHAGE_UP	FOSTER_TOLERANT_MACROPHAGE_UP	105	0.570994	1.91581	0.00106724	0.00730431	0.00373821	2748	tags=55%, list=19%, signal=45%	CLMP/LOX/THBS1/FGL2/MS4A4A/MSR1/CD200/TGFBI/GEM/C3orf70/CCL8/MS4A6A/NUPR1/CCDC71L/GALNT15/TMEM178A/FPR1/SELL/ELK3/RBPMS/IGSF6/CEP85L/NAIP/IRAK3/SERPINB9/RGS1/GPR18/RGL1/BST1/RAB32/CXCL9/DCBLD2/AOAH/FPR2/RASGRP1/PPP3CC/CST7/TRIM23/ZDHHC2/SLC31A2/XAF1/IFI44/ELL2/SLFN12/FABP3/ACSL1/SLC7A2/ITGAL/PTGES/ID3/SMAD7/CLEC4E/ZNF44/CD38/LMO4/TNFRSF1B/SGK1/MARCO
KATSANOU_ELAVL1_TARGETS_UP	KATSANOU_ELAVL1_TARGETS_UP	KATSANOU_ELAVL1_TARGETS_UP	106	0.706638	2.37443	0.00106724	0.00730431	0.00373821	1976	tags=55%, list=14%, signal=48%	MYH11/COL11A1/HMCN1/FIBIN/CXCL12/MMP2/EPHA7/SERPING1/ALDH1A3/KCNMB1/OLFML2B/NRK/FBXL7/FOXF1/CD200/IGF1/TMTC1/SLC16A4/PALMD/PDE5A/C3AR1/LDB2/NUPR1/SSBP2/CYBB/EMCN/CD52/MPEG1/ANKRD44/STOM/POPDC2/PPP1R14A/PLEKHH2/ADAMTS5/C1QB/LAPTM5/PLOD2/HOXA5/C1QA/TXNIP/MAP3K7CL/ENG/C1QC/ATP10D/RGS5/FAS/TCEAL1/DNER/TGM2/NTN4/GPX3/C4orf3/LPCAT2/APOE/EPHA4/NOTCH3/SPSB1/IFI44
MULLIGHAN_NPM1_SIGNATURE_3_DN	MULLIGHAN_NPM1_SIGNATURE_3_DN	MULLIGHAN_NPM1_SIGNATURE_3_DN	106	0.528903	1.77721	0.00106724	0.00730431	0.00373821	2683	tags=43%, list=19%, signal=36%	COL14A1/MYH11/RUNX1T1/GPM6B/SERPINF1/FHL1/MRC1/CD200/PLEKHO1/HEG1/BCAT1/ARL4C/PDE4B/SVIL/HGF/TSPAN7/FGFR1/RNF130/NPR3/LPAR6/FHOD3/ATP10A/VAMP5/PPP1R16B/HSPG2/PDE4D/ITGA5/HLA-DQA1/SOCS3/PDE2A/CHST7/MEF2A/TGFBR2/LTBP4/AQP4/ACSL4/SNRK/HSPB1/IFITM1/SCRN1/LAMP5/PPM1F/CD34/CAPN3/NBL1/LAX1
BENPORATH_NOS_TARGETS	BENPORATH_NOS_TARGETS	BENPORATH_NOS_TARGETS	104	0.501681	1.68348	0.00106838	0.00730431	0.00373821	1841	tags=30%, list=13%, signal=26%	SFRP2/THBS2/TNC/SULF1/DPYSL3/SFRP1/ZEB2/COL12A1/CACNA2D1/OLFML3/LAMA4/CDK14/FEZ1/HAS2/FGF2/TRIM22/GJA1/SMIM3/RASGRF2/KLHL5/IFI16/FGFR1/DTNA/ENPP2/EOMES/PPP2R3A/KCNN2/DPYSL2/KDR/ZFP36L1/ROR1
GAVIN_FOXP3_TARGETS_CLUSTER_P3	GAVIN_FOXP3_TARGETS_CLUSTER_P3	GAVIN_FOXP3_TARGETS_CLUSTER_P3	104	0.527833	1.77124	0.00106838	0.00730431	0.00373821	2786	tags=44%, list=19%, signal=36%	ACTG2/F13A1/FGL2/MS4A4A/GPR34/EVI2A/KCTD12/SLC2A3/DZIP1/SAMSN1/CYBB/IGFBP4/ENTPD1/IL10RA/IKBIP/PTPN13/ST8SIA1/RNF144A/GABARAPL1/PRKCH/CTSL/CBX7/PEAR1/ARMCX4/LAMC1/CREM/TGFBR3/THEMIS/S100A4/CC2D2A/MYO1F/PRDM1/PDE2A/PLXDC1/TDRP/CD74/EHD3/LGMN/SORCS2/CLIP1/CD80/SPOCK2/LYL1/CXCR6/ITGB5/IL18R1
LANDIS_ERBB2_BREAST_TUMORS_324_DN	LANDIS_ERBB2_BREAST_TUMORS_324_DN	LANDIS_ERBB2_BREAST_TUMORS_324_DN	103	0.630646	2.1158	0.00106838	0.00730431	0.00373821	2452	tags=50%, list=17%, signal=42%	CCDC80/CCL11/MYL9/SRPX/CXCL12/HSPB8/ACTA2/COL5A1/ANGPTL2/GHR/COL6A3/FSTL1/POSTN/COL3A1/MRC1/DPT/NRP1/LUM/TGFBI/IGFBP6/COL1A1/HTRA1/CD36/GJA1/THBD/VWF/SORBS1/QKI/GNAI1/COL18A1/COL4A1/ST3GAL6/FZD4/PTPRB/PENK/HEPH/BNIP2/LAMB1/GPX3/HLA-DQA1/GAS6/AHNAK/MFNG/ACSL1/NPC2/TMEM43/SNRK/SEC23A/FEZ2/PTGES/MAP4/NKIRAS1
RUIZ_TNC_TARGETS_UP	RUIZ_TNC_TARGETS_UP	RUIZ_TNC_TARGETS_UP	104	0.720826	2.41887	0.00106838	0.00730431	0.00373821	2866	tags=80%, list=20%, signal=64%	STON1/CDH11/CXCL12/C14orf132/EDNRA/MEIS1/ZCCHC24/COL1A2/NR2F1/MAFB/OLFML2B/FOXF1/COL3A1/COL5A2/CSGALNACT1/A2M/PDGFRB/SLC16A4/VCAM1/KCTD12/PDE5A/SLC2A3/ROBO1/IL1R1/SCG2/LDB2/SSBP2/PDGFRA/LEF1/TDO2/CHST15/ZBTB20/IGFBP7/KLF9/SPP1/ATP2B4/PTPN13/SEMA3C/COL18A1/FOXF2/RARRES1/GBP2/HEY1/BCL6/GSN/METTL7A/ENPP2/C1RL/LRIG1/PROS1/ZNF532/YPEL5/PLK2/APOE/PHF21A/FAM110B/ARHGAP28/BDH2/ARID5B/PNRC1/TRO/C21orf91/B…
WP_CHEMOKINE_SIGNALING_PATHWAY	WP_CHEMOKINE_SIGNALING_PATHWAY	WP_CHEMOKINE_SIGNALING_PATHWAY	103	0.593751	1.99201	0.00106838	0.00730431	0.00373821	2140	tags=49%, list=15%, signal=42%	CCL11/CCL19/CXCL12/GNB4/AKT3/CXCL13/GNG11/CCL21/PRKCB/GNG2/CCR2/CX3CR1/ADCY2/DOCK2/PIK3CG/CXCR4/GNAI1/CCL5/TIAM1/CCR1/PRKACB/ELMO1/CCR7/PIK3CD/HCK/ITK/PIK3R5/CCL4/PPBP/CXCL9/CCL26/ADCY9/SHC4/SHC3/JAK3/CCL7/PREX1/FGR/RASGRP2/RAC2/GNG7/ADCY7/ADCY4/VAV1/CXCL10/PIK3R1/STAT5B/STAT2/NCF1/CCR3
WP_MYOMETRIAL_RELAXATION_AND_CONTRACTION_PATHWAYS	WP_MYOMETRIAL_RELAXATION_AND_CONTRACTION_PATHWAYS	WP_MYOMETRIAL_RELAXATION_AND_CONTRACTION_PATHWAYS	103	0.647929	2.17378	0.00106838	0.00730431	0.00373821	2607	tags=50%, list=18%, signal=42%	CNN1/ACTA2/PRKD1/IGFBP5/RGS4/CALD1/GNB4/PRKAR2B/IL6/GNG11/IGFBP6/SLC8A1/PRKCB/GNG2/ACTC1/ITPR1/PKIG/IGFBP4/PDE4B/GJA1/LPAR1/ADCY2/RGS18/IGFBP3/PRKACB/RGS2/ACKR3/PRKCH/RGS1/RGS5/RAMP1/RAMP3/RGS10/PKIA/PDE4D/ADCY9/RYR3/RGS16/GNG7/ADCY7/ADCY4/PLCG2/ITPR2/RYR2/RGS3/ADM/CORIN/RGS17/GRK5/PRKCQ/RGS19/PRKCA
KATSANOU_ELAVL1_TARGETS_DN	KATSANOU_ELAVL1_TARGETS_DN	KATSANOU_ELAVL1_TARGETS_DN	102	0.560939	1.88202	0.00106952	0.00730431	0.00373821	2155	tags=42%, list=15%, signal=36%	SFRP2/CLMP/THBS4/AEBP1/ANGPTL2/SGCD/LAYN/COL6A1/ASB5/CLIP4/FGL2/LAMA2/COL6A2/TGFBI/TMEM45A/STMN2/PLXNC1/PDGFRA/IGFBP4/SBSPON/WNT2/IFI16/CXCR4/TIAM1/FOXF2/OSMR/ST3GAL6/CD44/FAM126A/SIGLEC10/RAMP3/TGFBR3/AVPR1A/PPBP/SLCO2A1/EDIL3/SERPINB2/FST/COL5A3/TNN/STEAP1/FMNL2/ADAMTS9
WP_VITAMIN_D_RECEPTOR_PATHWAY	WP_VITAMIN_D_RECEPTOR_PATHWAY	WP_VITAMIN_D_RECEPTOR_PATHWAY	102	0.517189	1.73523	0.00106952	0.00730431	0.00373821	2309	tags=41%, list=16%, signal=35%	TIMP3/SFRP1/IGFBP5/TIMP2/ID4/CD200/STEAP4/SLC8A1/ITGAM/GXYLT2/TNFSF4/CD14/PTHLH/THBD/IGFBP3/SPP1/ADAMTS5/ALOX5/ABCB1/TGFB2/TPM1/BMP6/TREM1/SATB1/CDKN2B/BCL6/DNER/KL/ADRB2/S100A4/HLA-DQA1/PRDM1/BDKRB1/RASGRP1/S100A8/COL13A1/TNFAIP3/FOXO1/CST1/DUSP10/TNFSF11/PTGER4
KONDO_PROSTATE_CANCER_WITH_H3K27ME3	KONDO_PROSTATE_CANCER_WITH_H3K27ME3	KONDO_PROSTATE_CANCER_WITH_H3K27ME3	100	0.562488	1.88388	0.00107066	0.00730431	0.00373821	1422	tags=29%, list=10%, signal=26%	COL14A1/SULF1/RUNX1T1/GPM6B/C1QTNF7/POSTN/ERG/TAC1/TMTC1/RNASE6/GIMAP7/CD86/TFEC/ENTPD1/PGR/CD1D/PIK3CG/CXCR4/ABCA6/ATL1/ELMO1/GZMH/PHACTR1/IL16/ITK/ARMCX4/TREM1/LONRF2/ENPP2
MOHANKUMAR_HOXA1_TARGETS_DN	MOHANKUMAR_HOXA1_TARGETS_DN	MOHANKUMAR_HOXA1_TARGETS_DN	100	0.578962	1.93905	0.00107066	0.00730431	0.00373821	2082	tags=43%, list=14%, signal=37%	SPOCK1/ASPN/TNC/RUNX1T1/GPC6/TYRP1/INHBA/EML1/PHLDB2/RNF150/MAP1B/MAFB/CDK14/APOD/SLC8A1/SYNDIG1/DKK3/FAM229B/JAZF1/ST8SIA4/MAF/MFAP2/FGF13/AMPH/TXNIP/PREX2/WLS/ANXA1/AVPR1A/PKIA/TRIL/SCUBE2/PROS1/CADM1/SLCO2A1/PDE8B/CD1C/EPHA4/MATN3/LRRC49/STEAP2/STEAP1/CDH6
REACTOME_DEGRADATION_OF_THE_EXTRACELLULAR_MATRIX	REACTOME_DEGRADATION_OF_THE_EXTRACELLULAR_MATRIX	REACTOME_DEGRADATION_OF_THE_EXTRACELLULAR_MATRIX	100	0.690432	2.31238	0.00107066	0.00730431	0.00373821	1952	tags=51%, list=14%, signal=44%	COL8A1/COL10A1/COL14A1/COL11A1/FBN1/DCN/MMP2/CTSK/COL5A1/COL6A3/FN1/COL12A1/TIMP2/COL1A2/COL15A1/COL6A1/COL8A2/COL3A1/COL5A2/ADAMTS1/COL6A2/A2M/COL16A1/MMP16/COL1A1/TIMP1/COL4A4/HTRA1/MMP13/COL4A2/SPP1/ADAMTS5/NID1/COL18A1/COL4A1/ADAMTS8/COL7A1/CTSL/CD44/LAMC1/LAMB1/CAPN6/HSPG2/MMP11/MMP9/MMP8/CTSG/COL13A1/COL5A3/MMP14/COL4A3
CASORELLI_ACUTE_PROMYELOCYTIC_LEUKEMIA_UP	CASORELLI_ACUTE_PROMYELOCYTIC_LEUKEMIA_UP	CASORELLI_ACUTE_PROMYELOCYTIC_LEUKEMIA_UP	98	0.625748	2.09561	0.00107181	0.00730431	0.00373821	3742	tags=74%, list=26%, signal=56%	SERPING1/MXRA7/CFD/EVI2A/CMAHP/PTGDS/MRC2/GLIPR1/GPR183/TIMP1/DENND5A/CSGALNACT2/IGFBP7/FGF13/HGF/CHST11/ATP2B4/RBMS1/PLAGL1/TLR2/TSC22D3/RGS2/CD8A/AP1S2/VAMP1/CD44/AUTS2/RGCC/ARHGAP25/DUSP1/STAB1/IRS2/CITED2/CD3D/TPBG/SLC31A2/CD96/N4BP2L1/ST3GAL5/KLF10/KLF2/STK17B/NLRP1/WDFY3/NRIP3/CD33/NFIL3/CEBPD/NR4A2/PRKCA/AZI2/TCL1A/PTPRE/DMXL2/BTG1/RNF11/GLRX/SIK3/ALCAM/ZFP36/CFP/NDUFS4/NFKBIA/MED13L/SMURF…
REACTOME_CELL_SURFACE_INTERACTIONS_AT_THE_VASCULAR_WALL	REACTOME_CELL_SURFACE_INTERACTIONS_AT_THE_VASCULAR_WALL	REACTOME_CELL_SURFACE_INTERACTIONS_AT_THE_VASCULAR_WALL	98	0.561581	1.88072	0.00107181	0.00730431	0.00373821	2134	tags=42%, list=15%, signal=36%	JAM2/FN1/JAM3/COL1A2/OLR1/SDC2/CAV1/SELE/ANGPT1/ITGAM/COL1A1/PECAM1/TEK/CD48/SELP/ITGB2/THBD/GYPC/CD84/ITGA4/FCER1G/SELL/TSPAN7/FYN/CD44/CD2/TREM1/ITGA5/PROS1/ITGAV/ITGAX/CD99L2/MERTK/CD99/CD74/GAS6/PIK3R1/SELPLG/SIRPA/VPREB3/ITGAL
REACTOME_DISEASES_OF_GLYCOSYLATION	REACTOME_DISEASES_OF_GLYCOSYLATION	REACTOME_DISEASES_OF_GLYCOSYLATION	98	0.55396	1.85519	0.00107181	0.00730431	0.00373821	2155	tags=35%, list=15%, signal=30%	OGN/THBS2/OMD/SPON1/DCN/BGN/GPC6/VCAN/ADAMTS2/THBS1/SDC2/ADAMTS1/LUM/ADAMTS12/THSD7A/FMOD/ADAMTS3/SBSPON/ADAMTS5/ADAMTS6/ADAMTSL3/ADAMTS8/THSD4/PRELP/THSD7B/NOTCH2/HSPG2/NOTCH3/ADAMTSL1/KERA/CHSY1/CHST3/CSPG4/ADAMTS9
TAKEDA_TARGETS_OF_NUP98_HOXA9_FUSION_10D_DN	TAKEDA_TARGETS_OF_NUP98_HOXA9_FUSION_10D_DN	TAKEDA_TARGETS_OF_NUP98_HOXA9_FUSION_10D_DN	101	0.657512	2.2026	0.00107181	0.00730431	0.00373821	2408	tags=69%, list=17%, signal=58%	SERPINF1/SRPX/MAGI2-AS3/GPNMB/TSPAN2/PTGER3/OLFML2B/NRP2/F13A1/NRP1/GGTA1P/A2M/TGFBI/FPR3/TMTC1/FCER1A/IL1R1/IL7R/CLEC5A/FRMD4A/PID1/RTN1/MAF/SLAMF8/TLR7/C1QB/DOCK4/EMP1/TREM2/C1QA/C5AR1/KCNJ15/C1QC/SGTB/CHI3L1/RARRES1/CCL13/LHFPL2/RGCC/S100B/PDK4/MS4A2/RGL1/CCL4/PPBP/PLA2G7/MMP9/HS3ST2/RPS6KA2/STAB1/CD59/RASSF4/CCL7/DAB2/RASGRP1/MMP8/APOE/CST7/SLCO2B1/CCL23/FABP3/CTSLP8/LGMN/GLUL/RNASE1/KLF2/ACP…
MANNE_COVID19_ICU_VS_HEALTHY_DONOR_PLATELETS_DN	MANNE_COVID19_ICU_VS_HEALTHY_DONOR_PLATELETS_DN	MANNE_COVID19_ICU_VS_HEALTHY_DONOR_PLATELETS_DN	93	0.588945	1.964	0.00107296	0.00730431	0.00373821	2911	tags=57%, list=20%, signal=46%	DPYSL3/TNS1/IGFBP5/TFPI2/MS4A7/A2M/TGFBI/IL7R/PID1/PLCL1/PAPPA/COL4A2/RGS18/ADAM12/NRN1/SYNPO/P2RY12/MAP3K7CL/COL4A1/CEMIP/KCND3/TGFB2/UTRN/ARHGAP29/SASH1/WLS/RAMP3/MAPK10/AVPR1A/HLA-DRA/HLA-DQA1/LPL/EPAS1/IL3RA/KDR/HLA-DOA/HLA-DQB1/SETD7/SH2D1A/P2RY10/ENAH/FTO/ZNF347/YAP1/NLGN1/CD34/FAM83D/EFNA5/CCDC50/BACH2/BTLA/PDCD1LG2/MEX3B
PANGAS_TUMOR_SUPPRESSION_BY_SMAD1_AND_SMAD5_UP	PANGAS_TUMOR_SUPPRESSION_BY_SMAD1_AND_SMAD5_UP	PANGAS_TUMOR_SUPPRESSION_BY_SMAD1_AND_SMAD5_UP	93	0.675111	2.25134	0.00107296	0.00730431	0.00373821	1771	tags=54%, list=12%, signal=47%	PRUNE2/MMP2/CRYAB/ANGPTL1/COL12A1/RBMS3/FSTL1/RGMA/FBLN5/ZNF423/CDK14/RFTN1/CELF2/WIPF1/TGFBI/EMILIN1/TCF4/NUAK1/GXYLT2/CLEC7A/BAG2/MNDA/LBH/ENOX1/TMEM204/KLHL6/NID1/LAPTM5/C16orf54/EMP3/C1QA/ETS1/GNA14/L3HYPDH/GMFG/CAV2/SERPINB9/TNFAIP8/LCP1/NAV1/RGS5/GSN/PKIA/TGM2/LRIG1/L3MBTL3/EFS/BMPER/ZFP36L1/PLXDC1
REACTOME_RHO_GTPASE_CYCLE	REACTOME_RHO_GTPASE_CYCLE	REACTOME_RHO_GTPASE_CYCLE	93	0.50358	1.67933	0.00107296	0.00730431	0.00373821	3227	tags=52%, list=22%, signal=40%	CHN1/A2M/DLC1/TAGAP/ARHGEF6/ARHGEF26/RHOJ/ARHGAP24/RASGRF2/ARHGAP6/TIAM1/RHOH/ARHGAP9/RHOQ/ARHGAP29/FAM13B/ARHGAP31/ARHGDIB/ARHGAP20/SYDE1/ARHGAP25/ARHGEF40/STARD13/ARHGAP22/RHOB/TRIO/PREX1/ARHGEF10/ARHGAP23/ARHGAP30/ARHGAP28/RAC2/VAV1/FGD2/FAM13A/MYO9A/ARHGEF9/ARHGAP1/ARHGEF3/ARHGEF17/FGD3/ARHGAP10/ARHGEF37/RHOBTB1/STARD8/ARAP3/SOS2/AKAP13
PASQUALUCCI_LYMPHOMA_BY_GC_STAGE_DN	PASQUALUCCI_LYMPHOMA_BY_GC_STAGE_DN	PASQUALUCCI_LYMPHOMA_BY_GC_STAGE_DN	95	0.550244	1.83289	0.00107527	0.00730431	0.00373821	2956	tags=54%, list=20%, signal=43%	EBF1/CELF2/PRKCB/TUSC3/ITPR1/BCAT1/BAG2/GYPC/CNN3/ANKRD44/RCSD1/SH3BP5/SESN3/ETS1/PRKACB/RBM43/GMFG/CCR7/AFF3/TNFAIP8/LCP1/CYFIP2/ARHGDIB/CORO1A/SASH3/PDE2A/RASGRP1/CHST7/FAM43A/GFOD1/RASGRP2/WDFY4/PAX5/RIN3/CPM/EMB/VPREB3/KLF2/TRIB2/NAP1L1/BANK1/ID3/FCRLA/PLEKHA2/BTG1/CCDC50/BACH2/LSP1/MEX3B/MYO1G/USP25
BIDUS_METASTASIS_DN	BIDUS_METASTASIS_DN	BIDUS_METASTASIS_DN	94	0.567475	1.89047	0.00107643	0.00730431	0.00373821	3414	tags=62%, list=24%, signal=47%	PRRX1/FBXO32/COX7A1/CNRIP1/F13A1/GGTA1P/MS4A6A/FRMD4A/AQP1/ATP8B4/GYPC/CLEC11A/NALCN/ZBTB20/ARHGAP6/SLA/ENG/ACTN1/GABARAPL1/GMFG/TSPAN4/RGL1/CORO1A/MR1/SASH3/HLA-DRA/STAB1/RASSF4/DAB2/C14orf28/TLR5/SELPLG/SIRPA/ITGAL/CIRBP/PPM1M/NAGK/PHLDA3/STK17B/PARM1/LAMP5/ZNF404/PLEKHA2/ZNF641/GATA2/CD34/TRPV2/KLHL2/PPFIBP1/SEMA5A/FADS3/MAN2B1/AKAP13/VWA5A/DTWD1/SIDT2/RIN2/RNASEL
CHIARADONNA_NEOPLASTIC_TRANSFORMATION_CDC25_DN	CHIARADONNA_NEOPLASTIC_TRANSFORMATION_CDC25_DN	CHIARADONNA_NEOPLASTIC_TRANSFORMATION_CDC25_DN	92	0.526989	1.75237	0.00107643	0.00730431	0.00373821	3165	tags=50%, list=22%, signal=39%	DDR2/TIMP3/FBN1/FHL1/AKAP12/COL5A2/TMEM45A/NUPR1/AQP1/CLIC4/GAS7/IGFBP4/BAG2/PRSS23/COL4A2/CSRP1/EMP3/QKI/SEMA3C/COL4A1/UTRN/NFIC/VAMP5/C16orf89/ADRB2/DUSP1/EBF3/DAB2/FHL2/RBMS2/FZD2/KLF2/TMEM43/PHLDA3/ADM/ELN/CD34/SNX10/BHLHE40/S100A13/SEC14L1/MAP6/RNF13/SKAP2/ASAH1/GPC1
CHIARADONNA_NEOPLASTIC_TRANSFORMATION_KRAS_DN	CHIARADONNA_NEOPLASTIC_TRANSFORMATION_KRAS_DN	CHIARADONNA_NEOPLASTIC_TRANSFORMATION_KRAS_DN	97	0.615929	2.05581	0.00107643	0.00730431	0.00373821	3193	tags=63%, list=22%, signal=49%	GAS1/CCDC80/MFAP5/TIMP3/FBN1/FHL1/AKAP12/COL5A1/PCOLCE/FSTL1/COL1A2/PMP22/COL5A2/RECK/TMEM45A/COL1A1/NUPR1/AQP1/COPZ2/PRSS23/COL4A2/SEMA3C/IL6ST/TSPAN4/VAMP5/GSN/LAMB2/DUSP1/LPL/SOCS3/CITED2/CRTAP/EBF3/SAMHD1/ST3GAL5/RBMS2/FZD2/KLF2/PSTPIP1/SLCO3A1/ADM/ELN/HOXA2/ID3/GRK5/STK10/TCF7L1/SNX10/CDKL2/ITGB5/CTDSP2/S100A13/SEC14L1/ARL2BP/SH3D19/MAN2B1/AMOTL2/ASAH1/SESN1/DHRS7/FOXP1
GOZGIT_ESR1_TARGETS_UP	GOZGIT_ESR1_TARGETS_UP	GOZGIT_ESR1_TARGETS_UP	97	0.505297	1.68655	0.00107643	0.00730431	0.00373821	2309	tags=42%, list=16%, signal=36%	GAS1/CLMP/FERMT2/FHL1/COL12A1/CRISPLD2/PRKAR2B/CDC42EP3/KCTD12/SGCE/THSD7A/DOCK10/PECAM1/MMRN2/FRY/IGFBP3/COL21A1/SERPINE1/GNAI1/ALOX5/PARVA/RNF144A/FYN/DST/TNFAIP8/LAMC1/LAMB1/MICAL2/ECM1/S100A12/PTPN21/PLCL2/DPEP2/DEGS1/OSBPL1A/LIMCH1/FHL2/SORCS2/FAM13A/NPTX1/PTGER4
HUANG_GATA2_TARGETS_UP	HUANG_GATA2_TARGETS_UP	HUANG_GATA2_TARGETS_UP	97	0.609326	2.03377	0.00107643	0.00730431	0.00373821	2723	tags=58%, list=19%, signal=47%	FCGR2B/RAB31/P2RY14/LGALS1/CPA3/EVI2A/GLIPR1/KCTD12/KIT/TYROBP/SAMSN1/FCGR2A/C1orf54/CD93/MNDA/ST8SIA4/ALOX5AP/TOX/PIK3CG/EMP3/TXNIP/RNF130/GABARAPL1/GMFG/IRAK3/CD44/TNFAIP8/IL16/CYTIP/LPXN/TGFBR1/SRGN/GPR171/LAT2/SATB1/GSN/DOK3/YPEL5/MYO1F/TNFAIP8L2/C12orf57/N4BP2L1/TGFBR2/RIN3/SELPLG/CCL23/ANKH/TP53INP1/IFITM1/CLEC4E/FAM117A/IL17RA/GAB1/HBP1/GYG1/BTG1
KEGG_CELL_ADHESION_MOLECULES_CAMS	KEGG_CELL_ADHESION_MOLECULES_CAMS	KEGG_CELL_ADHESION_MOLECULES_CAMS	94	0.619794	2.06477	0.00107643	0.00730431	0.00373821	2621	tags=59%, list=18%, signal=48%	VCAN/JAM2/JAM3/SDC2/NRXN3/SELE/NEGR1/ITGA9/VCAM1/ITGAM/CNTN1/PTPRM/PECAM1/CD86/SELP/ITGB2/PTPRC/CDH5/ITGA4/ITGA8/SELL/CLDN11/CD8A/NLGN4X/CD2/ICAM2/NFASC/NCAM1/HLA-DPA1/HLA-DPB1/CD28/ITGAV/CADM1/HLA-DRA/HLA-DQA1/CD274/HLA-DMB/CLDN5/HLA-DOA/HLA-DQB1/CDH2/CD99/SELPLG/ITGAL/ICOS/ICAM1/NRXN2/ESAM/NLGN1/CD80/CNTNAP1/SDC3/ITGB1/SIGLEC1/CD34
LINDGREN_BLADDER_CANCER_CLUSTER_2A_DN	LINDGREN_BLADDER_CANCER_CLUSTER_2A_DN	LINDGREN_BLADDER_CANCER_CLUSTER_2A_DN	97	0.691692	2.30868	0.00107643	0.00730431	0.00373821	2731	tags=65%, list=19%, signal=53%	AOC3/RASSF8/RCAN2/CYBRD1/MAFB/CFL2/PMP22/PALLD/MS4A4A/CELF2/EVI2A/GLIPR1/PBX3/ZMAT1/C3AR1/MYO5A/CLIC4/CYBB/SCD5/ARL4C/CNN3/UBE2E2/TRPS1/ITM2A/FAM171B/RIMKLB/PLAGL1/TSC22D3/AFAP1L1/GABARAPL1/AP1S2/LMO2/SLFN11/TGFBR1/STXBP1/TOX2/GSN/RCAN1/DCBLD2/RHOB/DPYSL2/SOCS3/TMOD1/DAB2/PSIP1/ANXA5/SLC31A2/SGCB/TMX4/PNMA1/MBNL1/ACSL4/IFITM1/PTGES/ISCU/BACE1/NFIL3/MT2A/RNF38/PRKCQ/DNAJB9/SGK1/CCDC50
MARTORIATI_MDM4_TARGETS_NEUROEPITHELIUM_DN	MARTORIATI_MDM4_TARGETS_NEUROEPITHELIUM_DN	MARTORIATI_MDM4_TARGETS_NEUROEPITHELIUM_DN	97	0.721943	2.40965	0.00107643	0.00730431	0.00373821	1880	tags=55%, list=13%, signal=48%	MIR100HG/GPM6B/C14orf132/IGFBP5/JAM2/RGS4/SCG5/CFL2/BHLHE22/MRC1/F13A1/ID4/CXCL13/VCAM1/SYT11/STMN2/ZMAT1/MPPED2/TYROBP/C1QTNF3/GREM2/RTN1/PDGFRA/CX3CR1/CSF2RB/LY86/ST8SIA4/MAF/CD53/CD1D/NAP1L2/C1QB/PCDH9/OXCT1/MAP2/RSPO2/FYN/PEA15/CSF1R/LST1/SATB1/JAKMIP2/GFRA1/MAPK10/CORO1A/PKIA/EOMES/STMN3/KAT2B/C4orf3/IRF2BPL/RUFY3/EDNRB
PECE_MAMMARY_STEM_CELL_DN	PECE_MAMMARY_STEM_CELL_DN	PECE_MAMMARY_STEM_CELL_DN	92	0.61802	2.05507	0.00107643	0.00730431	0.00373821	2651	tags=48%, list=18%, signal=39%	FAP/SPON1/BGN/FHL1/VCAN/GPRASP1/TRPC1/CALD1/EBF1/COL6A1/EPB41L3/LUM/CHN1/NREP/IGDCC4/VCAM1/GNG2/FAT3/CTSO/KLF12/WASF3/NID1/EMP1/TXNIP/PCDH18/HEY1/STX2/TRIO/DEGS1/SNED1/MMP14/CA12/KITLG/ANKH/TPM4/KIFAP3/RABEP1/DNM1/REXO2/RGS17/RNF146/RAB2B/ITGB1/GABBR1
REACTOME_RESPONSE_TO_ELEVATED_PLATELET_CYTOSOLIC_CA2_	REACTOME_RESPONSE_TO_ELEVATED_PLATELET_CYTOSOLIC_CA2_	REACTOME_RESPONSE_TO_ELEVATED_PLATELET_CYTOSOLIC_CA2_	94	0.602004	2.0055	0.00107643	0.00730431	0.00373821	2060	tags=43%, list=14%, signal=37%	TIMP3/CD109/ISLR/FN1/SERPING1/THBS1/RARRES2/VEGFC/PCDH7/F13A1/CFD/SPARC/IGF1/A2M/MMRN1/PRKCB/TIMP1/PECAM1/FLNA/TGFB3/CD36/SELP/VWF/SERPINE1/HGF/F8/ACTN1/PLEK/TGFB2/LHFPL2/SRGN/PPBP/PROS1/ECM1/ANXA5/VCL/CALU/TMX3/GAS6/FERMT3
WP_ADIPOGENESIS	WP_ADIPOGENESIS	WP_ADIPOGENESIS	92	0.581283	1.93291	0.00107643	0.00730431	0.00373821	2527	tags=46%, list=17%, signal=38%	SFRP4/SPOCK1/TWIST1/NDN/PTGIS/FRZB/NR2F1/EBF1/IL6/CFD/RORA/WWTR1/IGF1/MEF2C/GADD45B/FZD1/EGR2/NR3C1/SERPINE1/IL6ST/KLF7/LIFR/FAS/GATA3/LPL/EPAS1/SOCS3/IRS2/MEF2A/FOXC2/IRS1/MBNL1/STAT5B/STAT2/AGT/FOXO1/OSM/ADIPOQ/ID3/CYP26B1/CEBPD/GATA2
WP_CALCIUM_REGULATION_IN_THE_CARDIAC_CELL	WP_CALCIUM_REGULATION_IN_THE_CARDIAC_CELL	WP_CALCIUM_REGULATION_IN_THE_CARDIAC_CELL	97	0.620539	2.07119	0.00107643	0.00730431	0.00373821	2607	tags=46%, list=18%, signal=38%	PLN/PRKD1/RGS4/GNB4/CASQ2/PRKAR2B/GJC1/GNG11/SLC8A1/PRKCB/GNG2/ITPR1/PKIG/GJA1/ADCY2/RGS18/GJA5/GNAI1/ANXA6/PRKACB/RGS2/PRKCH/RGS1/RGS5/RGS10/PKIA/ADRB2/ADCY9/GJA4/RYR3/RGS16/GNG7/ADCY7/ADCY4/ITPR2/RYR2/CAMK4/CHRM3/CACNA1C/RGS3/RGS17/GRK5/PRKCQ/RGS19/PRKCA
ICHIBA_GRAFT_VERSUS_HOST_DISEASE_35D_UP	ICHIBA_GRAFT_VERSUS_HOST_DISEASE_35D_UP	ICHIBA_GRAFT_VERSUS_HOST_DISEASE_35D_UP	96	0.588865	1.96234	0.00107759	0.00730431	0.00373821	2531	tags=57%, list=18%, signal=48%	SMOC2/CCL2/FGL2/MS4A4A/MSR1/VCAM1/TYROBP/CYBB/CD52/MPEG1/ITGB2/CD14/MNDA/PTPRC/CD53/LCP2/AIF1/C1QB/LAPTM5/FPR1/CCL5/CCR1/C1QA/BCL2A1/CSF1R/C1QC/MARVELD1/HCK/CYTIP/TSPAN4/RNASE2/GBP2/NNMT/CXCL9/S100A4/GPX3/HLA-DQA1/LPL/NCF4/RRAS/APBB1IP/HLA-DMB/S100A8/SAMHD1/CD74/SELPLG/LITAF/SIRPA/LGMN/LILRB4/BTG2/CASP1/CHIA/LCK/CTSS
CHIARADONNA_NEOPLASTIC_TRANSFORMATION_CDC25_UP	CHIARADONNA_NEOPLASTIC_TRANSFORMATION_CDC25_UP	CHIARADONNA_NEOPLASTIC_TRANSFORMATION_CDC25_UP	89	0.673288	2.23706	0.00107875	0.00730431	0.00373821	1411	tags=45%, list=10%, signal=41%	THBS2/CYP1B1/MGP/TNC/FGF7/SMOC2/TWIST1/CCL2/VCAN/PHLDB2/THBS1/LTBP2/LOXL1/THY1/LAMA4/PDPN/IL6/HAS2/PTX3/VCAM1/C3/CDO1/IL1R1/ADAM19/GREM2/LPAR1/MNDA/LXN/NID1/EVL/IFI16/SYNPO/F2R/OSMR/CHI3L1/NCAM1/PDK4/RAMP3/TPST1/CAPN6
SCHAEFFER_PROSTATE_DEVELOPMENT_6HR_UP	SCHAEFFER_PROSTATE_DEVELOPMENT_6HR_UP	SCHAEFFER_PROSTATE_DEVELOPMENT_6HR_UP	89	0.646736	2.14884	0.00107875	0.00730431	0.00373821	1055	tags=35%, list=7%, signal=32%	OGN/FNDC1/ASPN/FAP/AOC3/COLEC12/FABP4/SPARCL1/ADAMTS2/LRRC17/DIXDC1/VIP/CAV1/CPA3/CXCL13/MMRN1/LY96/TAC1/PRKCB/SGCE/MS4A6A/TYROBP/CTSO/DOCK11/RHOJ/SLC1A3/KLF9/SEMA3G/TREM2/RNF130/CLEC14A
TSENG_IRS1_TARGETS_DN	TSENG_IRS1_TARGETS_DN	TSENG_IRS1_TARGETS_DN	89	0.65786	2.1858	0.00107875	0.00730431	0.00373821	2412	tags=49%, list=17%, signal=41%	SFRP2/AOC3/FRMD6/FABP4/SNAI2/SPARCL1/FMO1/COL6A3/COL6A1/COL3A1/NRP1/TGFBI/TMEM45A/SGCE/IL1R1/ACTC1/DKK3/ITPR1/DENND5A/IGFBP4/GJA1/THBD/LPAR1/COL4A2/HGF/CCDC88A/ADARB1/COL4A1/IL6ST/SH3BGR/LIFR/CAPN6/EBF3/DAB2/GGT5/HLX/HTRA3/MMP14/LIMCH1/LITAF/CIRBP/NFYB/ADM/POPDC3
WP_HIPPOMERLIN_SIGNALING_DYSREGULATION	WP_HIPPOMERLIN_SIGNALING_DYSREGULATION	WP_HIPPOMERLIN_SIGNALING_DYSREGULATION	89	0.509564	1.69307	0.00107875	0.00730431	0.00373821	2134	tags=39%, list=15%, signal=34%	CDH11/PRKAR2B/ITGA9/PDGFRB/ITGAM/KIT/ITGA1/TEK/PDGFRA/ITGB2/CDH19/CDH5/PPP1R14A/ITGA7/ITGA4/ITGA8/FGFR1/PRKACB/CSF1R/CD44/ITGA11/IGF1R/LATS2/CDH13/ITGA5/ITGAV/PPP1R12A/KDR/ITGAX/FLT1/CDH2/TEAD1/CXCL10/CDH6/ITGAL
RYAN_MANTLE_CELL_LYMPHOMA_NOTCH_DIRECT_UP	RYAN_MANTLE_CELL_LYMPHOMA_NOTCH_DIRECT_UP	RYAN_MANTLE_CELL_LYMPHOMA_NOTCH_DIRECT_UP	90	0.551407	1.83008	0.00108108	0.00730431	0.00373821	3135	tags=61%, list=22%, signal=48%	DSE/PRICKLE1/MPEG1/LY86/GADD45B/ENTPD1/IL10RA/CD84/S1PR1/LDLRAD4/RHOH/THEMIS2/FMNL3/FCRL3/BCL2A1/FYN/CHI3L2/IL16/CR2/XYLT1/CD72/CD300A/CD28/UST/SASH3/TBC1D9/HEY2/FGR/CYLD/ZFP36L1/GFOD1/NOTCH3/IKZF1/PAX5/UBASH3B/IFIT3/CD27/IL6R/FGD2/LGMN/ITGAL/RILPL2/ICAM1/IL21R/ZMIZ1/IQSEC1/TRAM2/TNFRSF1B/GALNT10/ARHGEF3/FAM167A/FCRL2/CBFA2T3/RHOBTB1/DTX1
YAUCH_HEDGEHOG_SIGNALING_PARACRINE_UP	YAUCH_HEDGEHOG_SIGNALING_PARACRINE_UP	YAUCH_HEDGEHOG_SIGNALING_PARACRINE_UP	90	0.630627	2.09301	0.00108108	0.00730431	0.00373821	1829	tags=38%, list=13%, signal=33%	SPOCK1/COL10A1/EPHA3/RERG/SPON1/HSD11B1/BCHE/SFRP1/IGFBP5/FRZB/TRPC1/ALDH1A3/C1QTNF7/SCG5/PTGER3/KCNE4/OLFML1/TMEM100/MS4A1/PTHLH/IL11/SLC1A3/PTCH1/PTPRS/THSD4/ARRDC4/PENK/BST1/TSPAN11/SCARA5/NOG/RELN/GLI2/FAM110B
AZARE_NEOPLASTIC_TRANSFORMATION_BY_STAT3_UP	AZARE_NEOPLASTIC_TRANSFORMATION_BY_STAT3_UP	AZARE_NEOPLASTIC_TRANSFORMATION_BY_STAT3_UP	86	0.738975	2.44772	0.00108225	0.00730431	0.00373821	1940	tags=60%, list=13%, signal=53%	GREM1/SPOCK1/TNC/KCNMA1/DPYSL3/CDH11/SFRP1/COL5A1/LTBP1/FN1/CFH/MAP1B/THBS1/SCG5/ARMCX2/CALD1/PCDH7/PALLD/COL5A2/PDPN/FEZ1/WIPF1/GNG11/FLI1/SERPINE2/NUPR1/PID1/CLIC4/ARL4C/IFI16/EMP3/APOBEC3G/PTGS2/PRNP/LPXN/TGFBR1/XYLT1/SRGN/ARHGDIB/CCND2/ARHGAP25/NNMT/DCBLD2/GPX3/AOX1/EOGT/PLK2/S100A8/CALU/FST/TGFBR2/CA12
BROCKE_APOPTOSIS_REVERSED_BY_IL6	BROCKE_APOPTOSIS_REVERSED_BY_IL6	BROCKE_APOPTOSIS_REVERSED_BY_IL6	86	0.604317	2.0017	0.00108225	0.00730431	0.00373821	3436	tags=65%, list=24%, signal=50%	MYLK/CCL2/LTBP1/MAP1B/EVI2A/SLC2A3/HEG1/PDGFRA/EVI2B/GADD45B/CHST15/SPP1/CXCR4/ATP2B4/SLA/IL6ST/AP1S2/CAV2/ST3GAL6/CD44/HCK/BCL6/RHOBTB3/EPB41L2/SOCS3/PRDM1/RGS16/PHTF2/ELL2/GAS6/LITAF/TPM4/RAPGEF4/SLC16A6/STK17B/ICAM1/CDK17/ID3/MAP3K8/DUSP3/CD180/HSPA13/DNAJB9/SGK1/MARCKS/WIPI1/BHLHE40/TNFSF10/RNF13/PIM1/ZFP36/VWA5A/PTPRG/JUNB/GNA13/STAT3
NABA_ECM_AFFILIATED	NABA_ECM_AFFILIATED	NABA_ECM_AFFILIATED	88	0.566749	1.87498	0.00108225	0.00730431	0.00373821	2565	tags=48%, list=18%, signal=39%	GREM1/COLEC12/PLXDC2/GPC6/C1QTNF7/SDC2/CLEC2B/LGALS1/C1QTNF2/PLXNC1/CLEC5A/CLEC7A/C1QTNF3/EMCN/CLC/CLEC11A/CLEC4A/C1QB/SEMA3G/ANXA6/SEMA3C/C1QA/CLEC14A/FCN1/CLEC1A/C1QC/SEMA6D/SEMA3A/ANXA1/CLEC10A/CLEC12A/PLXDC1/ANXA5/PLXND1/CSPG4/PARM1/GPC4/CLEC2D/CLEC4E/SDC3/FREM1/SEMA4C
PODAR_RESPONSE_TO_ADAPHOSTIN_UP	PODAR_RESPONSE_TO_ADAPHOSTIN_UP	PODAR_RESPONSE_TO_ADAPHOSTIN_UP	86	0.528981	1.75216	0.00108225	0.00730431	0.00373821	2865	tags=53%, list=20%, signal=43%	MFAP4/PALLD/CLEC2B/TUBA1A/CLIC2/CSGALNACT2/IGFBP3/NAP1L2/HSPA6/DNAJB4/NCF2/RGS2/GABARAPL1/FYN/PLEK/CD44/CYTIP/ANXA1/CREM/DUSP1/CCSER2/YPEL5/NEK1/IL15/ITGAX/TMEM140/ZFP36L1/ARID5B/PNRC1/STEAP1/KLF2/CLK1/CDKN1C/NAP1L1/NLRP1/HMOX1/HSPB1/MBNL2/BACH1/HBP1/HSPA13/DNAJB9/SLC38A2/ARMCX3/GLRX/DDIT4
REACTOME_IMMUNOREGULATORY_INTERACTIONS_BETWEEN_A_LYMPHOID_AND_A_NON_LYMPHOID_CELL	REACTOME_IMMUNOREGULATORY_INTERACTIONS_BETWEEN_A_LYMPHOID_AND_A_NON_LYMPHOID_CELL	REACTOME_IMMUNOREGULATORY_INTERACTIONS_BETWEEN_A_LYMPHOID_AND_A_NON_LYMPHOID_CELL	86	0.665389	2.20399	0.00108225	0.00730431	0.00373821	3300	tags=67%, list=23%, signal=52%	COLEC12/FCGR2B/COL1A2/COL3A1/CLEC2B/CD200/VCAM1/C3/TYROBP/COL1A1/ITGB2/CD1D/ITGA4/SELL/TREM2/LAIR1/CD8A/CRTAM/PILRA/HCST/ICAM2/SIGLEC10/SLAMF7/TREM1/CD300LF/CD300A/KLRD1/KLRB1/CD1C/CD3D/CD96/CD99/SH2D1A/CD81/LILRB2/ITGAL/LILRB4/CD3G/ICAM1/IFITM1/LILRB1/CD33/SIGLEC7/LILRA5/CLEC2D/CD247/ITGB1/SIGLEC1/CD34/OSCAR/LILRA2/LILRB3/KLRF1/SIGLEC5/LILRB5/IGLV6-57/ICAM3/SLAMF6
SARRIO_EPITHELIAL_MESENCHYMAL_TRANSITION_DN	SARRIO_EPITHELIAL_MESENCHYMAL_TRANSITION_DN	SARRIO_EPITHELIAL_MESENCHYMAL_TRANSITION_DN	86	0.541228	1.79272	0.00108225	0.00730431	0.00373821	2451	tags=49%, list=17%, signal=41%	GAS1/C1S/FBXO32/CYBRD1/MAFB/CALD1/GEM/CCL21/STOM/GALNT15/IFI16/PCDH9/SEMA3C/TSC22D3/ENG/RGS2/LPAR6/RARRES1/DST/RGCC/GBP2/BCL6/TGFBR3/LAMB2/S100A4/PLEKHO2/ZBTB16/THBS3/CITED2/S100A8/PNRC1/IFI44/TNFAIP3/ACSL1/BNIP3L/TFPI/EGR1/TP53INP1/SCPEP1/CDKN1C/IFITM2/NFIL3
SENESE_HDAC2_TARGETS_DN	SENESE_HDAC2_TARGETS_DN	SENESE_HDAC2_TARGETS_DN	86	0.722175	2.39208	0.00108225	0.00730431	0.00373821	1583	tags=53%, list=11%, signal=48%	MFAP5/TAGLN/NEXN/COL11A1/TIMP3/MYL9/BNC2/CDH11/DACT1/CRYAB/LOX/GPNMB/ZCCHC24/LOXL1/EFEMP2/OLFML3/SDC2/COL3A1/NRXN3/COL5A2/TMEM255A/CAP2/LUM/ID4/TMEM100/IGFBP6/SYT11/COL1A1/AQP1/SSBP2/ALPK2/GXYLT2/LBH/ZBTB20/IGFBP7/SPP1/PTCH1/SESN3/WNT5A/ACKR3/TPM1/DTNA/NTN4/LINC01116/S100A4/CCL26
ALCALAY_AML_BY_NPM1_LOCALIZATION_UP	ALCALAY_AML_BY_NPM1_LOCALIZATION_UP	ALCALAY_AML_BY_NPM1_LOCALIZATION_UP	87	0.514584	1.70324	0.00108342	0.00730431	0.00373821	2565	tags=46%, list=18%, signal=38%	DPYSL3/MMP2/SLC24A3/LTBP1/CFH/MEIS1/F13A1/EPB41L3/LUM/CPA3/PTX3/PBX3/C3AR1/TLR4/PCDH9/HOXA5/HOXB2/FZD7/RASGRP3/ARHGAP25/ADAMDEC1/LAMB2/ITGA5/LRIG1/ARHGAP22/PDGFD/PIEZO2/FAM110B/LTB/DRAM1/MTMR9/HOXB3/HOXA4/FTO/WDFY3/HOXA2/ACVR1/GATA2/HNMT/SEMA4C
KAN_RESPONSE_TO_ARSENIC_TRIOXIDE	KAN_RESPONSE_TO_ARSENIC_TRIOXIDE	KAN_RESPONSE_TO_ARSENIC_TRIOXIDE	87	0.564353	1.86797	0.00108342	0.00730431	0.00373821	2480	tags=55%, list=17%, signal=46%	MGP/DPYSL3/GPM6B/FABP4/CRYAB/VCAN/IGFBP5/RGS4/GPNMB/GFPT2/THBS1/CLEC2B/PTN/KCTD12/PTPRZ1/SLC2A3/IL7R/SCG2/NUPR1/PDGFRA/ARL4C/KLF12/PTHLH/IL11/DIRAS3/TMEM158/GPR65/HSPA6/SERPINE1/ARHGAP6/TSC22D3/GABARAPL1/CAV2/ARHGAP29/HEY1/SOCS2/DCBLD2/SACS/PLK2/PODXL/BNIP3L/STC1/ENO2/NAP1L1/HMOX1/ADM/MT2A/NES
MEBARKI_HCC_PROGENITOR_WNT_UP_BLOCKED_BY_FZD8CRD	MEBARKI_HCC_PROGENITOR_WNT_UP_BLOCKED_BY_FZD8CRD	MEBARKI_HCC_PROGENITOR_WNT_UP_BLOCKED_BY_FZD8CRD	87	0.700047	2.31711	0.00108342	0.00730431	0.00373821	1634	tags=51%, list=11%, signal=45%	RSPO3/THBS2/CYP1B1/DPYSL3/FBN1/DCN/TYRP1/VCAN/PI15/MOXD1/IGFBP5/FN1/LAYN/CRISPLD2/PRICKLE2/COL3A1/SRPX2/COL5A2/DPT/NXN/LUM/EVI2A/NR2F1-AS1/IL1R1/RBM24/LEF1/PRSS23/SLC1A3/TMEM158/SERPINE1/SEMA3C/CCR1/ACTN1/EPYC/TGFB2/LCP1/MYADM/RGCC/KLF7/NAV1/ARHGDIB/CCDC3/KIF26B/NOG
ZHU_CMV_ALL_DN	ZHU_CMV_ALL_DN	ZHU_CMV_ALL_DN	87	0.777847	2.57462	0.00108342	0.00730431	0.00373821	1489	tags=59%, list=10%, signal=53%	GAS1/THBS2/CYP1B1/TAGLN/FBLN1/EFEMP1/FGF7/DDR2/TIMP3/MYLK/CDH11/CXCL12/ADH1B/ACTA2/PTGIS/VCAN/LOX/IGFBP5/TPM2/C1R/MN1/ZNF521/THBS1/COL1A2/POSTN/COL3A1/COL5A2/LAMA4/CHN1/CFD/COL6A2/COL1A1/FLNA/PDGFRA/IGFBP3/MITF/NR3C1/SERPINE1/PTPN13/RBMS1/NR2F2/ENG/ACKR3/IL6ST/BCL2/IGF1R/NFIC/ANXA1/TGFBR3/AR/LAMB2
BOSCO_ALLERGEN_INDUCED_TH2_ASSOCIATED_MODULE	BOSCO_ALLERGEN_INDUCED_TH2_ASSOCIATED_MODULE	BOSCO_ALLERGEN_INDUCED_TH2_ASSOCIATED_MODULE	85	0.56034	1.85563	0.00108578	0.00730431	0.00373821	3005	tags=54%, list=21%, signal=43%	DACT1/CD69/CXCL13/MEF2C/LRRC32/MEOX1/CYSLTR1/PECAM1/TMEM71/PLCL1/LCP2/CD84/NR4A3/TIAM1/ALOX5/TSC22D3/BCL2/CYTIP/RASGRP3/ITK/RAB30/STAT4/BCL6/CNKSR2/CD83/STAP1/EOMES/SOCS2/APBB1IP/CYLD/PLXDC1/RRAGD/IKZF1/ASAP1/ELL2/PTGER2/STK17B/SLCO3A1/SLC39A8/CCL22/BTG1/RAP1A/BHLHE40/IL4R/SEMA5A/NABP1
ELVIDGE_HYPOXIA_BY_DMOG_UP	ELVIDGE_HYPOXIA_BY_DMOG_UP	ELVIDGE_HYPOXIA_BY_DMOG_UP	85	0.644335	2.13378	0.00108578	0.00730431	0.00373821	3121	tags=69%, list=22%, signal=55%	SPOCK1/SRPX/AKAP12/LOX/IGFBP5/VEGFC/AHNAK2/CAV1/SAMD4A/CSRP2/CSGALNACT1/TGFBI/TMEM45A/ITPR1/GJA1/IGFBP3/NR3C1/VLDLR/SERPINE1/CXCR4/PAM/ATXN1/TXNIP/CEMIP/FYN/BNIP3/DST/TNFAIP8/LOXL2/KLF7/DTNA/HEY1/S100A4/CADM1/OLFML2A/CD59/CITED2/RRAGD/LIMCH1/BNIP3L/STC1/EGR1/FAM13A/ENO2/NAP1L1/ADM/NFIL3/DAAM1/SFXN3/PRKCA/WSB1/PFKFB3/GLRX/DDIT4/BHLHE40/GBE1/SPRY1/ATG14/PIM1
LENAOUR_DENDRITIC_CELL_MATURATION_DN	LENAOUR_DENDRITIC_CELL_MATURATION_DN	LENAOUR_DENDRITIC_CELL_MATURATION_DN	85	0.658258	2.17989	0.00108578	0.00730431	0.00373821	2134	tags=56%, list=15%, signal=48%	SERPINF1/CTSK/OLR1/SDC2/CLEC2B/FGL2/EVI2A/CD163/C3/C3AR1/TLR1/CCR2/ITPR1/RTN1/CYBB/HTRA1/FCGR2A/BCAT1/CD14/SLC1A3/FCER1G/EMP3/EMP1/TXNIP/ELK3/C5AR1/FCN1/CSF1R/LST1/CD44/CHI3L1/CYTIP/LHFPL2/ARHGDIB/AMPD3/CORO1A/BST1/PPBP/MMP9/S100A4/STAB1/S100A12/S100A8/IDS/NCF1/IL6R/LGMN/ITGAL
REACTOME_CARDIAC_CONDUCTION	REACTOME_CARDIAC_CONDUCTION	REACTOME_CARDIAC_CONDUCTION	85	0.564103	1.86809	0.00108578	0.00730431	0.00373821	2394	tags=33%, list=17%, signal=28%	PLN/SCN7A/TRPC1/CACNA2D1/KCNE4/CASQ2/FXYD6/WWTR1/CLIC2/SLC8A1/CACNA2D3/ITPR1/SCN4B/ATP1A2/FGF13/ATP2B4/CACNB2/KCND3/KAT2B/RYR3/KCND2/ABCC9/SCN1B/ITPR2/RYR2/CACNA1C/KCNH2/CORIN
VART_KSHV_INFECTION_ANGIOGENIC_MARKERS_DN	VART_KSHV_INFECTION_ANGIOGENIC_MARKERS_DN	VART_KSHV_INFECTION_ANGIOGENIC_MARKERS_DN	85	0.652391	2.16046	0.00108578	0.00730431	0.00373821	1815	tags=51%, list=13%, signal=44%	EPHA3/TIMP3/CCL2/MMP2/EPHA7/SFRP1/WNT2B/FRZB/ANGPTL1/CFH/THBS1/DIXDC1/NRP2/PDGFC/PTN/IGF1/PDGFRB/FGF2/ANGPT1/PDGFRA/CD36/PRSS23/FZD1/CDH5/HGF/FGFR1/TIE1/HSPB2/TGFB2/LPXN/FZD7/PROK2/NOTCH2/RAMP1/RHOB/HEY2/EPAS1/STAB1/DLL1/PTGS1/EPHA4/PLXDC1/NOTCH3
KEGG_LEUKOCYTE_TRANSENDOTHELIAL_MIGRATION	KEGG_LEUKOCYTE_TRANSENDOTHELIAL_MIGRATION	KEGG_LEUKOCYTE_TRANSENDOTHELIAL_MIGRATION	81	0.608301	2.01019	0.00108814	0.00730431	0.00373821	2253	tags=49%, list=16%, signal=42%	MYL9/CXCL12/MMP2/JAM2/JAM3/THY1/VCAM1/PRKCB/ITGAM/PECAM1/CYBB/ITGB2/MSN/CTNNA3/CDH5/PIK3CG/ITGA4/CXCR4/GNAI1/NCF2/RHOH/CLDN11/ACTN1/PIK3CD/ITK/PIK3R5/MMP9/NCF4/CLDN5/VCL/RASSF5/RAC2/CD99/PLCG2/VAV1/PIK3R1/RAPGEF4/NCF1/ITGAL/ICAM1
HOELZEL_NF1_TARGETS_UP	HOELZEL_NF1_TARGETS_UP	HOELZEL_NF1_TARGETS_UP	83	0.637074	2.10444	0.00108932	0.00730431	0.00373821	2546	tags=60%, list=18%, signal=50%	DCLK1/ANK2/HSPB8/SPARCL1/RAB31/PCDH7/AHNAK2/HS3ST3A1/HS3ST3B1/SCG2/RBM24/PAPPA/PXDN/SERPINE1/IFI16/HGF/SESN3/ATXN1/MAP2/RGS13/PCDH17/THSD4/TSPAN18/NAV1/HEY1/FAS/CAPN6/MAML2/CPVL/CPEB1/DCBLD2/ACVRL1/RELN/PLK2/RGS16/ZDHHC2/HHIP/GSAP/DRAM1/RAB3C/NACC2/CHRM3/STK17B/OSBPL6/NAP1L1/PLS3/FAM114A1/PAG1/CLSTN2/LURAP1L
LI_INDUCED_T_TO_NATURAL_KILLER_DN	LI_INDUCED_T_TO_NATURAL_KILLER_DN	LI_INDUCED_T_TO_NATURAL_KILLER_DN	83	0.573107	1.89314	0.00108932	0.00730431	0.00373821	2126	tags=46%, list=15%, signal=39%	CXCL12/BGN/MMP2/ACTA2/LOX/COL5A1/OLFML3/COL6A1/CELF2/PRKCB/C3/SLA/TXNIP/ETS1/ACTN1/CD2/PRELP/RGCC/IGF1R/NAV1/SATB1/RAMP1/TPST1/IGIP/EBF3/CD3D/TDRP/TACC1/NOTCH3/N4BP2L1/NISCH/SH2D1A/CD81/ITPR2/CCL23/PARD6G/CD27/PDLIM4
MARKEY_RB1_CHRONIC_LOF_DN	MARKEY_RB1_CHRONIC_LOF_DN	MARKEY_RB1_CHRONIC_LOF_DN	83	0.663042	2.19023	0.00108932	0.00730431	0.00373821	2324	tags=63%, list=16%, signal=53%	ACTG2/TIMP3/DCN/CCL2/CFH/IL6/MSR1/GNG11/C3AR1/MS4A6A/TYROBP/NUPR1/HTRA1/CD14/PTPRC/CD53/MMP13/LCP2/IGFBP3/MLLT11/C1QB/IFI16/UCHL1/C1QA/GABARAPL1/LMO2/CSF1R/TGFB2/C1QC/NPR3/SRGN/PLA2G7/RHOB/CADM1/RPS6KA2/STAB1/CD59/APOE/TPH1/EDN1/VAV1/CCL23/RBP1/FERMT3/TFPI/LILRB4/ENAH/PSTPIP1/SLCO3A1/SYNGR1/PARM1/HMOX1
REACTOME_GLYCOSAMINOGLYCAN_METABOLISM	REACTOME_GLYCOSAMINOGLYCAN_METABOLISM	REACTOME_GLYCOSAMINOGLYCAN_METABOLISM	83	0.634081	2.09456	0.00108932	0.00730431	0.00373821	2755	tags=53%, list=19%, signal=43%	OGN/OMD/DCN/BGN/GPC6/VCAN/SDC2/LUM/HAS2/CSGALNACT1/DSEL/DSE/HS3ST3A1/HS3ST3B1/FMOD/LYVE1/CSGALNACT2/CHST15/CHSY3/CHST11/CEMIP/ST3GAL6/CD44/PRELP/XYLT1/ARSB/HSPG2/UST/HS3ST2/CHST7/IDS/KERA/CHSY1/CHST3/CHST2/CSPG4/GPC4/CHST1/SDC3/HAS1/HGSNAT/CHST12/ST3GAL1/CHST14
DIAZ_CHRONIC_MEYLOGENOUS_LEUKEMIA_DN	DIAZ_CHRONIC_MEYLOGENOUS_LEUKEMIA_DN	DIAZ_CHRONIC_MEYLOGENOUS_LEUKEMIA_DN	82	0.719547	2.37405	0.0010917	0.00730431	0.00373821	2279	tags=65%, list=16%, signal=55%	MYLK/DACT1/JAM2/MN1/MAFB/F13A1/FGL2/EPB41L3/MS4A4A/TGFBI/GLIPR1/IL7R/MS4A6A/CLEC5A/CCR2/LY86/GADD45B/GAS7/MNDA/IL10RA/CD53/SLC1A3/CLEC4A/SLC16A7/SELL/FGFR1/TLR2/CSF1R/CCR7/IL16/PRNP/VAMP5/SATB1/BCL6/GATA3/ADAP2/GPX3/LPL/HLA-DMB/S100A8/CST7/ANXA5/HERC5/CDH2/MYOF/SGCB/FZD2/GPR137B/LILRB4/ACSL4/KLF2/BTG2/NKG7
IZADPANAH_STEM_CELL_ADIPOSE_VS_BONE_DN	IZADPANAH_STEM_CELL_ADIPOSE_VS_BONE_DN	IZADPANAH_STEM_CELL_ADIPOSE_VS_BONE_DN	82	0.757034	2.49773	0.0010917	0.00730431	0.00373821	1406	tags=61%, list=10%, signal=55%	SFRP2/CCDC80/ASPN/MFAP5/FBLN1/MYH11/FBN1/CDH11/NDN/SLC24A3/CRYAB/PTGIS/AKAP12/LOX/LRRC17/FBXO32/JAM2/RGS4/SERPING1/KCNE4/LTBP2/MFAP4/POSTN/MYH10/COL5A2/LAMA4/CELF2/IGF1/PALMD/HSPA2/TCF4/NUAK1/PODN/DOCK11/ZSCAN18/SORBS2/PLOD2/ATP2B4/RIMKLB/TXNIP/ACKR3/ARHGAP29/NPR3/LOXL2/FZD7/PBX1/STAT4/GATA3/LAMB1/AR
KOKKINAKIS_METHIONINE_DEPRIVATION_96HR_UP	KOKKINAKIS_METHIONINE_DEPRIVATION_96HR_UP	KOKKINAKIS_METHIONINE_DEPRIVATION_96HR_UP	82	0.608849	2.00881	0.0010917	0.00730431	0.00373821	1679	tags=43%, list=12%, signal=38%	FGF7/TIMP3/DCN/BGN/MMP2/IGFBP5/TIMP2/CAV1/LUM/IL6/PDGFRB/FGF2/IGFBP6/IL1R1/TIMP1/DPYD/PDGFRA/IGFBP4/GJA1/FZD1/IGFBP3/IGFBP7/HGF/EGR3/FGFR1/PRKACB/WNT5A/PLAT/IL6ST/TGFB2/FAS/PDGFD/RHOB/GPX3/SHC3
PICCALUGA_ANGIOIMMUNOBLASTIC_LYMPHOMA_DN	PICCALUGA_ANGIOIMMUNOBLASTIC_LYMPHOMA_DN	PICCALUGA_ANGIOIMMUNOBLASTIC_LYMPHOMA_DN	82	0.547935	1.80784	0.0010917	0.00730431	0.00373821	3801	tags=65%, list=26%, signal=48%	CD69/WIPF1/SLC2A3/GADD45B/CSGALNACT2/NR4A3/TSC22D3/RGS2/GABARAPL1/RGS1/PRNP/RGCC/ZNF331/GATA3/CREM/LINC-PINT/PDE4D/YPEL5/IRS2/IDS/TMX4/TNFAIP3/KLF10/JMY/LY9/CLK1/ZBTB10/STK17B/DUSP10/PTGER4/MAP3K8/DNAJB6/NR4A2/PHF1/BTG1/RNF11/SIK3/HECA/JMJD1C/FOXP1/SRSF5/MOAP1/ZFP36/PNPLA8/FBXW7/SMURF2/ZFAND5/CSRNP1/CD6/RAPGEF6/MYLIP/KLF6/IER5
KEGG_JAK_STAT_SIGNALING_PATHWAY	KEGG_JAK_STAT_SIGNALING_PATHWAY	KEGG_JAK_STAT_SIGNALING_PATHWAY	84	0.547109	1.80594	0.0010929	0.00730431	0.00373821	3719	tags=58%, list=26%, signal=44%	GHR/AKT3/IL6/IL7R/CSF2RB/IL11/IL10RA/PIK3CG/IL6ST/OSMR/PIK3CD/PIK3R5/STAT4/LIFR/CCND2/IL24/CSF2RA/SOCS2/IL11RA/SOCS3/IL15/IL3RA/JAK3/TSLP/IL2RB/PIK3R1/STAT5B/STAT2/IL6R/OSM/IL12RB1/IL21R/JAK2/JAK1/IL4R/SOCS5/SPRY1/PIM1/SOS2/CBL/PIK3CA/STAT3/IFNAR1/IL10/PIK3R3/IL13RA1/SPRED1/SOS1/STAT5A
ALTEMEIER_RESPONSE_TO_LPS_WITH_MECHANICAL_VENTILATION	ALTEMEIER_RESPONSE_TO_LPS_WITH_MECHANICAL_VENTILATION	ALTEMEIER_RESPONSE_TO_LPS_WITH_MECHANICAL_VENTILATION	76	0.691506	2.27521	0.00109409	0.00730431	0.00373821	2681	tags=74%, list=19%, signal=60%	CCL2/AKAP12/VCAN/CH25H/THBS1/TFPI2/F13A1/FGL2/IL6/GEM/ITGAM/MS4A6A/CCR2/TIMP1/CYBB/FCGR2A/CSF2RB/SELP/CD14/TFEC/LCP2/GPR65/SERPINE1/FCER1G/SELL/CCR1/SLA/TLR2/OSMR/BCL2A1/PLEK/LST1/IFIT2/GBP2/BST1/GPR84/RCAN1/PLA2G7/SOCS3/FPR2/IL15/CXCL10/SLFN12/TNFAIP3/CCL23/LITAF/STAT2/SLC15A3/ADM/NFIL3/CLEC4E/CEBPD/MAP3K8/EBI3/ST3GAL1/IL4I1
TSENG_IRS1_TARGETS_UP	TSENG_IRS1_TARGETS_UP	TSENG_IRS1_TARGETS_UP	76	0.559379	1.84048	0.00109409	0.00730431	0.00373821	1318	tags=33%, list=9%, signal=30%	FAP/MGP/SRPX/NDN/FERMT2/FHL1/CH25H/SERPING1/NR2F1/SDC2/LAMA4/IGF1/MEF2C/NUPR1/C1QTNF3/CPXM1/PRSS23/SPP1/GLRB/WNT5A/HSPB2/COL7A1/BMP6/GBP2/CDKN2B
INGRAM_SHH_TARGETS_UP	INGRAM_SHH_TARGETS_UP	INGRAM_SHH_TARGETS_UP	80	0.675421	2.22402	0.00109649	0.00730431	0.00373821	2036	tags=51%, list=14%, signal=44%	CYP1B1/MGP/OMD/FBN1/SMOC2/DCN/RASSF8/AKAP12/FMO1/OLFML2B/PMP22/TWIST2/FILIP1L/RORA/APOD/INMT/GPR155/TEK/IGFBP4/THBD/IGFBP3/IGFBP7/KLF9/NR3C1/NID1/PTCH1/TSC22D3/PENK/IGF1R/MR1/SNX18/DUSP1/NOG/ARHGEF10/TMEM140/TSPAN5/ZFP36L1/SLC6A6/HHIP/ANKH/KLF10
MIKKELSEN_MEF_LCP_WITH_H3K4ME3	MIKKELSEN_MEF_LCP_WITH_H3K4ME3	MIKKELSEN_MEF_LCP_WITH_H3K4ME3	80	0.690922	2.27506	0.00109649	0.00730431	0.00373821	1701	tags=42%, list=12%, signal=38%	OGN/ASPN/ACTG2/MRGPRF/SERPINF1/CCL2/FHL1/ECM2/ANGPTL2/INHBA/PCOLCE/POSTN/OLFML1/COL6A1/COL3A1/LUM/PDGFRB/EMILIN1/ECSCR/PKIG/C1orf54/TLR4/HGF/EMP3/SERPINB9/LDB3/ARHGDIB/GBP2/ANXA1/AMPD3/MR1/NNMT/ECM1/CCL7
SUNG_METASTASIS_STROMA_UP	SUNG_METASTASIS_STROMA_UP	SUNG_METASTASIS_STROMA_UP	80	0.636347	2.09536	0.00109649	0.00730431	0.00373821	2966	tags=60%, list=21%, signal=48%	THBS2/TNC/TIMP3/TMEM47/FHL1/SNAI2/VCAN/COL5A1/COL12A1/COL3A1/THY1/SVEP1/FBLN2/COL5A2/SPARC/CDC42EP3/TUSC3/CNN3/PLOD2/PTPRS/ALOX5/CLDN11/PTGS2/XYLT1/HSPG2/PROS1/DCBLD2/IGIP/PSD3/TRIO/CD59/PLK2/LARP6/SPSB1/CD81/CDH6/BNIP3L/JMY/MAP3K8/LURAP1L/LMO4/PTGFRN/CTDSP2/STK38L/PINK1/ALCAM/UACA/SOCS5
WANG_ESOPHAGUS_CANCER_VS_NORMAL_UP	WANG_ESOPHAGUS_CANCER_VS_NORMAL_UP	WANG_ESOPHAGUS_CANCER_VS_NORMAL_UP	80	0.532357	1.75294	0.00109649	0.00730431	0.00373821	2335	tags=48%, list=16%, signal=40%	C1S/C1R/COL6A3/FN1/SERPING1/COL3A1/THY1/COL5A2/LUM/SPARC/SLC16A4/ITGAM/FMOD/PECAM1/CSF2RB/IGFBP3/IGFBP7/SERPINE1/LAPTM5/FCER1G/CCR7/ICAM2/MYADM/TSPAN18/SMTN/SRGN/CCL4/MMP9/SOCS3/PMEPA1/AQP9/ANXA5/CALU/TNFAIP3/TRIB2/BTN3A3/RGS3/IFITM1
EPPERT_HSC_R	EPPERT_HSC_R	EPPERT_HSC_R	77	0.65073	2.13801	0.00109769	0.00730431	0.00373821	2256	tags=55%, list=16%, signal=46%	HOPX/CD109/COL5A1/CFH/MEIS1/PLSCR4/PDE10A/ERG/FNBP1/MCTP1/TMEM200A/ATP8B4/RCSD1/RUNX2/CACNB2/HOXA5/RIMKLB/PAM/ELK3/ABCB1/RBPMS/PRKCH/FGD5/ST3GAL6/HOXB2/NPR3/DST/RGCC/LPP/ZBTB4/SMARCA1/PPP1R16B/HLF/CRIM1/SOCS2/CYLD/SMARCA2/INPP4B/TFPI/FOXO1/DRAM1/HOXB3
HOELZEL_NF1_TARGETS_DN	HOELZEL_NF1_TARGETS_DN	HOELZEL_NF1_TARGETS_DN	77	0.736921	2.4212	0.00109769	0.00730431	0.00373821	1880	tags=64%, list=13%, signal=56%	FBLN1/C7/HMCN1/SERPINF1/BGN/PRKD1/ST6GALNAC5/IGFBP5/FN1/FSTL1/NR2F1/FBXL7/COL3A1/ZNF423/ADAMTS1/NREP/CD200/BOC/MMP16/DCHS1/PRICKLE1/FRMD4A/GREM2/FAT3/PDGFRA/UBE2E2/MFAP2/TMEM204/ADAMTS5/AMPH/TSPYL5/LDLRAD4/ST8SIA1/PCDH18/NR2F2/WNT5A/SATB1/PDK4/LATS2/GATA3/CAMK1D/CCDC3/GUCY1A2/TMEM200B/CHST7/AASS/ROBO2/ARHGAP28/EDNRB
IKEDA_MIR30_TARGETS_UP	IKEDA_MIR30_TARGETS_UP	IKEDA_MIR30_TARGETS_UP	77	0.607275	1.99524	0.00109769	0.00730431	0.00373821	2765	tags=49%, list=19%, signal=40%	BNC2/LRRC17/GFPT2/CFL2/MYH10/CELF2/SSBP2/ARHGEF6/MAF/CPNE8/RAI14/DMD/ACTN1/ELMO1/SEMA6D/BCL2/NCAM1/SEMA3A/DTNA/NOVA1/CCND2/DPYSL2/PPP1R12A/IRS2/PIP4K2A/RRAD/SLC6A6/PHTF2/ASAP1/IRS1/SEC23A/CHD9/ACVR1/WDR7/NEDD4/NFIB/CAST/MARCKS
SCHAEFFER_PROSTATE_DEVELOPMENT_12HR_UP	SCHAEFFER_PROSTATE_DEVELOPMENT_12HR_UP	SCHAEFFER_PROSTATE_DEVELOPMENT_12HR_UP	77	0.690541	2.26881	0.00109769	0.00730431	0.00373821	2658	tags=65%, list=18%, signal=53%	SFRP2/ASPN/CYP1B1/EFEMP1/EPHA3/PDLIM3/COLEC12/FILIP1/FABP4/SETBP1/ALDH1A3/PDGFC/TMEM100/TAC1/KCTD12/CYS1/TMEM45A/PID1/CALCRL/ARHGEF26/MAF/KLF9/LMCD1/RGS2/FOXF2/BNIP3/LOXL2/FZD7/MKX/PENK/BCL6/FKBP5/DNER/AVPR1A/ADAMDEC1/PROS1/PDGFD/KCND2/BDH2/AHNAK/MAOB/GLUL/COL24A1/TP53INP1/FGFR2/NLGN1/CEBPD/ARL6IP5/LMO4/SLC39A8
BOYLAN_MULTIPLE_MYELOMA_PCA1_UP	BOYLAN_MULTIPLE_MYELOMA_PCA1_UP	BOYLAN_MULTIPLE_MYELOMA_PCA1_UP	79	0.601816	1.97661	0.00110011	0.00730431	0.00373821	2985	tags=66%, list=21%, signal=53%	ABI3BP/SPON1/CPE/ARMCX2/FGL2/MS4A4A/RECK/NBEA/TGFBI/GIMAP8/C3/GIMAP4/CCR2/ITGA1/BASP1/TFEC/ZBTB20/IFI16/ARHGAP6/FPR1/CCL5/IGSF6/F2R/RASGRP3/ITK/RNASE2/STAT4/MMP9/ZBTB16/HDC/LPAR4/CD3D/S100A8/CTSG/LTB/IL2RB/ELL2/SLFN12/ITGAL/RMDN2/LILRB4/NKG7/GPM6A/CHST1/CHIA/FSCN1/CXCR6/IL18R1/WIPI1/ARMCX3/ALCAM/FADS3
LENAOUR_DENDRITIC_CELL_MATURATION_UP	LENAOUR_DENDRITIC_CELL_MATURATION_UP	LENAOUR_DENDRITIC_CELL_MATURATION_UP	79	0.61842	2.03115	0.00110011	0.00730431	0.00373821	2375	tags=59%, list=16%, signal=50%	FABP4/HSD11B1/INHBA/TNFAIP6/PKD2/MRC1/F13A1/A2M/RNASE6/FCGR2A/CD86/CR1/SPP1/C1QB/NR4A3/SEMA3C/SLA/PRKACB/ITPKB/CCR7/RARRES1/APOC1/CCL13/HLA-DPA1/HLA-DPB1/CCND2/CD83/ENPP2/TGM2/DUSP1/HLA-DQA1/LPL/ECM1/LIPA/CD59/CITED2/CD1C/APOE/HLA-DQB1/CD74/GAS6/FABP3/PDLIM4/RNASE1/TRIB2/MMD/SCRN1
MIKKELSEN_ES_ICP_WITH_H3K4ME3_AND_H3K27ME3	MIKKELSEN_ES_ICP_WITH_H3K4ME3_AND_H3K27ME3	MIKKELSEN_ES_ICP_WITH_H3K4ME3_AND_H3K27ME3	79	0.609824	2.00291	0.00110011	0.00730431	0.00373821	2793	tags=53%, list=19%, signal=43%	FIBIN/ISLR/SGCD/GPNMB/COL1A2/TFPI2/LAMA4/PTGFR/FGL2/PTN/IGF1/PAPLN/COL4A4/TGFB3/RHOJ/CLEC14A/CD44/CORO1A/HSPA12B/KCNN3/GPR84/TSPAN11/LOXL3/APBB1IP/PDE8B/SLFN5/PTGS1/PAMR1/KCND2/TLR5/PAX5/COL4A3/CHST3/CHODL/ADAM33/NPY1R/OSM/CNTNAP1/LYL1/KCNJ2/FGF10/SPINK2
REACTOME_REGULATION_OF_INSULIN_LIKE_GROWTH_FACTOR_IGF_TRANSPORT_AND_UPTAKE_BY_INSULIN_LIKE_GROWTH_FACTOR_BINDING_PROTEINS_IGFBPS_	REACTOME_REGULATION_OF_INSULIN_LIKE_GROWTH_FACTOR_IGF_TRANSPORT_AND_UPTAKE_BY_INSULIN_LIKE_GROWTH_FACTOR_BINDING_PROTEINS_IGFBPS_	REACTOME_REGULATION_OF_INSULIN_LIKE_GROWTH_FACTOR_IGF_TRANSPORT_AND_UPTAKE_BY_INSULIN_LIKE_GROWTH_FACTOR_BINDING_PROTEINS_IGFBPS_	79	0.635802	2.08824	0.00110011	0.00730431	0.00373821	2006	tags=49%, list=14%, signal=43%	TNC/CHRDL1/FBN1/MMP2/VCAN/SPARCL1/IGFBP5/LTBP1/FN1/FSTL1/SDC2/LGALS1/IL6/IGF1/IGFBP6/C3/SCG2/TIMP1/IGFBP4/PRSS23/PAPPA/MXRA8/IGFBP3/IGFBP7/SPP1/FAM20C/GZMH/PENK/LAMC1/LAMB1/LAMB2/FAM20A/APOE/CTSG/CALU/MFGE8/CDH2/MATN3/GAS6
WP_EBOLA_VIRUS_PATHWAY_ON_HOST	WP_EBOLA_VIRUS_PATHWAY_ON_HOST	WP_EBOLA_VIRUS_PATHWAY_ON_HOST	78	0.571291	1.87484	0.00110254	0.00730431	0.00373821	2183	tags=44%, list=15%, signal=37%	CAV1/AXL/FLNC/ITGA1/FLNA/TLR4/ITGA4/HAVCR2/TIAM1/ACTN1/CAV2/CTSL/PIK3CD/ICAM2/IGF1R/HLA-DPA1/CD300A/HLA-DPB1/GSN/CLEC10A/ITGA5/ITGAV/RHOB/HLA-DRA/HLA-DQA1/SOCS3/HLA-DMB/HLA-DOA/HLA-DQB1/MERTK/MFGE8/GAS6/PIK3R1/NPC2
CERVERA_SDHB_TARGETS_2	CERVERA_SDHB_TARGETS_2	CERVERA_SDHB_TARGETS_2	74	0.582137	1.90014	0.00110988	0.00730431	0.00373821	2082	tags=53%, list=14%, signal=45%	PRRX1/THBS4/VGLL3/PEG3/MOXD1/FMO1/SCG5/LTBP2/FILIP1L/AGTR1/CSGALNACT1/A2M/NUAK1/HS3ST3B1/SERPINE2/FAT3/TNFSF4/GJA1/MCAM/SH3BGRL/PRSS23/IGFBP7/SH3BP5/FAXC/COL7A1/TGFB2/WLS/METTL7A/MICAL2/SIPA1L2/DUSP1/SERPINI1/GULP1/GFOD1/NOTCH3/UBASH3B/STEAP1/ITPR2/CDH6
CHEBOTAEV_GR_TARGETS_DN	CHEBOTAEV_GR_TARGETS_DN	CHEBOTAEV_GR_TARGETS_DN	74	0.755086	2.46466	0.00110988	0.00730431	0.00373821	1982	tags=68%, list=14%, signal=59%	RSPO3/THBS2/PDLIM3/NEXN/GPM6B/MYL9/CXCL12/PRKD1/PDZRN4/CH25H/CPE/IGFBP5/PPP1R3C/PHLDB2/CRISPLD2/COL1A2/SYNE1/LOXL1/EFEMP2/PALLD/NRXN3/TMEM255A/IGDCC4/CNTN1/CLEC11A/JAZF1/CHSY3/IGFBP3/ZSCAN18/GNA14/PLAT/ANKRD6/TGFB2/CHIC1/FKBP14/SMARCA1/MYEF2/AR/RHOBTB3/PKIA/CPEB1/PPP2R3A/S100A4/PTPN14/ZFP36L1/TSLP/RASA3/LRRN3/SLC14A1/LIMCH1
PEDERSEN_METASTASIS_BY_ERBB2_ISOFORM_4	PEDERSEN_METASTASIS_BY_ERBB2_ISOFORM_4	PEDERSEN_METASTASIS_BY_ERBB2_ISOFORM_4	74	0.532893	1.7394	0.00110988	0.00730431	0.00373821	2011	tags=36%, list=14%, signal=32%	SPOCK1/CYP1B1/SLC24A3/EPHA7/CPE/IGFBP5/FN1/COL12A1/TIMP2/PTGER3/MAFB/TUBA1A/STEAP4/DLC1/TIMP1/MLLT11/PTPN13/DOCK4/EMP1/GFRA1/ANXA1/NTN4/EPAS1/TACC1/ST3GAL5/ELL2/FHL2
RODRIGUES_DCC_TARGETS_DN	RODRIGUES_DCC_TARGETS_DN	RODRIGUES_DCC_TARGETS_DN	75	0.567735	1.85382	0.00111111	0.00730431	0.00373821	3742	tags=72%, list=26%, signal=54%	NR2F1/NRP1/CSRP2/CDC42EP3/GNG2/NUPR1/RUNX2/ELK3/TSC22D3/FYN/TGFB2/UTRN/CD44/KLF7/BCL6/CCND2/GSN/MMP11/RAB8B/MAST4/FOXN3/HOXA3/CREBL2/RASGRP1/CARD8/TRIM23/SMARCA2/SSH1/LIMCH1/LITAF/PPP3CB/SLC2A10/IFITM1/GPC4/ZFYVE16/TRAK2/BACE1/HBP1/BTG1/PCDHB16/GLRX/PIM1/PRKAB2/FOXP1/PIK3CA/VWA5A/PTPRG/DZIP3/CROT/SIN3B/AAK1/TANK/MYLIP/KLF6
IWANAGA_CARCINOGENESIS_BY_KRAS_DN	IWANAGA_CARCINOGENESIS_BY_KRAS_DN	IWANAGA_CARCINOGENESIS_BY_KRAS_DN	73	0.576448	1.87589	0.00111607	0.00730431	0.00373821	1874	tags=38%, list=13%, signal=34%	SPON1/FIBIN/OLFML1/CFD/TCF4/HTR2B/ITGA1/FLNA/MYCT1/TMEM200A/RCBTB2/ABCA6/ABCB1/NR2F2/RGS2/LHFPL2/KLF7/GBP2/HSPA12B/NEURL1B/PIK3IP1/TSPAN11/TRIO/BMPR2/IRS2/KLRB1/DLL1/FLT1
WOO_LIVER_CANCER_RECURRENCE_UP	WOO_LIVER_CANCER_RECURRENCE_UP	WOO_LIVER_CANCER_RECURRENCE_UP	73	0.713623	2.32229	0.00111607	0.00730431	0.00373821	2397	tags=67%, list=17%, signal=56%	MGP/EPHA3/COL11A1/DPYSL3/CCL2/CRYAB/LOX/TPM2/ZEB2/COL6A3/SLIT2/COL1A2/POSTN/PMP22/LAMA4/CSGALNACT1/GEM/MEF2C/COL1A1/FLNA/GAS7/FZD1/IGFBP3/EVL/SEMA3C/TREM2/FGFR1/PLAGL1/RGS2/TGFB2/PLAU/BHLHE41/BCL2/RGS1/NOTCH2/CCND2/RGS10/ENPP2/DPYSL2/DAB2/TPBG/SGCB/DBN1/TPM4/MAB21L2/ENO2/FGFR2/GPC4/LAMP3
WP_REGULATION_OF_TOLLLIKE_RECEPTOR_SIGNALING_PATHWAY	WP_REGULATION_OF_TOLLLIKE_RECEPTOR_SIGNALING_PATHWAY	WP_REGULATION_OF_TOLLLIKE_RECEPTOR_SIGNALING_PATHWAY	73	0.538798	1.75337	0.00111607	0.00730431	0.00373821	2016	tags=36%, list=14%, signal=31%	AKT3/IL6/LY96/TLR1/TLR8/CD86/CD14/TLR4/SPP1/TLR7/PIK3CG/CCL5/TLR2/IRAK3/BTK/PIK3CD/TREM1/PIK3R5/MAPK10/CCL4/CXCL9/CYLD/TLR5/CXCL10/PIK3R1/TNFAIP3
ACEVEDO_LIVER_CANCER_WITH_H3K9ME3_UP	ACEVEDO_LIVER_CANCER_WITH_H3K9ME3_UP	ACEVEDO_LIVER_CANCER_WITH_H3K9ME3_UP	69	0.568254	1.83753	0.00111857	0.00730431	0.00373821	1984	tags=41%, list=14%, signal=35%	ANK2/VCAN/NRXN3/AMOTL1/GNG2/FAT3/MAGEH1/ENOX1/MMP13/NAP1L2/MITF/CACNB2/CPQ/NCALD/TLR2/SEMA6D/NOVA1/THEMIS/MAML2/SIPA1L2/PPP2R3A/ZC2HC1A/BMPER/ZDBF2/EVA1C/INTU/LIMCH1/RGS7BP
BOSCO_TH1_CYTOTOXIC_MODULE	BOSCO_TH1_CYTOTOXIC_MODULE	BOSCO_TH1_CYTOTOXIC_MODULE	69	0.661442	2.13887	0.00111857	0.00730431	0.00373821	2681	tags=71%, list=19%, signal=58%	CH25H/FCGR2B/TSHZ3/F13A1/ITGA9/GZMK/GIMAP8/CCL8/HS3ST3B1/PLEKHO1/GIMAP4/GIMAP7/ADAM19/CCR5/ABCB1/KLHDC1/F2R/CEMIP/TRAT1/BCL2/RNASE2/GPR171/ADORA3/STAT4/CMKLR1/RGL1/SAMD3/ENPP2/CD28/KLRD1/CXCL9/FAM20A/STAB1/IL15/CCL7/SLAMF1/MERTK/CXCL10/SH2D1A/GAS6/PTGER2/ARNT2/APOL3/NKG7/PRKCQ/PRKCA/CD38/SDS/IL4I1
CERVERA_SDHB_TARGETS_1_UP	CERVERA_SDHB_TARGETS_1_UP	CERVERA_SDHB_TARGETS_1_UP	70	0.705247	2.27909	0.00111857	0.00730431	0.00373821	2223	tags=67%, list=15%, signal=57%	PLXDC2/INHBA/WNT2B/JAM2/FSTL1/MAP1B/PTGER3/MFAP4/RFTN1/FEZ1/TUBA1A/ITIH5/GPX8/COL1A1/AQP1/SCN4B/SCD5/HTRA1/PTHLH/SH3BGRL/PRSS23/GPR68/PCDH9/CAND2/ACKR3/REEP1/RBP7/IFIT2/PIK3CD/LOXL2/CLIC6/LONRF2/WLS/NEURL1B/SOCS2/SUSD5/OLFML2A/ARHGAP23/MYOF/SGCB/TANC2/UBASH3B/EDN1/NOD2/FHL2/SUCNR1/FAM149A
LAIHO_COLORECTAL_CANCER_SERRATED_UP	LAIHO_COLORECTAL_CANCER_SERRATED_UP	LAIHO_COLORECTAL_CANCER_SERRATED_UP	69	0.617979	1.99832	0.00111857	0.00730431	0.00373821	2228	tags=45%, list=15%, signal=38%	C1S/POSTN/PMP22/PALLD/CAV1/NXN/PDGFC/LGALS1/CSRP2/SPARC/TCF4/DPYD/RASSF2/SVIL/LCP2/PXDN/EMP3/EMP1/PAM/ELK3/IL6ST/PRNP/MACF1/LAMC1/LAMB1/DPYSL2/ANXA5/SGCB/GBP1/BNIP3L/SNRK
LE_EGR2_TARGETS_DN	LE_EGR2_TARGETS_DN	LE_EGR2_TARGETS_DN	69	0.573782	1.85541	0.00111857	0.00730431	0.00373821	2566	tags=46%, list=18%, signal=38%	OGN/FGF7/MYH11/SCN7A/LOX/MPDZ/PMP22/FGL2/PTGDS/RTN1/GNAI1/ABCB1/ITPKB/PEA15/UTRN/IL16/RGCC/S100B/GFRA1/EFHD1/ZBTB16/LPL/CLDN5/LIMCH1/PIK3R1/CHST2/NACC2/SLCO3A1/FGF1/ADIPOQ/TMEM30A/NR4A2
LIM_MAMMARY_LUMINAL_MATURE_DN	LIM_MAMMARY_LUMINAL_MATURE_DN	LIM_MAMMARY_LUMINAL_MATURE_DN	69	0.806039	2.60644	0.00111857	0.00730431	0.00373821	2203	tags=84%, list=15%, signal=72%	TMEM47/CCL2/AEBP1/PDZRN3/SNAI2/CRYAB/SPARCL1/SFRP1/MOXD1/FBXO32/TSPAN2/ZNF521/FSTL1/CALD1/COL6A1/TUBB6/RECK/NREP/COL6A2/VIM/COL16A1/KCTD12/PRICKLE1/FRMD4A/HTRA1/GYPC/FZD1/GPX7/SORBS1/SLC1A3/COL4A2/IGFBP3/ETS1/RASL12/COL4A1/ITPKB/TLE4/CYGB/FAS/TGFBR3/TPST1/FOXN3/DPYSL2/LPL/HEY2/EPB41L2/IRS2/DAB2/APOE/RASA3/AQP9/MERTK/SERPINH1/GAS6/TSHZ2/FOXO1/LTBP4/FAM13A
NAKAMURA_ADIPOGENESIS_LATE_UP	NAKAMURA_ADIPOGENESIS_LATE_UP	NAKAMURA_ADIPOGENESIS_LATE_UP	69	0.577763	1.86828	0.00111857	0.00730431	0.00373821	2529	tags=48%, list=18%, signal=40%	MGP/COL11A1/GLT8D2/FABP4/COL6A3/CYBRD1/S1PR3/RAB31/PDE10A/PRKAR2B/TMEM119/CD36/STOM/SMIM3/NID1/ELK3/TGFB2/ABCA1/SERPINB9/MYADM/XYLT1/NOVA1/TGFBR3/CDH13/IRS2/GM2A/GAS6/STAT5B/FOXO1/MMD/NFIL3/CEBPD/ABL1
PID_CXCR4_PATHWAY	PID_CXCR4_PATHWAY	PID_CXCR4_PATHWAY	70	0.60599	1.95833	0.00111857	0.00730431	0.00373821	2711	tags=54%, list=19%, signal=44%	CXCL12/ITGA9/GNG2/ITGA1/PTPRC/ITGA7/PIK3CG/ITGA4/CXCR4/ITGA8/GNAI1/FYN/PIK3CD/RGS1/HCK/ITGA11/PIK3R5/ITGA5/ITGAV/MMP9/RHOB/HLA-DRA/FGR/CD3D/SSH1/VAV1/PIK3R1/STAT5B/STAT2/FOXO1/CD3G/DNM1/JAK2/PAG1/LCK/CD247/ITGB1/PTEN
PLASARI_TGFB1_SIGNALING_VIA_NFIC_1HR_DN	PLASARI_TGFB1_SIGNALING_VIA_NFIC_1HR_DN	PLASARI_TGFB1_SIGNALING_VIA_NFIC_1HR_DN	69	0.627034	2.02761	0.00111857	0.00730431	0.00373821	2420	tags=54%, list=17%, signal=45%	MYH11/GPC6/PEG3/PPP1R3C/RGS4/ZCCHC24/MAP1B/COL3A1/RORA/FAT4/CDO1/MPPED2/CD14/NRN1/SESN3/WNT5A/TPM1/NPR3/LOXL2/RGS5/SNX18/TSPAN5/ST3GAL5/NFIA/SLC14A1/IFI44/PIK3R1/PLEKHG1/CTSF/CHODL/CYP39A1/CDKN1C/PARM1/PCSK5/FGFR2/RBFOX2/RGS17
REACTOME_INTERLEUKIN_4_AND_INTERLEUKIN_13_SIGNALING	REACTOME_INTERLEUKIN_4_AND_INTERLEUKIN_13_SIGNALING	REACTOME_INTERLEUKIN_4_AND_INTERLEUKIN_13_SIGNALING	69	0.644199	2.08311	0.00111857	0.00730431	0.00373821	2661	tags=59%, list=18%, signal=49%	CCL11/TWIST1/CCL2/MMP2/NDN/FN1/COL1A2/F13A1/IL6/RORA/VIM/FGF2/VCAM1/ITGAM/TIMP1/CD36/ITGB2/S1PR1/HGF/ALOX5/PTGS2/BCL2/BCL6/ANXA1/GATA3/MMP9/SOCS3/JAK3/ITGAX/PIK3R1/IL6R/FOXO1/OSM/ICAM1/HMOX1/JAK2/CEBPD/FSCN1/ITGB1/TNFRSF1B/CCL22
WIELAND_UP_BY_HBV_INFECTION	WIELAND_UP_BY_HBV_INFECTION	WIELAND_UP_BY_HBV_INFECTION	70	0.609123	1.96845	0.00111857	0.00730431	0.00373821	2327	tags=63%, list=16%, signal=53%	GPNMB/RAB31/FGL2/GZMK/C3AR1/TYROBP/VSIG4/CD48/C1orf54/TRIM22/IL10RA/CD53/C1QB/LAPTM5/IFI16/FCER1G/CXCR4/CCL5/IGSF6/THEMIS2/TRBC1/PIK3CD/LPXN/SRGN/ARHGDIB/GBP2/HLA-DPA1/HLA-DPB1/CD83/RGL1/CXCL9/HLA-DRA/HLA-DMB/CD3D/HLA-DQB1/RAC2/GM2A/GBP1/CD74/CXCL10/DRAM1/APOL3/BTN3A3/GZMA
WP_ESC_PLURIPOTENCY_PATHWAYS	WP_ESC_PLURIPOTENCY_PATHWAYS	WP_ESC_PLURIPOTENCY_PATHWAYS	69	0.547958	1.7719	0.00111857	0.00730431	0.00373821	2781	tags=43%, list=19%, signal=35%	FGF7/WNT2B/SMAD9/AKT3/PDGFRB/FGF2/BMPR1B/PDGFRA/WNT2/FZD1/FGF13/FGFR1/WNT5A/IL6ST/FZD4/PIK3CD/FZD7/LIFR/BMPR2/NOG/FZD2/FGFR2/FGF1/SMAD4/SMAD7/ACVR1/GAB1/PTEN/FGF14/FGF10
WP_INTEGRINMEDIATED_CELL_ADHESION	WP_INTEGRINMEDIATED_CELL_ADHESION	WP_INTEGRINMEDIATED_CELL_ADHESION	70	0.533971	1.72559	0.00111857	0.00730431	0.00373821	2820	tags=43%, list=20%, signal=35%	TNS1/AKT3/CAV1/ITGA9/ITGAM/ITGA1/ITGB2/SORBS1/ITGA7/ITGA4/ITGA8/FYN/CAV2/ITGA11/MAPK10/CAPN6/ITGA5/ITGAV/GIT2/SHC3/ITGAX/VCL/RAC2/ITGAL/ILK/ITGB1/CAPN3/PAK3/ITGB5/RAP1A
HUMMERICH_SKIN_CANCER_PROGRESSION_DN	HUMMERICH_SKIN_CANCER_PROGRESSION_DN	HUMMERICH_SKIN_CANCER_PROGRESSION_DN	72	0.636455	2.06364	0.00111982	0.00730431	0.00373821	1565	tags=38%, list=11%, signal=34%	PDLIM3/MYL9/AEBP1/FHL1/DES/TPM2/GPNMB/SERPING1/MFAP4/COL3A1/NRP2/LGALS1/COL6A2/COL16A1/C3/PDGFRA/GJA1/CHST11/PTPRS/HSPB7/C1QA/TXNIP/ELOVL4/DST/LAMB2/GPX3/IL11RA
KANG_IMMORTALIZED_BY_TERT_DN	KANG_IMMORTALIZED_BY_TERT_DN	KANG_IMMORTALIZED_BY_TERT_DN	72	0.711566	2.30717	0.00111982	0.00730431	0.00373821	2492	tags=61%, list=17%, signal=51%	OGN/THBS2/ZFPM2/THBS4/CCL2/TYRP1/GHR/ALDH1A3/TFPI2/MAFB/PDE10A/PMP22/NRP1/A2M/HTR2B/ADAM19/ARHGEF6/ADAMTS3/CD52/SVIL/KLF9/NR4A3/CXCR4/EGR3/FGFR1/CD44/PRELP/SH3BGR/RGS5/TGFBR3/PDE4D/MMP9/SERPINI1/PTGS1/TSPAN5/RASGRP2/ABCC9/CDH2/TNFAIP3/GLUL/NPY1R/DNM1/CHST1/CASP1
MIKKELSEN_IPS_ICP_WITH_H3K4ME3_AND_H327ME3	MIKKELSEN_IPS_ICP_WITH_H3K4ME3_AND_H327ME3	MIKKELSEN_IPS_ICP_WITH_H3K4ME3_AND_H327ME3	72	0.594693	1.92823	0.00111982	0.00730431	0.00373821	2805	tags=54%, list=19%, signal=44%	CNN1/FIBIN/ISLR/MEIS1/MAMDC2/LAMA4/FGL2/PTN/ITIH5/COL4A4/TGFB3/RHOJ/KLHL5/SOX17/CLEC14A/COL7A1/CD44/GPR84/LOXL3/SLFN5/PTGS1/PAMR1/ROBO2/KCND2/TLR5/COL4A3/VAV1/CHST3/FOXS1/CHODL/COL24A1/ADAM33/SLC2A10/KCNAB1/LYL1/KCNJ2/FGF10/SPINK2/PLCXD3
BLANCO_MELO_BRONCHIAL_EPITHELIAL_CELLS_INFLUENZA_A_INFECTION_UP	BLANCO_MELO_BRONCHIAL_EPITHELIAL_CELLS_INFLUENZA_A_INFECTION_UP	BLANCO_MELO_BRONCHIAL_EPITHELIAL_CELLS_INFLUENZA_A_INFECTION_UP	71	0.682086	2.20526	0.0011236	0.00730431	0.00373821	2253	tags=56%, list=16%, signal=48%	BICC1/TMEM47/CD109/C1S/THBS1/MAFB/POSTN/COL6A1/IL6/PTX3/IL7R/ITPR1/HSPA6/ITGA7/CCL5/PLAT/ARRDC3/LIFR/CD83/SDK1/ITGAV/EDIL3/SLFN5/CDYL2/CRYBG3/PTGS1/TMEM140/GULP1/SAMHD1/RGS16/HERC5/XAF1/TTBK2/GBP1/LIMCH1/CXCL10/TNFAIP3/LNPEP/ZBTB10/ICAM1
BROWNE_HCMV_INFECTION_12HR_DN	BROWNE_HCMV_INFECTION_12HR_DN	BROWNE_HCMV_INFECTION_12HR_DN	68	0.590346	1.90078	0.0011236	0.00730431	0.00373821	2011	tags=40%, list=14%, signal=34%	THBS2/FGF7/RUNX1T1/CXCL12/ECM2/LRRC17/SDC2/PMP22/AKT3/TUBA1A/NREP/GZMK/DLC1/LDB2/PDGFRA/BAG2/SERPINE1/ATXN1/GLI3/FYN/ZNF415/MAMLD1/MAST4/DAB2/TSPAN5/SSH1/FHL2
BROWNE_HCMV_INFECTION_20HR_DN	BROWNE_HCMV_INFECTION_20HR_DN	BROWNE_HCMV_INFECTION_20HR_DN	68	0.6574	2.11667	0.0011236	0.00730431	0.00373821	2091	tags=56%, list=14%, signal=48%	BICC1/RUNX1T1/LTBP1/RGS4/COL1A2/SYNE1/PMP22/AKT3/SRPX2/FILIP1L/PTGFR/CAP2/LRRC15/FGF2/AXL/SYT11/PKIG/TRIM22/PDE4B/SVIL/ROR2/FRY/TMEM158/PTPN13/F2R/DST/MACF1/LPP/ANXA1/TGFBR3/RHOBTB3/TRIO/SERPINB2/VCL/FST/MBNL1/FBXL2/TFPI
CHEN_LVAD_SUPPORT_OF_FAILING_HEART_UP	CHEN_LVAD_SUPPORT_OF_FAILING_HEART_UP	CHEN_LVAD_SUPPORT_OF_FAILING_HEART_UP	71	0.670116	2.16656	0.0011236	0.00730431	0.00373821	2575	tags=59%, list=18%, signal=49%	CNN1/TIMP3/FHL1/SNAI2/MFAP4/DIXDC1/CALD1/POSTN/AGTR1/FLNC/CD163/GADD45B/MYOT/ZBTB20/TMEM204/KLF9/NID1/SERPINE1/DNAJB5/TXNIP/TSC22D3/SH3BGR/RGCC/BCL6/PDK4/METTL7A/LAMB1/FKBP5/ZBTB16/IRS2/VCL/PLA2G5/PIK3R1/CHST3/GLUL/KLF2/BTG2/NFIL3/MT2A/NES/CEBPD/FSTL3
HIRSCH_CELLULAR_TRANSFORMATION_SIGNATURE_DN	HIRSCH_CELLULAR_TRANSFORMATION_SIGNATURE_DN	HIRSCH_CELLULAR_TRANSFORMATION_SIGNATURE_DN	66	0.577542	1.85249	0.0011236	0.00730431	0.00373821	2440	tags=48%, list=17%, signal=40%	FBLN1/SFRP1/TPM2/THBS1/CALD1/MYH10/CAV1/SPARC/TCF4/KANK2/HTRA1/MLLT11/DMD/PRKACB/NR2F2/TGFB2/ATP10D/DST/NFIC/ARHGDIB/RAMP1/TCEAL1/MAMLD1/CRIM1/DPYSL2/SLCO2A1/GBP1/C1orf216/PDLIM4/PLS3/CHD9/ZMIZ1
ICHIBA_GRAFT_VERSUS_HOST_DISEASE_D7_UP	ICHIBA_GRAFT_VERSUS_HOST_DISEASE_D7_UP	ICHIBA_GRAFT_VERSUS_HOST_DISEASE_D7_UP	66	0.661954	2.12324	0.0011236	0.00730431	0.00373821	2786	tags=68%, list=19%, signal=55%	CCL2/FGL2/MS4A4A/MSR1/VCAM1/TYROBP/GIMAP4/MPEG1/LY86/CD14/MNDA/CD53/LCP2/C1QB/IFI16/COL4A1/IL6ST/BCL2A1/C1QC/HCK/RNASE2/GBP2/FAS/FKBP5/CXCL9/HLA-DRA/HLA-DQA1/EOGT/CCL7/HLA-DMB/PTGS1/SAMHD1/CD74/CXCL10/CCL23/LITAF/IFIT3/LILRB4/ICAM1/CTSS/SNX10/NEK9/MARCO/SLC11A1/IL18R1
KEGG_VASCULAR_SMOOTH_MUSCLE_CONTRACTION	KEGG_VASCULAR_SMOOTH_MUSCLE_CONTRACTION	KEGG_VASCULAR_SMOOTH_MUSCLE_CONTRACTION	68	0.680221	2.19015	0.0011236	0.00730431	0.00373821	2028	tags=43%, list=14%, signal=37%	ACTG2/MYH11/KCNMA1/MYL9/MYLK/ACTA2/EDNRA/KCNMB1/CALD1/AGTR1/PRKG1/PPP1R12B/PRKCB/ITPR1/CALCRL/ADCY2/PPP1R14A/PRKACB/PRKCH/RAMP1/RAMP3/AVPR1A/GUCY1A2/ADCY9/PPP1R12A/ADCY7/ADCY4/PLA2G5/ITPR2
KIM_GLIS2_TARGETS_UP	KIM_GLIS2_TARGETS_UP	KIM_GLIS2_TARGETS_UP	68	0.807491	2.59993	0.0011236	0.00730431	0.00373821	2029	tags=82%, list=14%, signal=71%	OGN/COL14A1/MGP/FBN1/SPON1/CXCL12/DCN/CCL2/SPARCL1/ADAMTS2/PDGFRL/CFH/COL1A2/COL15A1/LTBP2/MFAP4/POSTN/EFEMP2/COL3A1/DPT/LUM/SPARC/VIM/TGFBI/VCAM1/CCL21/C3/CCL8/COL1A1/CCR2/PDGFRA/FCGR2A/TNFSF13B/MFAP2/CMTM3/AIF1/NID1/SERPINE1/FCER1G/CCL5/TLR2/COL18A1/COL4A1/OSMR/BCL2A1/S100A4/HLA-DRA/HLA-DQA1/SOCS3/HLA-DMB/LTB/TGFBR2/MMP14/CD74/CXCL10/CCL23
LEE_NEURAL_CREST_STEM_CELL_DN	LEE_NEURAL_CREST_STEM_CELL_DN	LEE_NEURAL_CREST_STEM_CELL_DN	66	0.594239	1.90604	0.0011236	0.00730431	0.00373821	2090	tags=45%, list=14%, signal=39%	EFEMP1/CHRDL1/SPON1/SLIT2/NAV3/PALLD/TMEM255A/PRR16/MPPED2/HTRA1/ARL4C/TRIM22/PRSS23/IGFBP3/SORBS2/QKI/DMD/PLAGL1/ACKR3/BCL2/DTNA/CAPN6/WASF1/HDC/LGI1/AGPAT4/PLK2/SLITRK5/GAS6/ZMAT3
LEIN_CHOROID_PLEXUS_MARKERS	LEIN_CHOROID_PLEXUS_MARKERS	LEIN_CHOROID_PLEXUS_MARKERS	71	0.58509	1.89166	0.0011236	0.00730431	0.00373821	1699	tags=35%, list=12%, signal=31%	COL8A1/MGP/SULF1/ADH1B/CPED1/PCOLCE/CFH/COL8A2/F13A1/NXN/NID2/LUM/CSRP2/TGFBI/INMT/MXRA8/TXNIP/CPQ/FZD4/NOTCH2/KL/TBC1D9/CAB39L/EFS/KDR
QI_PLASMACYTOMA_DN	QI_PLASMACYTOMA_DN	QI_PLASMACYTOMA_DN	71	0.558584	1.80596	0.0011236	0.00730431	0.00373821	793	tags=28%, list=5%, signal=27%	CCL11/SPON1/AEBP1/MMP2/PTGIS/SPARCL1/FSTL1/COL5A2/COL6A2/COL1A1/LYVE1/TIMP1/PDGFRA/BASP1/MAGEH1/SVIL/ENPEP/MFAP2/COL4A2/IGFBP3
REACTOME_INTEGRIN_CELL_SURFACE_INTERACTIONS	REACTOME_INTEGRIN_CELL_SURFACE_INTERACTIONS	REACTOME_INTEGRIN_CELL_SURFACE_INTERACTIONS	71	0.741447	2.39718	0.0011236	0.00730431	0.00373821	1952	tags=66%, list=14%, signal=58%	COL8A1/COL10A1/TNC/FBN1/COL5A1/COL6A3/JAM2/FN1/JAM3/THBS1/COL1A2/COL6A1/COL8A2/COL3A1/COL5A2/LUM/ITGA9/COL6A2/COL16A1/VCAM1/ITGAM/COL1A1/PECAM1/ITGA1/COL4A4/ITGB2/VWF/COL4A2/SPP1/ITGA7/ITGA4/ITGA8/COL18A1/COL4A1/COL7A1/CD44/ICAM2/ITGA11/HSPG2/COMP/ITGA5/ITGAV/KDR/ITGAX/COL13A1/COL5A3/COL4A3
REN_ALVEOLAR_RHABDOMYOSARCOMA_UP	REN_ALVEOLAR_RHABDOMYOSARCOMA_UP	REN_ALVEOLAR_RHABDOMYOSARCOMA_UP	68	0.558178	1.7972	0.0011236	0.00730431	0.00373821	2480	tags=41%, list=17%, signal=34%	SLC24A3/DES/CASQ2/CELF2/MEOX1/PLXNC1/DIO2/VWF/ITM2A/NCALD/PCDH17/CYFIP2/NCAM1/PPP1R16B/HEY1/KCNN3/PKIA/FOXN3/PTBP2/TMOD1/PDE2A/RASSF4/RRAGD/CDKN1C/SGCA/POPDC3/SOX11/NES
WP_SPINAL_CORD_INJURY	WP_SPINAL_CORD_INJURY	WP_SPINAL_CORD_INJURY	71	0.639403	2.06726	0.0011236	0.00730431	0.00373821	2262	tags=54%, list=16%, signal=45%	CCL2/VCAN/NOX4/SLIT2/RGMA/IL6/VIM/PTPRZ1/IL1R1/CCR2/AQP1/FCGR2A/SELP/GJA1/TNFSF13B/TLR4/AIF1/FCGR2C/C1QB/CHST11/COL4A1/NTN1/PTGS2/XYLT1/ANXA1/MMP9/RHOB/EPHA4/LTB/SLIT3/PLA2G5/CXCL10/LILRB2/CSPG4/EGR1/AQP4/ICAM1/BTG2
WP_WNT_SIGNALING	WP_WNT_SIGNALING	WP_WNT_SIGNALING	66	0.602049	1.9311	0.0011236	0.00730431	0.00373821	2629	tags=42%, list=18%, signal=35%	SFRP2/SFRP4/SERPINF1/SFRP1/WNT2B/PRICKLE2/PRKCB/PRICKLE1/LEF1/ROR2/WNT2/FZD1/DAAM2/DKK2/SOX17/WNT5A/PLAU/FZD7/CCND2/PPP3CC/ROR1/PPP3CB/FZD2/GPC4/DAAM1/NFATC1/PRKCA/TCF7L1
KEGG_ECM_RECEPTOR_INTERACTION	KEGG_ECM_RECEPTOR_INTERACTION	KEGG_ECM_RECEPTOR_INTERACTION	67	0.747572	2.39914	0.00112486	0.00730431	0.00373821	1646	tags=58%, list=11%, signal=52%	THBS2/TNC/THBS4/COL11A1/COL5A1/COL6A3/FN1/THBS1/COL1A2/COL6A1/SDC2/COL3A1/COL5A2/LAMA4/LAMA2/ITGA9/COL6A2/COL1A1/ITGA1/COL4A4/CD36/VWF/COL4A2/SPP1/ITGA7/ITGA4/ITGA8/COL4A1/CD44/ITGA11/LAMC1/LAMB1/HSPG2/COMP/LAMB2/ITGA5/ITGAV/THBS3/RELN
GAUSSMANN_MLL_AF4_FUSION_TARGETS_E_UP	GAUSSMANN_MLL_AF4_FUSION_TARGETS_E_UP	GAUSSMANN_MLL_AF4_FUSION_TARGETS_E_UP	65	0.773781	2.47365	0.00112994	0.00730431	0.00373821	1398	tags=60%, list=10%, signal=54%	SFRP2/ASPN/SULF1/COLEC12/CTHRC1/CDH11/CRYAB/SFRP1/C1S/ISLR/MEDAG/RCAN2/PDGFRL/POSTN/PDE10A/ASB5/SVEP1/PTN/ID4/HAS2/NREP/TGFBI/KCTD12/PDGFRA/BVES/MAN1C1/CLEC11A/SORBS2/LMCD1/CCL5/EGR3/BEND5/CEMIP/NTN1/ABCA1/RGCC/HEY1/METTL7A/RNF144B
GRADE_COLON_AND_RECTAL_CANCER_DN	GRADE_COLON_AND_RECTAL_CANCER_DN	GRADE_COLON_AND_RECTAL_CANCER_DN	65	0.632924	2.02336	0.00112994	0.00730431	0.00373821	1497	tags=40%, list=10%, signal=36%	SYNC/FHL1/TYRP1/C14orf132/JAM3/CFD/PTPRZ1/LDB2/CX3CR1/TRPS1/CHST15/NUDT11/MITF/NR3C1/PRKACB/ITPKB/TLE4/SASH1/NAV1/ZBTB4/TOX2/PDK4/SERTAD4/TGFBR3/CD28/SOCS2
POOLA_INVASIVE_BREAST_CANCER_DN	POOLA_INVASIVE_BREAST_CANCER_DN	POOLA_INVASIVE_BREAST_CANCER_DN	65	0.609913	1.94979	0.00112994	0.00730431	0.00373821	2280	tags=49%, list=16%, signal=42%	CNN1/MGP/MYLK/SYNM/TPM2/FRZB/PPP1R3C/PTN/FGF2/MPPED2/FRMD4A/DKK3/ITPR1/ITGA7/GRP/WNT5A/PLAT/CHI3L1/DST/IGF1R/GFRA1/GATA3/SCUBE2/CD59/CA12/PIK3R1/ANKH/INPP4B/STC1/LTBP4/NPY1R/RABEP1
REACTOME_POTASSIUM_CHANNELS	REACTOME_POTASSIUM_CHANNELS	REACTOME_POTASSIUM_CHANNELS	65	0.515876	1.64917	0.00112994	0.00730431	0.00373821	2939	tags=32%, list=20%, signal=26%	KCNMA1/KCNJ8/KCNMB1/GNB4/GNG11/GNG2/KCNJ15/KCND3/KCNS3/KCNN3/KCNN2/GNG7/KCND2/ABCC9/KCNH2/KCNAB1/GABBR1/KCNJ2/GNB5/KCNA5/KCNQ4
WINZEN_DEGRADED_VIA_KHSRP	WINZEN_DEGRADED_VIA_KHSRP	WINZEN_DEGRADED_VIA_KHSRP	65	0.650793	2.08048	0.00112994	0.00730431	0.00373821	1997	tags=60%, list=14%, signal=52%	GREM1/INHBA/PPP1R3C/TRPC1/SCG5/SDC2/PDGFC/SELE/PTGFR/IL6/HAS2/GEM/GPR183/SERPINE2/PTHLH/FRY/PAPPA/TRIM6/DNAJB5/CAV2/LMO2/PTGS2/CTSL/IFIT2/ELOVL4/TGFBR3/RNF144B/PKIA/NTN4/ADRB2/YPEL5/SERPINI1/IFIT1/SHC4/TSLP/FST/EDN1/IRS1/CXCL10
WP_G_PROTEIN_SIGNALING_PATHWAYS	WP_G_PROTEIN_SIGNALING_PATHWAYS	WP_G_PROTEIN_SIGNALING_PATHWAYS	65	0.589246	1.88372	0.00112994	0.00730431	0.00373821	3535	tags=60%, list=24%, signal=46%	PDE1A/PRKD1/AKAP12/PRKAR2B/GNG11/PRKCB/ITPR1/PDE4B/ADCY2/PDE7B/GNAL/GNAI1/PRKACB/GNA14/PRKCH/PDE4D/ADCY9/PRKD3/RRAS/PDE8B/PPP3CC/GNG7/ADCY7/ADCY4/GNA15/PDE4A/PRKCQ/PRKCA/GNB5/GNAI2/PDE1C/PRKAR1A/GNA12/AKAP13/GNG10/GNGT2/GNA13/GNAO1/AKAP11
WP_HUMAN_COMPLEMENT_SYSTEM	WP_HUMAN_COMPLEMENT_SYSTEM	WP_HUMAN_COMPLEMENT_SYSTEM	65	0.651514	2.08279	0.00112994	0.00730431	0.00373821	1732	tags=51%, list=12%, signal=45%	C7/DCN/C1S/C1R/SERPING1/CFH/THBS1/F13A1/SELE/CFD/PTX3/C3/C3AR1/VSIG4/SELP/CR1/ITGB2/CD93/SPP1/FPR1/SELL/TLR2/C5AR1/FCN1/ICAM2/PRNP/CR2/LAMC1/LAMB1/PROS1/CFHR2/CD59/ITGAX
ZHU_CMV_24_HR_DN	ZHU_CMV_24_HR_DN	ZHU_CMV_24_HR_DN	65	0.805371	2.57464	0.00112994	0.00730431	0.00373821	1489	tags=65%, list=10%, signal=58%	GAS1/THBS2/CYP1B1/TAGLN/EFEMP1/DDR2/TIMP3/MYLK/CDH11/CXCL12/ACTA2/PTGIS/VCAN/LOX/IGFBP5/TPM2/C1R/MN1/THBS1/COL1A2/POSTN/COL3A1/COL5A2/LAMA4/CHN1/CFD/COL6A2/COL1A1/FLNA/PDGFRA/IGFBP3/MITF/NR3C1/SERPINE1/PTPN13/ACKR3/BCL2/IGF1R/NFIC/ANXA1/TGFBR3/LAMB2
ANASTASSIOU_MULTICANCER_INVASIVENESS_SIGNATURE	ANASTASSIOU_MULTICANCER_INVASIVENESS_SIGNATURE	ANASTASSIOU_MULTICANCER_INVASIVENESS_SIGNATURE	63	0.911499	2.90315	0.00113379	0.00730431	0.00373821	812	tags=90%, list=6%, signal=86%	SFRP4/GREM1/THBS2/SPOCK1/COL10A1/ASPN/ITGBL1/MFAP5/PRRX1/FAP/SULF1/COL11A1/TIMP3/FBN1/GLT8D2/SERPINF1/CDH11/DCN/BGN/AEBP1/MMP2/ACTA2/CTSK/SNAI2/VCAN/LOX/COL5A1/INHBA/PCOLCE/NOX4/COL6A3/FN1/EDNRA/CRISPLD2/COL1A2/RAB31/POSTN/OLFML2B/TNFAIP6/COL3A1/THY1/COL5A2/NID2/LUM/LGALS1/SPARC/COL6A2/LRRC15/PDGFRB/MXRA5/NUAK1/COL1A1/C1QTNF3/COPZ2/ADAM12/SUGCT/TMEM158
REACTOME_OPIOID_SIGNALLING	REACTOME_OPIOID_SIGNALLING	REACTOME_OPIOID_SIGNALLING	63	0.526718	1.67761	0.00113379	0.00730431	0.00373821	3516	tags=51%, list=24%, signal=39%	PDE1A/GNB4/PRKAR2B/NBEA/GNG11/GNG2/ITPR1/PDE4B/ADCY2/GNAL/GNAI1/PRKACB/PDE4D/ADCY9/PPP3CC/GNG7/ADCY7/ADCY4/ITPR2/CAMK4/PPP3CB/PDE4A/PRKCA/GNB5/GNAI2/PDE1C/PRKAR1A/GNG10/GNGT2/GNAO1/CREB1/CAMKK2
SASSON_RESPONSE_TO_GONADOTROPHINS_DN	SASSON_RESPONSE_TO_GONADOTROPHINS_DN	SASSON_RESPONSE_TO_GONADOTROPHINS_DN	63	0.643671	2.05011	0.00113379	0.00730431	0.00373821	2899	tags=57%, list=20%, signal=46%	ACTG2/PDLIM3/ACTA2/PRKD1/AKAP12/TPM2/RGS4/THBS1/CAP2/CDK14/TUBA1A/GEM/AXL/FLNC/ARL4C/PLCL1/ACTN1/PIK3CD/CYFIP2/RGS5/ADCY9/DAB2/VCL/ADCY7/GBP1/NPC2/ILK/ACP5/CDKN1C/ARL6IP5/PTPRE/PPP2R5C/ITGB5/RPRM/ARHGAP1/STK17A
ELVIDGE_HIF1A_AND_HIF2A_TARGETS_DN	ELVIDGE_HIF1A_AND_HIF2A_TARGETS_DN	ELVIDGE_HIF1A_AND_HIF2A_TARGETS_DN	64	0.661851	2.10906	0.00113507	0.00730431	0.00373821	3004	tags=67%, list=21%, signal=53%	SPOCK1/SRPX/AKAP12/LOX/IGFBP5/LOXL1/VEGFC/AHNAK2/CAV1/SAMD4A/CSRP2/TMEM45A/ITPR1/GJA1/IGFBP3/VLDLR/SERPINE1/CXCR4/PAM/ATXN1/FYN/BNIP3/DST/LOXL2/HEY1/S100A4/DPYSL2/CITED2/RRAGD/LIMCH1/BNIP3L/STC1/EGR1/FAM13A/ENO2/ADM/SFXN3/WSB1/PFKFB3/GLRX/BHLHE40/GBE1/RBPJ
FLECHNER_BIOPSY_KIDNEY_TRANSPLANT_REJECTED_VS_OK_UP	FLECHNER_BIOPSY_KIDNEY_TRANSPLANT_REJECTED_VS_OK_UP	FLECHNER_BIOPSY_KIDNEY_TRANSPLANT_REJECTED_VS_OK_UP	64	0.773222	2.46396	0.00113507	0.00730431	0.00373821	2335	tags=86%, list=16%, signal=72%	MOXD1/COL6A3/ACKR1/RAB31/CFD/CELF2/GLIPR1/CD163/PRKCB/TYROBP/VSIG4/CD52/CD48/ITGB2/LY86/CD14/RASSF2/ENTPD1/PTPRC/IL10RA/DOCK2/CD53/AIF1/HCLS1/C1QB/LAPTM5/FCER1G/CXCR4/CCL5/RHOH/SLA/RBMS1/GMFG/CD8A/FCN1/LST1/TRBC1/APOC1/CD2/LCP1/IFFO1/GBP2/RGS10/CORO1A/MMP9/S100A4/AOAH/CD3D/S100A8/RAC2/CD27/GLUL/LILRB4/GZMA/IFITM1
HESS_TARGETS_OF_HOXA9_AND_MEIS1_DN	HESS_TARGETS_OF_HOXA9_AND_MEIS1_DN	HESS_TARGETS_OF_HOXA9_AND_MEIS1_DN	64	0.651234	2.07523	0.00113507	0.00730431	0.00373821	2982	tags=81%, list=21%, signal=65%	VCAN/MRC1/P2RY14/MSR1/TGFBI/C3AR1/MS4A6A/CLEC7A/CYBB/MPEG1/CSF2RB/CLEC4A/MITF/EGR2/CCR5/FPR1/TLR2/PLEK/CSF1R/HCK/MYADM/RNASE2/CD300LF/ANXA1/MMP9/S100A4/DUSP1/LPL/FPR2/LIPA/DAB2/MMP8/FGR/ZFP36L1/AQP9/SAMHD1/MERTK/CCL23/LITAF/SIRPA/GPR137B/EGR1/LILRB4/BTG2/GRK5/CHIA/CTSS/TRPV2/SLC11A1/PSAP/LSP1/PHLDA1
KEGG_DILATED_CARDIOMYOPATHY	KEGG_DILATED_CARDIOMYOPATHY	KEGG_DILATED_CARDIOMYOPATHY	64	0.698687	2.22645	0.00113507	0.00730431	0.00373821	2038	tags=48%, list=14%, signal=42%	PLN/DES/TPM2/SGCD/CACNA2D1/LAMA2/ITGA9/IGF1/SLC8A1/CACNA2D3/ACTC1/ITGA1/TGFB3/ADCY2/ITGA7/ITGA4/ITGA8/DMD/CACNB2/PRKACB/TGFB2/TPM1/ITGA11/ITGA5/ITGAV/ADCY9/ADCY7/SGCB/ADCY4/RYR2/TPM4
KOBAYASHI_EGFR_SIGNALING_24HR_UP	KOBAYASHI_EGFR_SIGNALING_24HR_UP	KOBAYASHI_EGFR_SIGNALING_24HR_UP	64	0.543037	1.73045	0.00113507	0.00730431	0.00373821	2523	tags=52%, list=17%, signal=43%	CYP1B1/CPE/GPNMB/AHNAK2/NUPR1/HEG1/DPYD/LXN/TSC22D3/PBX1/CEP68/BCL6/GSN/METTL7A/TBC1D9/PIK3IP1/PROS1/GPX3/ADCY9/YPEL5/EDIL3/BDH2/CD74/LIMCH1/ACSL1/HCFC1R1/GLUL/DRAM1/ACP5/PBXIP1/HMOX1/ID3/CEBPD
SWEET_KRAS_TARGETS_UP	SWEET_KRAS_TARGETS_UP	SWEET_KRAS_TARGETS_UP	64	0.738232	2.35246	0.00113507	0.00730431	0.00373821	2330	tags=72%, list=16%, signal=61%	SPOCK1/TAGLN/TIMP3/MYL9/CCL2/TNS1/FERMT2/COL5A1/C1S/CALD1/PALLD/SPARC/WIPF1/TGFBI/GLIPR1/SLC16A4/NUAK1/SERPINE2/COL1A1/DKK3/ADAM19/GADD45B/LBH/COL4A2/IGFBP3/IGFBP7/EVL/SERPINE1/ATP2B4/NCF2/COL4A1/ACKR3/GABARAPL1/COL7A1/TGFB2/TPM1/HSPG2/ITGAV/CADM1/PMEPA1/ADCY7/CHST3/INPP4B/NPTX1/NLRP1/HSPB1
WESTON_VEGFA_TARGETS	WESTON_VEGFA_TARGETS	WESTON_VEGFA_TARGETS	64	0.662978	2.11265	0.00113507	0.00730431	0.00373821	1830	tags=50%, list=13%, signal=44%	FAP/MGP/EFEMP1/BGN/CCL2/MMP2/VCAN/C1S/COL6A3/COL1A2/TFPI2/POSTN/COL6A1/THY1/NID2/GEM/SGCE/HTR2B/ISL1/PDE4B/VWF/ROR2/HCLS1/TIE1/LMO2/BMP6/NNMT/GJA4/SHC3/KDR/CCL7/TRIM23
BORCZUK_MALIGNANT_MESOTHELIOMA_DN	BORCZUK_MALIGNANT_MESOTHELIOMA_DN	BORCZUK_MALIGNANT_MESOTHELIOMA_DN	62	0.544739	1.73219	0.00113766	0.00730431	0.00373821	2653	tags=37%, list=18%, signal=30%	C7/CCL2/LMOD1/FRZB/CPA3/HAS2/APOD/CCL21/IL7R/THSD7A/MS4A1/TRAF3IP3/MAST4/AOX1/RGS16/NFIA/NCF1/TPSAB1/CD79B/MEG3/PNOC/CD38/CAPN3
DE_YY1_TARGETS_DN	DE_YY1_TARGETS_DN	DE_YY1_TARGETS_DN	62	0.524864	1.66899	0.00113766	0.00730431	0.00373821	1793	tags=37%, list=12%, signal=33%	EPHA3/INHBA/FN1/CALD1/NRP1/ANGPT1/TUSC3/CLIC4/LPAR1/ITGA4/FGF13/PRKACB/OSMR/TGFB2/DST/MACF1/ANXA1/FAS/ITGAV/PRKD3/EPAS1/CYLD/TACC1
KANG_IMMORTALIZED_BY_TERT_UP	KANG_IMMORTALIZED_BY_TERT_UP	KANG_IMMORTALIZED_BY_TERT_UP	62	0.625686	1.98958	0.00113766	0.00730431	0.00373821	2433	tags=48%, list=17%, signal=40%	COL8A1/ACTG2/TNC/BGN/CACNA2D1/POSTN/PCDH7/PDGFC/COL6A2/CDC42EP3/FGF2/VCAM1/C3/CD36/DOCK2/WNT5A/COL7A1/TGFB2/BNIP3/RARRES1/CHRNA3/LAMB1/NNMT/SERPINB2/SLC6A6/ST3GAL5/CSPG4/ICAM1/ELN/IL21R
MEBARKI_HCC_PROGENITOR_WNT_UP_CTNNB1_DEPENDENT	MEBARKI_HCC_PROGENITOR_WNT_UP_CTNNB1_DEPENDENT	MEBARKI_HCC_PROGENITOR_WNT_UP_CTNNB1_DEPENDENT	62	0.709764	2.25694	0.00113766	0.00730431	0.00373821	1235	tags=52%, list=9%, signal=47%	CCDC80/HMCN1/BNC2/CTHRC1/TYRP1/DACT1/PI15/IGFBP5/CRISPLD2/COL1A2/PRICKLE2/COL3A1/SRPX2/COL5A2/DPT/LUM/NREP/SPARC/NR2F1-AS1/IL1R1/RBM24/COL1A1/LEF1/ARL4C/MMP13/SLC1A3/SERPINE1/SEMA3C/EPYC/CSF1R/LCP1/RGCC
NAKAYAMA_SOFT_TISSUE_TUMORS_PCA1_UP	NAKAYAMA_SOFT_TISSUE_TUMORS_PCA1_UP	NAKAYAMA_SOFT_TISSUE_TUMORS_PCA1_UP	62	0.822196	2.61446	0.00113766	0.00730431	0.00373821	2078	tags=89%, list=14%, signal=76%	THBS2/ITGBL1/FAP/EFEMP1/DCN/CCL2/C1S/GPNMB/CFH/THBS1/FCGR2B/TNFAIP6/SRPX2/MRC1/F13A1/LUM/MS4A4A/LY96/CD163/GZMK/ITGAM/C3/VSIG4/TIMP1/CD52/FCGR2A/CD14/DOCK2/SLAMF8/AIF1/HSPA6/C1QB/SERPINE1/CCL5/SLA/C1QA/CSF1R/CD44/CCL13/IFI44L/TRAC/HLA-DPA1/NCKAP1L/BIN2/NNMT/CXCL9/S100A4/HLA-DRA/HLA-DQA1/NCF4/ECM1/HLA-DQB1/CXCL10/FHL2/SLC15A3
ONDER_CDH1_SIGNALING_VIA_CTNNB1	ONDER_CDH1_SIGNALING_VIA_CTNNB1	ONDER_CDH1_SIGNALING_VIA_CTNNB1	62	0.781015	2.48351	0.00113766	0.00730431	0.00373821	1643	tags=68%, list=11%, signal=60%	GREM1/SPOCK1/PRRX1/TAGLN/KCNMA1/FBN1/MYL9/CDH11/PRUNE2/BGN/FERMT2/ACTA2/VCAN/COL6A3/LTBP1/ACKR1/MAP1B/SCG5/COL1A2/LTBP2/FBLN5/POSTN/BEX4/AGTR1/NREP/C3/DOCK10/NUPR1/MAGEH1/MFAP2/IGFBP3/IGFBP7/SERPINE1/LMCD1/SEMA3C/TPM1/CD83/MICAL2/ADRB2/ARHGAP22/EPAS1/AOX1
REACTOME_COLLAGEN_FORMATION	REACTOME_COLLAGEN_FORMATION	REACTOME_COLLAGEN_FORMATION	62	0.756917	2.40688	0.00113766	0.00730431	0.00373821	1952	tags=66%, list=14%, signal=57%	COL8A1/COL10A1/COL14A1/COL11A1/LOX/ADAMTS2/COL5A1/PCOLCE/COL6A3/COL12A1/COL1A2/COL15A1/LOXL1/COL6A1/COL8A2/COL3A1/COL5A2/COL6A2/COL16A1/COL1A1/COL4A4/ADAMTS3/MMP13/COL4A2/PXDN/COL21A1/PLOD2/P4HA3/COL18A1/COL4A1/COL7A1/CTSL/DST/LOXL2/MMP9/LOXL3/CRTAP/COL13A1/COL5A3/SERPINH1/COL4A3
REACTOME_ECM_PROTEOGLYCANS	REACTOME_ECM_PROTEOGLYCANS	REACTOME_ECM_PROTEOGLYCANS	62	0.775351	2.4655	0.00113766	0.00730431	0.00373821	1952	tags=66%, list=14%, signal=57%	ASPN/TNC/DCN/BGN/VCAN/COL5A1/COL6A3/FN1/COL1A2/COL6A1/COL3A1/COL5A2/LAMA4/LAMA2/LUM/ITGA9/SPARC/COL6A2/FMOD/COL1A1/COL4A4/TGFB3/COL4A2/ITGA7/SERPINE1/ITGA8/PTPRS/COL4A1/TGFB2/NCAM1/LAMC1/LAMB1/HSPG2/COMP/LAMB2/ITGAV/ITGAX/MATN3/COL5A3/TNN/COL4A3
REACTOME_PI3K_AKT_SIGNALING_IN_CANCER	REACTOME_PI3K_AKT_SIGNALING_IN_CANCER	REACTOME_PI3K_AKT_SIGNALING_IN_CANCER	62	0.52282	1.66249	0.00113766	0.00730431	0.00373821	2781	tags=48%, list=19%, signal=39%	FGF7/AKT3/PDGFRB/FGF2/KIT/PDGFRA/CD86/HGF/FGFR1/FYN/TRAT1/PIK3CD/CD28/KL/IRS2/RAC2/KITLG/IRS1/VAV1/PIK3R1/FOXO1/ICOS/BTC/FGFR2/FGF1/CD80/LCK/GAB1/PTEN/FGF10
TAKEDA_TARGETS_OF_NUP98_HOXA9_FUSION_16D_DN	TAKEDA_TARGETS_OF_NUP98_HOXA9_FUSION_16D_DN	TAKEDA_TARGETS_OF_NUP98_HOXA9_FUSION_16D_DN	62	0.580584	1.84617	0.00113766	0.00730431	0.00373821	2677	tags=58%, list=19%, signal=48%	TNS1/TSPAN2/OLFML2B/ARMCX1/NRP2/GGTA1P/ITGA9/ERG/SPARC/PTX3/NUPR1/FRMD4A/IGFBP4/MAF/FGFR1/BHLHE41/CHI3L1/RARRES1/AMPD3/MMP9/RPS6KA2/CD59/MMP8/APOE/ELL2/KLHL41/RBP1/NCF1/TFPI/KLF2/FARP1/PARM1/ATP8A1/CPNE2/CAPN3/SDS
BASSO_CD40_SIGNALING_UP	BASSO_CD40_SIGNALING_UP	BASSO_CD40_SIGNALING_UP	56	0.716629	2.25583	0.00114025	0.00730431	0.00373821	2906	tags=75%, list=20%, signal=60%	LGALS1/MEF2C/LRRC32/GPR183/PLXNC1/GADD45B/LAPTM5/NCF2/BCL2A1/PLEK/CCR7/CD44/BCL2/PHACTR1/PIK3CD/TNFAIP8/RGS1/LHFPL2/CR2/SRGN/NCKAP1L/HLA-DPB1/CD83/CCL4/SH2B3/HLA-DQA1/ZFP36L1/SLAMF1/HLA-DQB1/RAC2/ARID5B/CD74/ELL2/TNFAIP3/LITAF/ICAM1/MAP3K8/STK10/CCL22/PTPRE/DDIT4/TRAF1
BROWNE_HCMV_INFECTION_16HR_DN	BROWNE_HCMV_INFECTION_16HR_DN	BROWNE_HCMV_INFECTION_16HR_DN	56	0.718535	2.26183	0.00114025	0.00730431	0.00373821	2044	tags=62%, list=14%, signal=54%	DCLK1/ADH1B/C14orf132/ADAMTS2/SLIT2/THBS1/COL1A2/FILIP1L/NRP1/CHN1/PTX3/FGF2/STMN2/COL1A1/GJA1/SVIL/MAGI2/ROR2/WNT2/ATP2B4/RBPMS/WNT5A/TPM1/MACF1/PBX1/SEMA3A/METTL7A/TGFBR3/RHOBTB3/CXCL9/DIP2C/COL13A1/SERPINH1/FABP3/FBXL2
BURTON_ADIPOGENESIS_9	BURTON_ADIPOGENESIS_9	BURTON_ADIPOGENESIS_9	56	0.680781	2.14299	0.00114025	0.00730431	0.00373821	2612	tags=64%, list=18%, signal=53%	SFRP2/THBS2/CXCL12/CCL2/FERMT2/AKAP12/ARMCX2/RECK/GGTA1P/GEM/VCAM1/SLC8A1/CNN3/SPP1/CSRP1/PLAT/TPM1/PTGS2/CDKN2B/C16orf89/LATS2/CITED2/CCL7/PLK2/CYTH3/RASSF5/ASAP1/CCL23/KIFAP3/FZD2/TSPYL4/GPC4/DNM1/ID3/CEBPD/MFSD1
DUTERTRE_ESTRADIOL_RESPONSE_6HR_DN	DUTERTRE_ESTRADIOL_RESPONSE_6HR_DN	DUTERTRE_ESTRADIOL_RESPONSE_6HR_DN	56	0.584059	1.83852	0.00114025	0.00730431	0.00373821	2441	tags=57%, list=17%, signal=48%	EFEMP1/STON1/CRISPLD2/S1PR3/AHNAK2/NBEA/NUAK1/IL1R1/MMP16/SSBP2/TGFB3/ST8SIA4/NR3C1/FAM171B/FGF13/SESN3/TGFB2/UTRN/CREBRF/NPHP3/RNF144B/EFHD1/RCAN1/EPAS1/KAT2B/CDYL2/ARID5B/TFPI/DRAM1/TP53INP1/PTGER4/CLEC2D
KEGG_MELANOGENESIS	KEGG_MELANOGENESIS	KEGG_MELANOGENESIS	56	0.599185	1.88613	0.00114025	0.00730431	0.00373821	2109	tags=39%, list=15%, signal=34%	TYRP1/WNT2B/PRKCB/KIT/LEF1/ADCY2/WNT2/FZD1/MITF/GNAI1/PRKACB/WNT5A/FZD4/FZD7/ADCY9/EDNRB/ADCY7/ADCY4/EDN1/KITLG/CREB3L2/FZD2
LANDIS_BREAST_CANCER_PROGRESSION_DN	LANDIS_BREAST_CANCER_PROGRESSION_DN	LANDIS_BREAST_CANCER_PROGRESSION_DN	56	0.748483	2.3561	0.00114025	0.00730431	0.00373821	1378	tags=57%, list=10%, signal=52%	CCDC80/SRPX/CXCL12/HSPB8/COL5A1/ANGPTL2/GHR/COL6A3/FSTL1/COL3A1/MRC1/DPT/NRP1/LUM/TGFBI/IGFBP6/COL1A1/HTRA1/GJA1/THBD/VWF/SORBS1/QKI/GNAI1/COL18A1/COL4A1/ST3GAL6/FZD4/PENK/HEPH/BNIP2/LAMB1
LU_IL4_SIGNALING	LU_IL4_SIGNALING	LU_IL4_SIGNALING	56	0.61065	1.92222	0.00114025	0.00730431	0.00373821	2658	tags=55%, list=18%, signal=45%	EBF1/VEGFC/CD69/FGL2/IL6/EVI2A/GNG2/SAMSN1/CD86/TLR7/CCL5/SELL/ALOX5/NCF2/SLA/ATXN1/RASGRP3/STAT4/BCL6/CCL4/VCL/HLX/SMARCA2/KMO/TNFAIP3/EGR1/MTCL1/MTMR9/NFIL3/CD79B/SLC39A8
MCCLUNG_CREB1_TARGETS_UP	MCCLUNG_CREB1_TARGETS_UP	MCCLUNG_CREB1_TARGETS_UP	56	0.644001	2.02721	0.00114025	0.00730431	0.00373821	2216	tags=48%, list=15%, signal=41%	MPDZ/FSTL1/NR2F1/CDK14/PTGDS/MEF2C/STMN2/MMP16/DIO2/BCAT1/OLFM1/BASP1/PTPRD/ADARB1/ACKR3/CDH13/SIPA1L2/STMN3/SERPINI1/CD59/TSPAN5/OSBPL1A/SCN1B/KLF10/AQP4/NACC2/ADCYAP1
PID_AVB3_INTEGRIN_PATHWAY	PID_AVB3_INTEGRIN_PATHWAY	PID_AVB3_INTEGRIN_PATHWAY	56	0.749531	2.3594	0.00114025	0.00730431	0.00373821	2014	tags=61%, list=14%, signal=52%	COL8A1/COL10A1/COL14A1/COL11A1/COL5A1/COL6A3/FN1/COL12A1/COL1A2/COL15A1/COL6A1/COL8A2/COL3A1/COL5A2/COL6A2/COL16A1/FGF2/COL1A1/COL4A4/SPP1/COL4A1/COL7A1/CSF1R/IGF1R/ITGAV/EDIL3/KDR/VCL/MFGE8/COL13A1/TGFBR2/COL4A3/IRS1/PIK3R1
PID_INTEGRIN1_PATHWAY	PID_INTEGRIN1_PATHWAY	PID_INTEGRIN1_PATHWAY	56	0.78072	2.45758	0.00114025	0.00730431	0.00373821	1546	tags=71%, list=11%, signal=64%	THBS2/TNC/COL11A1/FBN1/COL5A1/COL6A3/JAM2/FN1/THBS1/COL1A2/COL6A1/COL3A1/COL5A2/LAMA4/F13A1/LAMA2/ITGA9/COL6A2/TGFBI/VCAM1/COL1A1/ITGA1/COL4A4/CD14/SPP1/NID1/ITGA7/ITGA4/ITGA8/COL18A1/COL4A1/COL7A1/PLAU/ITGA11/LAMC1/LAMB1/TGM2/LAMB2/ITGA5/ITGAV
SAFFORD_T_LYMPHOCYTE_ANERGY	SAFFORD_T_LYMPHOCYTE_ANERGY	SAFFORD_T_LYMPHOCYTE_ANERGY	56	0.535148	1.68456	0.00114025	0.00730431	0.00373821	2566	tags=43%, list=18%, signal=35%	SFRP4/ANGPTL2/HSD17B6/TAGAP/GADD45B/EGR2/NR4A3/F2R/FYN/BNIP3/DTNA/SRGN/HLF/STX11/LPAR4/JAK3/ZFP36L1/AGT/LILRB4/MMD/TNFSF11/CLEC4E/NFATC1/NR4A2
GRAHAM_CML_DIVIDING_VS_NORMAL_QUIESCENT_DN	GRAHAM_CML_DIVIDING_VS_NORMAL_QUIESCENT_DN	GRAHAM_CML_DIVIDING_VS_NORMAL_QUIESCENT_DN	61	0.739564	2.34016	0.00114416	0.00730431	0.00373821	2091	tags=70%, list=14%, signal=61%	CCL19/CH25H/INHBA/TGFB1I1/TCEAL2/ARMCX2/CLEC2B/ERG/EVI2A/CXCL13/CD200/FNBP1/GLIPR1/TCF4/CTSO/TNFSF4/TRIM22/SVIL/PTPRC/SH3BP5/IFI16/PCDH9/DMD/SELL/ALOX5/EMP1/RBPMS/C3orf14/CD44/CYTIP/GBP2/HLA-DPA1/HLF/CREM/HLA-DQA1/CD59/TPBG/HLA-DQB1/ANXA5/HLX/IDS/LIMCH1/TFPI
KAYO_CALORIE_RESTRICTION_MUSCLE_UP	KAYO_CALORIE_RESTRICTION_MUSCLE_UP	KAYO_CALORIE_RESTRICTION_MUSCLE_UP	61	0.744568	2.356	0.00114416	0.00730431	0.00373821	1556	tags=52%, list=11%, signal=47%	GAS1/FAP/DES/COL6A3/FN1/COL1A2/COL3A1/MYH10/LAMA2/LUM/TUBA1A/CPA3/COL1A1/FLNA/RASSF2/IGFBP4/CNN3/HSPA6/HCLS1/C1QB/NR4A3/CCR5/EMP3/ENG/PLAU/CCL13/BCL6/PDK4/FAS/HSPG2/KL/S100A4
KEGG_HYPERTROPHIC_CARDIOMYOPATHY_HCM	KEGG_HYPERTROPHIC_CARDIOMYOPATHY_HCM	KEGG_HYPERTROPHIC_CARDIOMYOPATHY_HCM	61	0.675431	2.13723	0.00114416	0.00730431	0.00373821	2419	tags=48%, list=17%, signal=40%	DES/TPM2/SGCD/CACNA2D1/LAMA2/IL6/ITGA9/IGF1/SLC8A1/CACNA2D3/ACTC1/ITGA1/TGFB3/ITGA7/ITGA4/ITGA8/DMD/CACNB2/TGFB2/TPM1/ITGA11/ITGA5/ITGAV/SGCB/RYR2/TPM4/CACNA1C/SGCA/PRKAA2
KIM_MYCN_AMPLIFICATION_TARGETS_UP	KIM_MYCN_AMPLIFICATION_TARGETS_UP	KIM_MYCN_AMPLIFICATION_TARGETS_UP	61	0.549343	1.73826	0.00114416	0.00730431	0.00373821	2569	tags=46%, list=18%, signal=38%	GREM1/ABCA8/PDZRN3/ANGPTL2/MMRN1/FCER1A/BCAT1/SYNPO/SESN3/ADARB1/ST8SIA1/AP1S2/PPM1K/MACF1/TENM2/RGL1/COMP/AKR1B1/ADCY9/SHC3/PDE2A/ZDHHC2/TSHZ1/CAMK4/BTC/ZSWIM6/PAG1/RAB33A
SASSON_RESPONSE_TO_FORSKOLIN_DN	SASSON_RESPONSE_TO_FORSKOLIN_DN	SASSON_RESPONSE_TO_FORSKOLIN_DN	61	0.641236	2.02903	0.00114416	0.00730431	0.00373821	2899	tags=59%, list=20%, signal=47%	ACTG2/PDLIM3/ACTA2/PRKD1/AKAP12/TPM2/RGS4/THBS1/CAP2/CDK14/TUBA1A/GEM/AXL/FLNC/ARL4C/PLCL1/ACTN1/PIK3CD/CYFIP2/RGS5/ADCY9/DAB2/VCL/ADCY7/GBP1/NPC2/ILK/ACP5/CDKN1C/ARL6IP5/PTPRE/PPP2R5C/ITGB5/RPRM/ARHGAP1/STK17A
TURASHVILI_BREAST_LOBULAR_CARCINOMA_VS_LOBULAR_NORMAL_DN	TURASHVILI_BREAST_LOBULAR_CARCINOMA_VS_LOBULAR_NORMAL_DN	TURASHVILI_BREAST_LOBULAR_CARCINOMA_VS_LOBULAR_NORMAL_DN	61	0.837994	2.65162	0.00114416	0.00730431	0.00373821	1439	tags=75%, list=10%, signal=68%	SFRP2/SFRP4/COL8A1/FNDC1/THBS2/COL10A1/ASPN/PRRX1/THBS4/COL11A1/FBN1/CTHRC1/SRPX/BGN/AEBP1/MMP2/VCAN/LOX/COL5A1/COL6A3/FN1/COL12A1/COL1A2/POSTN/COL3A1/COL5A2/CAP2/RFTN1/WIPF1/LRRC15/MXRA5/TMEM119/COL1A1/TAGAP/LCP2/COL4A2/ADAM12/SPP1/CXCR4/C5AR1/SULF2/COL4A1/RGS1/LAMB1/COMP/MMP11
WP_SENESCENCE_AND_AUTOPHAGY_IN_CANCER	WP_SENESCENCE_AND_AUTOPHAGY_IN_CANCER	WP_SENESCENCE_AND_AUTOPHAGY_IN_CANCER	61	0.62762	1.98594	0.00114416	0.00730431	0.00373821	1391	tags=38%, list=10%, signal=34%	COL10A1/INHBA/IGFBP5/FN1/THBS1/COL3A1/IL6/SPARC/IGF1/COL1A1/IGFBP3/IGFBP7/SERPINE1/IFI16/PLAT/IL6ST/GABARAPL1/PLAU/CD44/BCL2/IGF1R/GSN/IL24
BLANCO_MELO_COVID19_SARS_COV_2_INFECTION_A594_CELLS_UP	BLANCO_MELO_COVID19_SARS_COV_2_INFECTION_A594_CELLS_UP	BLANCO_MELO_COVID19_SARS_COV_2_INFECTION_A594_CELLS_UP	53	0.70356	2.19084	0.00114548	0.00730431	0.00373821	1831	tags=55%, list=13%, signal=48%	GREM1/ANK2/HSD11B1/ECM2/RBMS3/SCG5/OLR1/TM6SF1/IL6/PTX3/ZMAT1/BCAT1/RASGRF2/RUNX2/CCL5/ALDH1L2/MAP2/TSC22D3/BCL2A1/FYN/ABCA1/ARRDC4/TREM1/AMPD3/RPS6KA2/BMPER/IL3RA/SLFN5/RASGRP2
CARD_MIR302A_TARGETS	CARD_MIR302A_TARGETS	CARD_MIR302A_TARGETS	53	0.55901	1.74072	0.00114548	0.00730431	0.00373821	2746	tags=47%, list=19%, signal=38%	ZFPM2/TWIST1/MAP1B/TSHZ3/JAZF1/KLF9/VLDLR/NR2F2/SASH1/CCND2/HLF/DLL1/EPHA4/PHTF2/TGFBR2/ASAP1/ZFHX4/RORB/STC1/TNFSF11/RARB/SMAD7/SOX11/RBL2/ZHX2
GOTZMANN_EPITHELIAL_TO_MESENCHYMAL_TRANSITION_UP	GOTZMANN_EPITHELIAL_TO_MESENCHYMAL_TRANSITION_UP	GOTZMANN_EPITHELIAL_TO_MESENCHYMAL_TRANSITION_UP	53	0.650536	2.02573	0.00114548	0.00730431	0.00373821	1944	tags=51%, list=13%, signal=44%	CYP1B1/TNC/TIMP3/CCL2/ACTA2/INHBA/MPDZ/FN1/NR2F1/COL3A1/FBLN2/COL5A2/COL1A1/TIMP1/TGFB3/GADD45B/COL4A2/IGFBP7/SERPINE1/COL18A1/ABCB1/COL4A1/NCAM1/PROS1/CCL7/CDH2/EDN1
GU_PDEF_TARGETS_UP	GU_PDEF_TARGETS_UP	GU_PDEF_TARGETS_UP	53	0.75991	2.36631	0.00114548	0.00730431	0.00373821	1882	tags=64%, list=13%, signal=56%	TNC/CDH11/SNAI2/COL5A1/COL6A3/FN1/COL6A1/SDC2/COL5A2/COL6A2/VIM/WIPF1/TGFBI/COL16A1/TCF4/COL1A1/DOCK10/DKK3/LEF1/FZD1/COL4A2/SERPINE1/DOCK4/WNT5A/COL4A1/FZD4/PIK3CD/LAMC1/LAMB2/ITGA5/SERPINI1/RAC2/COL13A1/CDH2
HECKER_IFNB1_TARGETS	HECKER_IFNB1_TARGETS	HECKER_IFNB1_TARGETS	53	0.66118	2.05887	0.00114548	0.00730431	0.00373821	2145	tags=60%, list=15%, signal=52%	MYL9/CCL2/SERPING1/TNFAIP6/MS4A4A/GGTA1P/CD163/FCER1A/CCL8/C3AR1/EGR2/C1QB/C1QA/KCNJ15/C1QC/IFIT2/CHI3L1/IFI44L/STAP1/KLRD1/PROS1/MMP9/IFIT1/TMEM140/HERC5/XAF1/GBP1/IFI44/CXCL10/IFIT3/SAMD9L/EGR1
KUNINGER_IGF1_VS_PDGFB_TARGETS_UP	KUNINGER_IGF1_VS_PDGFB_TARGETS_UP	KUNINGER_IGF1_VS_PDGFB_TARGETS_UP	53	0.555164	1.72875	0.00114548	0.00730431	0.00373821	2419	tags=43%, list=17%, signal=36%	DCLK1/TPM2/FMO1/SMPX/ACTC1/C1QTNF3/DAAM2/ATP2B4/HSPB2/TPM1/NCAM1/SMTN/LDB3/IFFO1/PKIA/ITGB1BP2/FST/KLHL41/ENAH/PARM1/SGCA/FBXO17/PRKAA2
KYNG_DNA_DAMAGE_BY_GAMMA_RADIATION	KYNG_DNA_DAMAGE_BY_GAMMA_RADIATION	KYNG_DNA_DAMAGE_BY_GAMMA_RADIATION	53	0.547506	1.7049	0.00114548	0.00730431	0.00373821	2417	tags=45%, list=17%, signal=38%	FBLN1/SYNC/FRZB/NRK/NRP2/CYBB/DOCK2/MITF/CHL1/HCLS1/PDE4DIP/TIE1/CD8A/CCL13/AVPR1A/RHOB/SLCO2A1/HLA-DQB1/GBP1/BDH2/STAT5B/CYP39A1/PCSK5/SMAD4
LIAN_LIPA_TARGETS_6M	LIAN_LIPA_TARGETS_6M	LIAN_LIPA_TARGETS_6M	53	0.695776	2.1666	0.00114548	0.00730431	0.00373821	2888	tags=79%, list=20%, signal=64%	GPNMB/FCGR2B/MAFB/MSR1/MS4A7/STEAP4/C3AR1/MS4A6A/MYO5A/FCGR2A/MPEG1/MMP13/PAPPA/CD84/TLR7/C1QB/FCER1G/CCR1/TREM2/C1QA/IGSF6/C1QC/UTRN/DST/RGS1/FKBP5/PLA2G7/KLRB1/MYRIP/MMP8/SLFN12/SLC15A3/LILRB4/LY9/ACP5/HMOX1/CLEC4E/MMP19/MARCO/SLC11A1/CTSB/RAB7B
ROSS_ACUTE_MYELOID_LEUKEMIA_CBF	ROSS_ACUTE_MYELOID_LEUKEMIA_CBF	ROSS_ACUTE_MYELOID_LEUKEMIA_CBF	53	0.649693	2.0231	0.00114548	0.00730431	0.00373821	2989	tags=64%, list=21%, signal=51%	MYH11/RUNX1T1/MN1/CAV1/SPARC/WIPF1/ROBO1/CLEC5A/CD52/HPGDS/ATP2B4/ADARB1/WFDC1/NCALD/VAMP5/LAT2/HLA-DPA1/HLA-DPB1/RHOB/PSD3/TRIO/BLVRA/HLA-DMB/ADCY7/PTGER2/TMEM43/TPSAB1/SYNGR1/PURA/CRIP2/CD34/MAN1A1/TRIM8/STK32B
TURASHVILI_BREAST_LOBULAR_CARCINOMA_VS_DUCTAL_NORMAL_DN	TURASHVILI_BREAST_LOBULAR_CARCINOMA_VS_DUCTAL_NORMAL_DN	TURASHVILI_BREAST_LOBULAR_CARCINOMA_VS_DUCTAL_NORMAL_DN	53	0.583411	1.8167	0.00114548	0.00730431	0.00373821	1575	tags=43%, list=11%, signal=39%	CNN1/ACTG2/MGP/MYLK/SYNM/PI15/SFRP1/ISM1/ID4/GABRP/ZNF542P/CX3CR1/ITM2A/DMD/TM4SF18/FAM126A/RARRES1/DST/CLIC6/WLS/PDK4/SOCS2/EFS
WP_HAIR_FOLLICLE_DEVELOPMENT_CYTODIFFERENTIATION_PART_3_OF_3	WP_HAIR_FOLLICLE_DEVELOPMENT_CYTODIFFERENTIATION_PART_3_OF_3	WP_HAIR_FOLLICLE_DEVELOPMENT_CYTODIFFERENTIATION_PART_3_OF_3	53	0.559482	1.74219	0.00114548	0.00730431	0.00373821	1960	tags=38%, list=14%, signal=33%	GAS1/SFRP1/IGFBP5/CD200/IGF1/TCF4/DKK3/LEF1/FZD1/EGR2/NR3C1/WNT5A/BMP6/NOTCH2/GATA3/LRIG1/S100A4/GLI2/FST/KITLG
YAO_TEMPORAL_RESPONSE_TO_PROGESTERONE_CLUSTER_0	YAO_TEMPORAL_RESPONSE_TO_PROGESTERONE_CLUSTER_0	YAO_TEMPORAL_RESPONSE_TO_PROGESTERONE_CLUSTER_0	53	0.633899	1.97392	0.00114548	0.00730431	0.00373821	1643	tags=47%, list=11%, signal=42%	LOX/ANGPTL2/CFH/RECK/NREP/RORA/GEM/ITIH5/DKK3/ATP1A2/IGFBP3/GLRB/RHOQ/GABARAPL1/ABCA1/BNIP3/NCAM1/SASH1/LIFR/CREBRF/ENPP2/ADRB2/PROS1/PLA2G7/AOX1
YAO_TEMPORAL_RESPONSE_TO_PROGESTERONE_CLUSTER_16	YAO_TEMPORAL_RESPONSE_TO_PROGESTERONE_CLUSTER_16	YAO_TEMPORAL_RESPONSE_TO_PROGESTERONE_CLUSTER_16	53	0.762343	2.37389	0.00114548	0.00730431	0.00373821	1203	tags=55%, list=8%, signal=50%	CNN1/AOC3/FBN1/SMOC2/SRPX/BGN/VCAN/IGFBP5/PCOLCE/COL6A3/COL1A2/PTGER3/PCDH7/COL3A1/FEZ1/SPARC/COL6A2/TMEM45A/COL1A1/ACTC1/MFAP2/GPX7/COL4A2/ANXA6/COL18A1/NPTX2/COL4A1/ACTN1/SH3BGR
BASSO_CD40_SIGNALING_DN	BASSO_CD40_SIGNALING_DN	BASSO_CD40_SIGNALING_DN	52	0.564901	1.75226	0.00114679	0.00730431	0.00373821	2766	tags=56%, list=19%, signal=45%	RUNX1T1/LMO3/PRKAR2B/IGFBP6/CSF2RB/ARL4C/AIF1/ST3GAL6/TRAC/BCL6/METTL7A/KCNN3/PTPN22/NCF4/RASGRP2/BICD2/LTB/IRS1/RIMS3/NCF1/CD27/TRIB2/BTG2/ID3/SLC2A5/PNOC/CD38/RAPGEF2/CTDSP2
BASSO_HAIRY_CELL_LEUKEMIA_UP	BASSO_HAIRY_CELL_LEUKEMIA_UP	BASSO_HAIRY_CELL_LEUKEMIA_UP	60	0.728074	2.303	0.00114679	0.00730431	0.00373821	1929	tags=60%, list=13%, signal=52%	MFAP5/THBS1/RECK/WWTR1/FGF2/KCTD12/DLC1/PLXNC1/PTPRM/IL1R1/TIMP1/DPYD/GAS7/MAF/PRSS23/IGFBP3/RCBTB2/AIF1/HPGDS/PLOD2/EMP1/FGFR1/ENG/DST/NOVA1/ANXA1/SUSD5/CPVL/ADCY9/EPB41L2/RRAS/IL3RA/TACC1/SLITRK5/MYOF/MTSS1
JECHLINGER_EPITHELIAL_TO_MESENCHYMAL_TRANSITION_UP	JECHLINGER_EPITHELIAL_TO_MESENCHYMAL_TRANSITION_UP	JECHLINGER_EPITHELIAL_TO_MESENCHYMAL_TRANSITION_UP	52	0.739849	2.29493	0.00114679	0.00730431	0.00373821	2073	tags=67%, list=14%, signal=58%	GAS1/CYP1B1/TNC/DDR2/DCN/CCL2/MMP2/INHBA/PCOLCE/FMO1/CFH/COL6A1/SDC2/PMP22/COL3A1/SPARC/COL6A2/VIM/PDGFRB/HTRA1/PDGFRA/IL11/MMP13/VLDLR/ACKR3/LAMB1/PTPN22/PLA2G7/RRAS/DAB2/PTGS1/S100A8/CDH2/SERPINH1/IFIT3
ODONNELL_TARGETS_OF_MYC_AND_TFRC_UP	ODONNELL_TARGETS_OF_MYC_AND_TFRC_UP	ODONNELL_TARGETS_OF_MYC_AND_TFRC_UP	52	0.687934	2.1339	0.00114679	0.00730431	0.00373821	3049	tags=79%, list=21%, signal=62%	CD69/GLIPR1/ITGAM/SLC2A3/CX3CR1/MPEG1/TRIM22/PDE4B/LCP2/RCBTB2/SORBS2/ALOX5/TXNIP/TSC22D3/LMO2/CD44/RGS1/CD72/SATB1/CREBRF/MR1/C1RL/SCARA5/HLA-DQA1/YPEL5/APCDD1/PYHIN1/PTGS1/HLA-DQB1/IDS/CD27/ZMAT3/TP53INP1/STK17B/PTAFR/YPEL2/IKBKB/MYO1G/IL4R/UCP2/HLA-DOB
RASHI_RESPONSE_TO_IONIZING_RADIATION_6	RASHI_RESPONSE_TO_IONIZING_RADIATION_6	RASHI_RESPONSE_TO_IONIZING_RADIATION_6	60	0.583291	1.84503	0.00114679	0.00730431	0.00373821	2158	tags=47%, list=15%, signal=40%	ADH1B/FCGR2B/EVI2A/CXCL13/CCL8/PLEKHO1/TYROBP/CCR2/CD48/MS4A1/PTPRC/LAPTM5/CXCR4/EMP3/CCL5/RHOH/GBP2/FAS/CSF2RA/CXCL9/PIP4K2A/S100A8/IKZF1/SLFN12/SELPLG/CCL23/FERMT3/RNASE1
REACTOME_PLATELET_HOMEOSTASIS	REACTOME_PLATELET_HOMEOSTASIS	REACTOME_PLATELET_HOMEOSTASIS	60	0.596055	1.8854	0.00114679	0.00730431	0.00373821	2028	tags=35%, list=14%, signal=30%	KCNMA1/PDE1A/KCNMB1/PDE10A/GNB4/P2RX7/PRKG1/GNG11/PDE5A/SLC8A1/GNG2/PECAM1/ITPR1/ATP2B4/GUCY1A2/TRPC6/PDE2A/PDE9A/FGR/GNG7/ITPR2
SANA_TNF_SIGNALING_DN	SANA_TNF_SIGNALING_DN	SANA_TNF_SIGNALING_DN	60	0.706587	2.23503	0.00114679	0.00730431	0.00373821	2126	tags=62%, list=15%, signal=53%	EFEMP1/ANTXR1/BGN/RGS4/ZNF521/POSTN/AHNAK2/MMRN1/PALMD/KCTD12/GIMAP6/THSD7A/LDB2/LYVE1/PECAM1/GIMAP7/EMCN/IGFBP4/CALCRL/VWF/RHOJ/DNAJB4/TXNIP/PRKACB/PRKCH/SASH1/PPP1R16B/ARHGDIB/ANXA1/TGM2/NTN4/EPAS1/KDR/MYOF/BMX/FHL2/PDLIM4
SCHLESINGER_METHYLATED_DE_NOVO_IN_CANCER	SCHLESINGER_METHYLATED_DE_NOVO_IN_CANCER	SCHLESINGER_METHYLATED_DE_NOVO_IN_CANCER	52	0.592951	1.83927	0.00114679	0.00730431	0.00373821	2299	tags=44%, list=16%, signal=37%	CHRDL1/FBN1/CXCL12/SFRP1/PMP22/PRKG1/FEZ1/DLC1/PTHLH/THBD/PGR/EGR3/NR2F2/RBP7/CD44/BCL2/TCEAL1/CDH13/RASSF5/PAX5/EVA1C/HIC1/NPTX1
WP_LNCRNA_INVOLVEMENT_IN_CANONICAL_WNT_SIGNALING_AND_COLORECTAL_CANCER	WP_LNCRNA_INVOLVEMENT_IN_CANONICAL_WNT_SIGNALING_AND_COLORECTAL_CANCER	WP_LNCRNA_INVOLVEMENT_IN_CANONICAL_WNT_SIGNALING_AND_COLORECTAL_CANCER	52	0.592096	1.83662	0.00114679	0.00730431	0.00373821	1358	tags=29%, list=9%, signal=26%	SFRP2/SFRP4/SERPINF1/SFRP1/WNT2B/LEF1/ROR2/WNT2/FZD1/DKK2/SOX17/WNT5A/PLAU/FZD7/CCND2
WP_NCRNAS_INVOLVED_IN_WNT_SIGNALING_IN_HEPATOCELLULAR_CARCINOMA	WP_NCRNAS_INVOLVED_IN_WNT_SIGNALING_IN_HEPATOCELLULAR_CARCINOMA	WP_NCRNAS_INVOLVED_IN_WNT_SIGNALING_IN_HEPATOCELLULAR_CARCINOMA	52	0.607144	1.8833	0.00114679	0.00730431	0.00373821	1358	tags=31%, list=9%, signal=28%	SFRP2/SFRP4/SERPINF1/SFRP1/WNT2B/LEF1/ROR2/WNT2/FZD1/DKK2/SOX17/WNT5A/SOX7/PLAU/FZD7/CCND2
BONCI_TARGETS_OF_MIR15A_AND_MIR16_1	BONCI_TARGETS_OF_MIR15A_AND_MIR16_1	BONCI_TARGETS_OF_MIR15A_AND_MIR16_1	59	0.5447	1.7205	0.00114811	0.00730431	0.00373821	2655	tags=49%, list=18%, signal=40%	RSPO3/FGF7/WNT2B/GHR/AKT3/ZNF423/RECK/HAS2/FGF2/ADAMTS3/PAPPA/PTCH1/PCDH9/PLAGL1/BCL2/MACF1/CCND2/SOX5/HSPG2/HOXA3/DLL1/RASSF5/BTG2/BCL2L2/SMAD7/CYP26B1/KCNAB1/WSB1/KCNJ2
GAVIN_FOXP3_TARGETS_CLUSTER_P4	GAVIN_FOXP3_TARGETS_CLUSTER_P4	GAVIN_FOXP3_TARGETS_CLUSTER_P4	59	0.60086	1.89789	0.00114811	0.00730431	0.00373821	2771	tags=63%, list=19%, signal=51%	HOPX/ADH1B/NRP1/ITIH5/SYT11/TTC7B/ATP8B4/GADD45B/TIAM1/PLAGL1/TWSG1/ST3GAL6/ARHGAP29/RGCC/PENK/RAMP3/CD83/THEMIS/STX11/EPAS1/RRAGD/GGT5/SOAT1/IL2RB/SWAP70/CD81/RAPGEF4/NCF1/RILPL2/APOL3/MMD/NFIL3/MAP3K8/CD79B/CAPN3/TNFRSF1B/BACH2
GAVIN_FOXP3_TARGETS_CLUSTER_P7	GAVIN_FOXP3_TARGETS_CLUSTER_P7	GAVIN_FOXP3_TARGETS_CLUSTER_P7	59	0.653966	2.06563	0.00114811	0.00730431	0.00373821	1676	tags=53%, list=12%, signal=47%	EVI2A/ITIH5/GLIPR2/GZMK/HS3ST3B1/HECTD2/SELP/DENND5A/SHE/AMIGO2/TMEM158/TLR7/ADAMTS6/LDLRAD4/EMP1/ABCB1/ACTN1/ST3GAL6/DST/PRNP/RGCC/GBP2/ARHGAP20/WLS/ANXA1/KLRD1/SOCS2/LYST/BMPR2/ECM1/AGPAT4
HOEBEKE_LYMPHOID_STEM_CELL_UP	HOEBEKE_LYMPHOID_STEM_CELL_UP	HOEBEKE_LYMPHOID_STEM_CELL_UP	59	0.641417	2.02599	0.00114811	0.00730431	0.00373821	2491	tags=53%, list=17%, signal=44%	SPON1/SLC24A3/MN1/SETBP1/RAB31/PALLD/P2RY14/TCF4/PRKCB/BASP1/EVL/ITGA4/TRAF3IP3/ABCA1/BTK/MACF1/SATB1/BCL6/ARHGAP25/RPS6KA2/DPEP2/MEF2A/HLX/TNFAIP3/PLXND1/TRAF5/CYTH4/TRIB2/NLRP1/SLC2A5/IQSEC1
HOOI_ST7_TARGETS_DN	HOOI_ST7_TARGETS_DN	HOOI_ST7_TARGETS_DN	59	0.557512	1.76097	0.00114811	0.00730431	0.00373821	2544	tags=53%, list=18%, signal=43%	STON1/IGFBP5/FN1/SPARC/CSGALNACT1/TMTC1/TMEM45A/COL1A1/ITPR1/GXYLT2/MCAM/MMP13/CXCR4/APOBEC3G/RBPMS/CEMIP/NNMT/NPTN-IT1/PLA2G7/KLC1/NOG/KDR/SLC14A1/TPM4/PDLIM4/TP53INP1/TRIB2/ENO2/CLIP1/WNK3/ZBTB47
HUMMERICH_SKIN_CANCER_PROGRESSION_UP	HUMMERICH_SKIN_CANCER_PROGRESSION_UP	HUMMERICH_SKIN_CANCER_PROGRESSION_UP	59	0.531945	1.68021	0.00114811	0.00730431	0.00373821	3436	tags=58%, list=24%, signal=44%	THBS2/COL6A3/SSPN/COL1A2/COL5A2/VCAM1/COL1A1/GADD45B/CPXM1/MMP13/NCF2/RBMS1/COL18A1/RGS2/COL7A1/CD44/RCAN1/ITGA5/MMP9/OSBPL1A/MMP14/CCL23/HMOX1/CASP1/IL17RA/ITGB1/IL4R/IFITM3/APC/SMAD1/DOK2/GLTP/JUNB/STAT3
KEGG_TGF_BETA_SIGNALING_PATHWAY	KEGG_TGF_BETA_SIGNALING_PATHWAY	KEGG_TGF_BETA_SIGNALING_PATHWAY	59	0.597186	1.88628	0.00114811	0.00730431	0.00373821	2463	tags=44%, list=17%, signal=37%	THBS2/THBS4/DCN/INHBA/LTBP1/SMAD9/THBS1/ID4/BMPR1B/TGFB3/TGFB2/TGFBR1/BMP6/CDKN2B/COMP/ACVRL1/BMPR2/THBS3/NOG/FST/TGFBR2/ZFYVE16/ID3/SMAD4/SMAD7/ACVR1
LINDVALL_IMMORTALIZED_BY_TERT_DN	LINDVALL_IMMORTALIZED_BY_TERT_DN	LINDVALL_IMMORTALIZED_BY_TERT_DN	59	0.733097	2.31557	0.00114811	0.00730431	0.00373821	1469	tags=53%, list=10%, signal=47%	FNDC1/CCDC80/FAP/ANTXR1/TMEM47/CTSK/AKAP12/VCAN/ISLR/CPXM2/FBXO32/FN1/MAP1B/LTBP2/LAMA4/DPT/PDPN/CELF2/LRRC15/LRRC32/FMOD/ARL4C/PAPPA/ADAM12/PLOD2/LMCD1/SH3PXD2B/NFASC/LHFPL2/HSPG2/NNMT
MARTIN_VIRAL_GPCR_SIGNALING_UP	MARTIN_VIRAL_GPCR_SIGNALING_UP	MARTIN_VIRAL_GPCR_SIGNALING_UP	59	0.632976	1.99933	0.00114811	0.00730431	0.00373821	1930	tags=47%, list=13%, signal=41%	CXCL12/CCL2/ACTA2/C1S/MYH10/NEGR1/EPB41L3/RORA/STEAP4/SLC16A4/VCAM1/CCDC69/C3/IGFBP7/SPP1/PAM/ABCB1/OSMR/BCL2/LATS2/SOD3/GPR18/SOCS2/CXCL9/CCL7/FST/FLT1/LHX6
RICKMAN_HEAD_AND_NECK_CANCER_A	RICKMAN_HEAD_AND_NECK_CANCER_A	RICKMAN_HEAD_AND_NECK_CANCER_A	59	0.665305	2.10144	0.00114811	0.00730431	0.00373821	1347	tags=51%, list=9%, signal=46%	RSPO3/PRRX1/SYNPO2/SFRP1/MOXD1/FRZB/TSPAN2/RNF150/LSAMP/SELE/GABRP/CD200/PTX3/SHISA2/PABPC4L/OLFM1/SBSPON/TSPYL5/DMD/IL17RD/UCHL1/CLDN11/NPTX2/ANKRD6/RBP7/NLGN4X/BCL2/PENK/LIFR/FDCSP
TURASHVILI_BREAST_LOBULAR_CARCINOMA_VS_LOBULAR_NORMAL_UP	TURASHVILI_BREAST_LOBULAR_CARCINOMA_VS_LOBULAR_NORMAL_UP	TURASHVILI_BREAST_LOBULAR_CARCINOMA_VS_LOBULAR_NORMAL_UP	59	0.621084	1.96177	0.00114811	0.00730431	0.00373821	1702	tags=44%, list=12%, signal=39%	CNN1/MYH11/GPM6B/MYLK/SYNM/ACTA2/PI15/SFRP1/ISM1/ID4/GABRP/MPPED2/CD36/PGR/CHL1/ADAMTS5/DMD/TM4SF18/BHLHE41/FHOD3/DST/CLIC6/WLS/PDK4/ZBTB16/RYR3
WONG_ENDMETRIUM_CANCER_DN	WONG_ENDMETRIUM_CANCER_DN	WONG_ENDMETRIUM_CANCER_DN	59	0.83139	2.62605	0.00114811	0.00730431	0.00373821	2209	tags=90%, list=15%, signal=76%	OGN/SFRP4/EFEMP1/SYNPO2/RUNX1T1/TCEAL7/FBN1/GLT8D2/VGLL3/SRPX/DCN/LMOD1/NDN/PEG3/SLC24A3/ECM2/FBXO32/CRISPLD2/COX7A1/TRPC1/CNRIP1/TSHZ3/TWIST2/COL3A1/P2RY14/HAND2-AS1/MICU3/EMILIN1/IGFBP6/LDB2/PID1/PDGFRA/OLFM1/PAPPA/PLEKHH2/ADAMTS5/NID1/HGF/EHD2/CD248/RBP7/XYLT1/RAMP1/SLC18A2/SCARA5/EFS/EDNRB/DPP6/TRO/GAS6/RORB/LTBP4/HIC1
BURTON_ADIPOGENESIS_8	BURTON_ADIPOGENESIS_8	BURTON_ADIPOGENESIS_8	55	0.699757	2.18867	0.00114943	0.00730431	0.00373821	2224	tags=53%, list=15%, signal=45%	OGN/FGF7/SERPINF1/ACTA2/PTGIS/LOX/PHLDB2/RAB31/TWIST2/PDPN/TUBA1A/VCAM1/PRSS23/MSN/CMTM3/EMP3/EMP1/CPQ/F2R/NCAM1/KCTD10/PLA2G7/ITGAV/TPBG/ANXA5/VCL/CD99/LEPROT/SCPEP1
COATES_MACROPHAGE_M1_VS_M2_UP	COATES_MACROPHAGE_M1_VS_M2_UP	COATES_MACROPHAGE_M1_VS_M2_UP	55	0.644242	2.01503	0.00114943	0.00730431	0.00373821	2340	tags=53%, list=16%, signal=44%	COLEC12/PLXDC2/CFH/CNRIP1/PTGER3/GNB4/FILIP1L/MSR1/TGFBI/AXL/GJA1/MAF/RCBTB2/AIF1/CXCR4/OGFRL1/TXNIP/DST/ARSB/P2RY13/CRIM1/CBX6/CADM1/HLA-DQA1/CD59/SLCO2B1/FGD2/ENO2/ABCA9
DACOSTA_UV_RESPONSE_VIA_ERCC3_TTD_DN	DACOSTA_UV_RESPONSE_VIA_ERCC3_TTD_DN	DACOSTA_UV_RESPONSE_VIA_ERCC3_TTD_DN	54	0.551453	1.72165	0.00114943	0.00730431	0.00373821	1886	tags=39%, list=13%, signal=34%	ZEB2/COL1A2/NAV3/HAS2/PTPRM/HEG1/LPAR1/SLC16A7/MITF/AMPH/DMD/DOCK4/ATXN1/RBPMS/DST/GPR176/UST/ARHGEF10/SERPINB2/ROR1/TEAD1
ELVIDGE_HIF1A_TARGETS_DN	ELVIDGE_HIF1A_TARGETS_DN	ELVIDGE_HIF1A_TARGETS_DN	55	0.651792	2.03865	0.00114943	0.00730431	0.00373821	3004	tags=64%, list=21%, signal=51%	SRPX/LOX/IGFBP5/LOXL1/VEGFC/AHNAK2/CAV1/CSRP2/TMEM45A/GJA1/IGFBP3/NR3C1/VLDLR/CXCR4/PAM/ATXN1/FYN/BNIP3/LOXL2/S100A4/OLFML2A/CITED2/RRAGD/BNIP3L/HCFC1R1/STC1/FAM13A/ENO2/ADM/SFXN3/WSB1/PFKFB3/GLRX/GBE1/RBPJ
GAVIN_FOXP3_TARGETS_CLUSTER_T4	GAVIN_FOXP3_TARGETS_CLUSTER_T4	GAVIN_FOXP3_TARGETS_CLUSTER_T4	55	0.606386	1.89663	0.00114943	0.00730431	0.00373821	2754	tags=56%, list=19%, signal=46%	NRP1/P2RX7/RORA/SYT11/C3orf80/CD48/DENND5A/SH3BGRL/SH3BP5/TIAM1/CD44/ATP10D/PENK/IGF1R/STAT4/WLS/SNX18/STX11/SOCS2/LRIG1/ITGAV/BMPR2/RRAGD/IL2RB/AHNAK/APOL3/INPP5F/BTG2/ITGB1/CD38/NOD1
HARRIS_HYPOXIA	HARRIS_HYPOXIA	HARRIS_HYPOXIA	55	0.586383	1.83406	0.00114943	0.00730431	0.00373821	2349	tags=45%, list=16%, signal=38%	TAGLN/CCL2/COL5A1/IL6/VIM/SLC2A3/TEK/TGFB3/ENPEP/MMP13/IGFBP3/SPP1/HGF/PTGS2/BNIP3/TGM2/EPAS1/FLT1/CA12/CD99/EDN1/BNIP3L/STC1/HMOX1/ADM
KEGG_ARRHYTHMOGENIC_RIGHT_VENTRICULAR_CARDIOMYOPATHY_ARVC	KEGG_ARRHYTHMOGENIC_RIGHT_VENTRICULAR_CARDIOMYOPATHY_ARVC	KEGG_ARRHYTHMOGENIC_RIGHT_VENTRICULAR_CARDIOMYOPATHY_ARVC	55	0.606842	1.89805	0.00114943	0.00730431	0.00373821	2760	tags=51%, list=19%, signal=41%	DES/SGCD/CACNA2D1/LAMA2/ITGA9/SLC8A1/CACNA2D3/ITGA1/LEF1/GJA1/CTNNA3/ITGA7/ITGA4/ITGA8/DMD/CACNB2/ACTN1/ITGA11/ITGA5/ITGAV/CDH2/SGCB/RYR2/CACNA1C/SGCA/ITGB1/TCF7L1/ITGB5
KEGG_GAP_JUNCTION	KEGG_GAP_JUNCTION	KEGG_GAP_JUNCTION	54	0.563876	1.76043	0.00114943	0.00730431	0.00373821	2028	tags=39%, list=14%, signal=34%	TUBB6/PDGFC/PRKG1/TUBA1A/PDGFRB/PRKCB/HTR2B/ITPR1/PDGFRA/GJA1/LPAR1/ADCY2/HTR2A/GNAI1/PRKACB/GUCY1A2/PDGFD/ADCY9/ADCY7/ADCY4/ITPR2
KEGG_HEMATOPOIETIC_CELL_LINEAGE	KEGG_HEMATOPOIETIC_CELL_LINEAGE	KEGG_HEMATOPOIETIC_CELL_LINEAGE	54	0.690742	2.15651	0.00114943	0.00730431	0.00373821	2641	tags=59%, list=18%, signal=49%	IL6/ITGAM/KIT/IL1R1/IL7R/ITGA1/CD36/CR1/MS4A1/CD14/IL11/CD1D/ITGA4/CD8A/CSF1R/CD44/CD2/CR2/CSF2RA/ITGA5/IL11RA/HLA-DRA/CD59/IL3RA/CD1C/CD3D/KITLG/IL6R/CD3G/CD33/CD34/CD38
KEGG_TOLL_LIKE_RECEPTOR_SIGNALING_PATHWAY	KEGG_TOLL_LIKE_RECEPTOR_SIGNALING_PATHWAY	KEGG_TOLL_LIKE_RECEPTOR_SIGNALING_PATHWAY	55	0.606248	1.89619	0.00114943	0.00730431	0.00373821	2014	tags=40%, list=14%, signal=35%	CTSK/AKT3/IL6/LY96/TLR1/TLR8/CD86/CD14/TLR4/SPP1/TLR7/PIK3CG/CCL5/TLR2/PIK3CD/PIK3R5/MAPK10/CCL4/CXCL9/TLR5/CXCL10/PIK3R1
MCBRYAN_PUBERTAL_BREAST_6_7WK_DN	MCBRYAN_PUBERTAL_BREAST_6_7WK_DN	MCBRYAN_PUBERTAL_BREAST_6_7WK_DN	54	0.574404	1.7933	0.00114943	0.00730431	0.00373821	1118	tags=35%, list=8%, signal=33%	CNN1/ACTG2/TAGLN/TNC/MYH11/ACTA2/VCAN/ST6GALNAC5/SFRP1/IL33/PALLD/APOD/TIMP1/SLC1A3/EGR2/PLOD2/PAM/F2R/UTRN
MCLACHLAN_DENTAL_CARIES_DN	MCLACHLAN_DENTAL_CARIES_DN	MCLACHLAN_DENTAL_CARIES_DN	54	0.694447	2.16808	0.00114943	0.00730431	0.00373821	1216	tags=48%, list=8%, signal=44%	SPOCK1/NAP1L3/OMD/SPON1/CPE/GHR/SLIT2/LTBP1/TRPC1/OLFML1/COL8A2/ZNF423/TMEM255A/KIT/MPPED2/ATP1A2/MAGI2/PLCL1/ITM2A/SORBS2/PCDH9/TIAM1/ST8SIA1/FGFR1/PDZD2/CYFIP2
MILI_PSEUDOPODIA_CHEMOTAXIS_UP	MILI_PSEUDOPODIA_CHEMOTAXIS_UP	MILI_PSEUDOPODIA_CHEMOTAXIS_UP	55	0.556733	1.74132	0.00114943	0.00730431	0.00373821	2402	tags=35%, list=17%, signal=29%	DDR2/AKAP12/ZEB2/FBXO32/PHLDB2/MAP1B/PALLD/SAMD4A/KANK2/SH3BGRL/CCND2/SH3PXD2A/KCTD10/IGIP/XAF1/C1orf216/CYB5R3/NAP1L1/TRAK2
MORI_MATURE_B_LYMPHOCYTE_UP	MORI_MATURE_B_LYMPHOCYTE_UP	MORI_MATURE_B_LYMPHOCYTE_UP	55	0.704825	2.20452	0.00114943	0.00730431	0.00373821	3049	tags=80%, list=21%, signal=63%	MEF2C/MS4A1/PTPRC/BARX1/IL10RA/GPR65/SELL/ETS1/PEA15/ABCA1/LCP1/MACF1/LPP/CR2/LAT2/CD83/ADRB2/HLA-DQA1/NCF4/PIP4K2A/SGPP1/HLA-DMB/APOE/ZFP36L1/HLA-DOA/RASA3/SAMHD1/C12orf57/PHTF2/ADCY7/CD74/PPM1M/ID3/JAK2/PXK/CTSS/MAP3K8/EBI3/MAN1A1/ADD1/SLC4A7/ARHGEF3/MYCBP2/HLA-DOB
NAKAYAMA_SOFT_TISSUE_TUMORS_PCA2_DN	NAKAYAMA_SOFT_TISSUE_TUMORS_PCA2_DN	NAKAYAMA_SOFT_TISSUE_TUMORS_PCA2_DN	55	0.702856	2.19836	0.00114943	0.00730431	0.00373821	2233	tags=67%, list=15%, signal=57%	CHRDL1/AOC3/FABP4/LMOD1/ADH1B/ABCA8/SLC24A3/SFRP1/ACKR1/PTGER3/TFPI2/CASQ2/SVEP1/CFD/PTX3/IGF1/APOD/TAC1/PALMD/ANGPT1/ITIH5/CD36/ATP1A2/SEMA3G/FZD4/IFI44L/ASPA/PDK4/METTL7A/GPX3/LPL/CLDN5/PPP1R1A/MAOB/AGT/FAM149A/NPY1R
NEMETH_INFLAMMATORY_RESPONSE_LPS_UP	NEMETH_INFLAMMATORY_RESPONSE_LPS_UP	NEMETH_INFLAMMATORY_RESPONSE_LPS_UP	54	0.550791	1.71958	0.00114943	0.00730431	0.00373821	3051	tags=61%, list=21%, signal=48%	FCGR2B/MSR1/C3AR1/LCP2/MLLT11/HCLS1/IFI16/PTGS2/CD44/HCK/MYADM/SRGN/TPST1/APBB1IP/CITED2/DAB2/DEGS1/RGS16/LTB/SLFN12/CCL23/LILRB4/ACSL4/BCL6B/CEBPD/STK10/WSB1/TNFRSF1B/SLC11A1/RNF11/GLRX/ETS2/CLEC4D
REACTOME_REGULATION_OF_INSULIN_SECRETION	REACTOME_REGULATION_OF_INSULIN_SECRETION	REACTOME_REGULATION_OF_INSULIN_SECRETION	54	0.559378	1.74639	0.00114943	0.00730431	0.00373821	2849	tags=46%, list=20%, signal=37%	GNB4/PRKAR2B/GNG11/GNG2/ITPR1/CD36/CACNB2/GNAI1/PRKACB/GNA14/KCNS3/STXBP1/GNG7/ITPR2/RAPGEF4/GNA15/ACSL4/CHRM3/CACNA1C/PRKCA/SNAP25/MARCKS/GNB5/RAP1A/GNAI2
ROSS_LEUKEMIA_WITH_MLL_FUSIONS	ROSS_LEUKEMIA_WITH_MLL_FUSIONS	ROSS_LEUKEMIA_WITH_MLL_FUSIONS	54	0.602571	1.88124	0.00114943	0.00730431	0.00373821	2549	tags=57%, list=18%, signal=47%	GPM6B/ZEB2/MEIS1/PALLD/LGALS1/FEZ1/PBX3/PTPRC/IGFBP7/HCLS1/VLDLR/ZSCAN18/ITGA7/CCL5/HOXA5/CCND2/RHOBTB3/ADCY9/DAB2/ANXA5/RAC2/CCL23/MBNL1/PARP8/CSPG4/SCPEP1/HOXA4/NKG7/LAMP5/CORO1C/ARL6IP5
SMID_BREAST_CANCER_LUMINAL_A_UP	SMID_BREAST_CANCER_LUMINAL_A_UP	SMID_BREAST_CANCER_LUMINAL_A_UP	55	0.79438	2.48463	0.00114943	0.00730431	0.00373821	1586	tags=73%, list=11%, signal=65%	OGN/SFRP4/ASPN/COL14A1/FBLN1/CHRDL1/MYH11/OMD/FABP4/LMOD1/ADH1B/FHL1/ABCA8/LRRC17/CILP/PTGER3/MFAP4/SVEP1/DPT/F13A1/LAMA2/PTN/CPA3/CFD/RAI2/IGF1/ITIH5/RTN1/PTHLH/ATP1A2/PGR/ITGA7/HOXB2/GFRA1/HLF/ENPP2/SCUBE2/DUSP1/PSD3/ZBTB16
ST_INTEGRIN_SIGNALING_PATHWAY	ST_INTEGRIN_SIGNALING_PATHWAY	ST_INTEGRIN_SIGNALING_PATHWAY	55	0.538237	1.68347	0.00114943	0.00730431	0.00373821	3253	tags=53%, list=23%, signal=41%	MYLK/ANGPTL2/AKT3/CAV1/ITGA9/ITGA1/MRAS/ARHGEF6/ITGA7/ITGA4/ITGA8/ACTN1/FYN/ITGA11/MAPK10/ITGA5/ASAP1/PLCG2/ILK/ABL1/PAK3/PTEN/TERF2IP/DOCK1/WAS/ROCK1/SOS2/ZYX/PIK3CA
WAMUNYOKOLI_OVARIAN_CANCER_GRADES_1_2_DN	WAMUNYOKOLI_OVARIAN_CANCER_GRADES_1_2_DN	WAMUNYOKOLI_OVARIAN_CANCER_GRADES_1_2_DN	54	0.805821	2.51579	0.00114943	0.00730431	0.00373821	1995	tags=76%, list=14%, signal=66%	GAS1/SULF1/CPE/MAGI2-AS3/SERPING1/TCEAL2/PLSCR4/ARMCX1/CAV1/CLIP4/ID4/CELF2/IGFBP6/C3/IL1R1/DPYD/TTC28/BASP1/SBSPON/MNDA/DOCK11/SH3BP5/TCEAL3/ELOVL5/ATP2B4/DOCK4/TIAM1/RHOQ/BNIP3/RARRES1/PPM1K/RGL1/HOXD8/PDGFD/KDR/DAB2/PTGS1/RUFY3/PODXL/NISCH/TMX4
WP_ARRHYTHMOGENIC_RIGHT_VENTRICULAR_CARDIOMYOPATHY	WP_ARRHYTHMOGENIC_RIGHT_VENTRICULAR_CARDIOMYOPATHY	WP_ARRHYTHMOGENIC_RIGHT_VENTRICULAR_CARDIOMYOPATHY	55	0.606842	1.89805	0.00114943	0.00730431	0.00373821	2760	tags=51%, list=19%, signal=41%	DES/SGCD/CACNA2D1/LAMA2/ITGA9/SLC8A1/CACNA2D3/ITGA1/LEF1/GJA1/CTNNA3/ITGA7/ITGA4/ITGA8/DMD/CACNB2/ACTN1/ITGA11/ITGA5/ITGAV/CDH2/SGCB/RYR2/CACNA1C/SGCA/ITGB1/TCF7L1/ITGB5
WP_REGULATORY_CIRCUITS_OF_THE_STAT3_SIGNALING_PATHWAY	WP_REGULATORY_CIRCUITS_OF_THE_STAT3_SIGNALING_PATHWAY	WP_REGULATORY_CIRCUITS_OF_THE_STAT3_SIGNALING_PATHWAY	54	0.580147	1.81123	0.00114943	0.00730431	0.00373821	2081	tags=44%, list=14%, signal=38%	GHR/AGTR1/PDGFRB/PRKCB/IL7R/PDGFRA/CSF2RB/PTPRC/IL10RA/PTPRD/F2R/IL6ST/OSMR/F2RL2/LIFR/MAPK10/CSF2RA/IL11RA/SOCS3/IL3RA/JAK3/IL2RB/SETD7/IL6R
WP_TCELL_ANTIGEN_RECEPTOR_TCR_SIGNALING_PATHWAY	WP_TCELL_ANTIGEN_RECEPTOR_TCR_SIGNALING_PATHWAY	WP_TCELL_ANTIGEN_RECEPTOR_TCR_SIGNALING_PATHWAY	55	0.566307	1.77127	0.00114943	0.00730431	0.00373821	4199	tags=76%, list=29%, signal=54%	IL6/VIM/ITPR1/LCP2/CCR5/FYN/CD8A/ITK/FAS/GATA3/CD83/CD28/SH2B3/CD3D/VAV1/PIK3R1/ICOS/CD3G/PSTPIP1/LCK/PRKCQ/NFATC1/MAP3K8/CD247/IKBKB/GAB2/WAS/CBL/NFKBIA/CREB1/LAT/TNFRSF9/SOS1/ZAP70/MAP4K1/NFKB1/CD4/PLCG1/CBLB/TGFB1/SHC1/NCK1
WP_TOLLLIKE_RECEPTOR_SIGNALING_PATHWAY	WP_TOLLLIKE_RECEPTOR_SIGNALING_PATHWAY	WP_TOLLLIKE_RECEPTOR_SIGNALING_PATHWAY	55	0.581033	1.81733	0.00114943	0.00730431	0.00373821	2014	tags=38%, list=14%, signal=33%	AKT3/IL6/LY96/TLR1/TLR8/CD86/CD14/TLR4/SPP1/TLR7/PIK3CG/CCL5/TLR2/PIK3CD/PIK3R5/MAPK10/CCL4/CXCL9/TLR5/CXCL10/PIK3R1
YAO_HOXA10_TARGETS_VIA_PROGESTERONE_UP	YAO_HOXA10_TARGETS_VIA_PROGESTERONE_UP	YAO_HOXA10_TARGETS_VIA_PROGESTERONE_UP	54	0.612066	1.91088	0.00114943	0.00730431	0.00373821	2608	tags=61%, list=18%, signal=50%	PEG3/MEIS1/RARRES2/LAMA2/PDPN/CFD/GEM/INMT/PBX3/AQP1/THBD/ATP1A2/IGFBP3/KLF9/BCL2/NCAM1/ENPP2/PROS1/CLDN5/APOE/FLT1/GAS6/PIK3R1/KLF10/RBP1/CDKN1C/ADM/ELN/ADIPOQ/KCNAB1/CRIP2/TTC14/MEG3
ZHANG_TARGETS_OF_EWSR1_FLI1_FUSION	ZHANG_TARGETS_OF_EWSR1_FLI1_FUSION	ZHANG_TARGETS_OF_EWSR1_FLI1_FUSION	55	0.543554	1.7001	0.00114943	0.00730431	0.00373821	2948	tags=49%, list=20%, signal=39%	CDH11/CAV1/CDK14/FNBP1/LY96/PRKCB/OLFM1/IGFBP4/EGR2/CSRP1/RHOH/WNT5A/GABARAPL1/CAV2/STARD13/SH2B3/DPYSL2/CITED2/CD99/STEAP1/SIRPA/IFITM1/GRK5/CRIP2/WDR47/GPSM3/JAK1
HERNANDEZ_ABERRANT_MITOSIS_BY_DOCETACEL_2NM_UP	HERNANDEZ_ABERRANT_MITOSIS_BY_DOCETACEL_2NM_UP	HERNANDEZ_ABERRANT_MITOSIS_BY_DOCETACEL_2NM_UP	57	0.69418	2.18751	0.00115075	0.00730431	0.00373821	2105	tags=60%, list=15%, signal=51%	THBS2/BNC2/SERPINF1/TYRP1/TIMP2/RAB31/FILIP1L/PTPRM/SSBP2/THBD/MCAM/MAF/PRSS23/VLDLR/NR4A3/IFI16/CHST11/HOXB2/LPAR6/LCP1/IGF1R/ARHGDIB/TGFBR3/NTN4/PPP2R3A/PRKD3/EPAS1/CD3D/SLC35G2/N4BP2L1/IFI44/SH2D1A/PIK3R1/AGT
ROSS_AML_WITH_PML_RARA_FUSION	ROSS_AML_WITH_PML_RARA_FUSION	ROSS_AML_WITH_PML_RARA_FUSION	57	0.613817	1.93427	0.00115075	0.00730431	0.00373821	2028	tags=44%, list=14%, signal=38%	MMP2/SERPING1/MXRA7/CPA3/CFD/CMAHP/PTGDS/MRC2/PXDN/FGF13/HGF/LDLRAD4/ALOX5/RASL12/ST3GAL6/SMARCD3/AUTS2/STXBP1/S100B/MAP1A/STAB1/CST7/NISCH/TMX4/ITPR2
TAKEDA_TARGETS_OF_NUP98_HOXA9_FUSION_6HR_UP	TAKEDA_TARGETS_OF_NUP98_HOXA9_FUSION_6HR_UP	TAKEDA_TARGETS_OF_NUP98_HOXA9_FUSION_6HR_UP	57	0.711431	2.24187	0.00115075	0.00730431	0.00373821	2271	tags=65%, list=16%, signal=55%	PLN/FGF7/FRMD6/TYRP1/CD69/MS4A4A/EVI2A/CMAHP/GLIPR1/SHISA2/MCTP1/PBX3/C3orf80/IL7R/CALCRL/PLCL1/TOX/PCDH9/PDE4DIP/PTPN13/GNAI1/SEMA3C/HOXA5/P2RY12/PCDH17/LPAR6/ZNF503/STAT4/FKBP5/HOXA3/SERPINI1/EDN1/KMO/LIMCH1/INPP4B/HOXB3/HOXA4
TAVAZOIE_METASTASIS	TAVAZOIE_METASTASIS	TAVAZOIE_METASTASIS	57	0.607927	1.91571	0.00115075	0.00730431	0.00373821	1983	tags=42%, list=14%, signal=36%	TNC/PLN/CXCL12/MEOX2/IGFBP5/LAMA4/ROBO1/DZIP1/COL1A1/PLP1/PDGFRA/KLF9/AMPH/RGS2/KCNJ15/PTGS2/MYEF2/STX11/PTPRN2/SERPINB2/VCL/TRIM23/NLGN4Y/ZDHHC17
TURASHVILI_BREAST_LOBULAR_CARCINOMA_VS_DUCTAL_NORMAL_UP	TURASHVILI_BREAST_LOBULAR_CARCINOMA_VS_DUCTAL_NORMAL_UP	TURASHVILI_BREAST_LOBULAR_CARCINOMA_VS_DUCTAL_NORMAL_UP	57	0.855163	2.6948	0.00115075	0.00730431	0.00373821	1437	tags=82%, list=10%, signal=75%	SFRP2/COL8A1/FNDC1/THBS2/ASPN/PRRX1/SULF1/COL11A1/FBN1/CTHRC1/BGN/AEBP1/VCAN/LOX/COL5A1/INHBA/COL6A3/CILP/FN1/EDNRA/COL12A1/COL1A2/POSTN/COL3A1/THY1/COL5A2/CD69/SPARC/IGF1/WIPF1/LRRC15/MXRA5/GPX8/PLXNC1/COL1A1/TAGAP/ENPEP/ADAM12/HSPA6/CXCR4/C5AR1/SULF2/TIE1/RGS1/LAMB1/MICAL2/COMP
BHAT_ESR1_TARGETS_NOT_VIA_AKT1_DN	BHAT_ESR1_TARGETS_NOT_VIA_AKT1_DN	BHAT_ESR1_TARGETS_NOT_VIA_AKT1_DN	58	0.53274	1.67892	0.00115473	0.00730431	0.00373821	2884	tags=53%, list=20%, signal=43%	FRMD6/S1PR3/ATP8B2/NRP1/CHST15/KLF9/ATXN1/TSC22D3/TGFB2/PBX1/SASH1/PDK4/GATA3/LAMB1/RGL1/RNF144B/PSD3/PTPN21/DLL1/CDYL2/EPHA4/ARID5B/CREB3L2/SNTB2/CHRM3/BTG2/YPEL2/HBP1/TRAM2/DDIT4/ZFYVE1
FERRANDO_T_ALL_WITH_MLL_ENL_FUSION_UP	FERRANDO_T_ALL_WITH_MLL_ENL_FUSION_UP	FERRANDO_T_ALL_WITH_MLL_ENL_FUSION_UP	58	0.562042	1.77127	0.00115473	0.00730431	0.00373821	3203	tags=55%, list=22%, signal=43%	AEBP1/TPM2/CLEC2B/TUBA1A/VIM/TCF4/FLNA/CX3CR1/LCP2/PXDN/LAPTM5/SELL/TIAM1/CHI3L2/TLE4/GATA3/FGR/IKZF1/TNFAIP3/YBX3/ADCYAP1/ID3/IFITM2/NFIL3/SPOCK2/CD34/BTG1/GPSM3/DSTN/NUCB2/WAS/SMAD1
HADDAD_T_LYMPHOCYTE_AND_NK_PROGENITOR_UP	HADDAD_T_LYMPHOCYTE_AND_NK_PROGENITOR_UP	HADDAD_T_LYMPHOCYTE_AND_NK_PROGENITOR_UP	58	0.611936	1.92851	0.00115473	0.00730431	0.00373821	2660	tags=60%, list=18%, signal=49%	TIMP3/PLXDC2/LOX/COL5A1/MPDZ/CFH/ARMCX2/ARMCX1/MYH10/KLF9/PTPRD/PLOD2/CCDC88A/CACNB2/PDZD2/TPM1/NPR3/PBX1/GATA3/HLF/LRIG1/HLA-DQA1/SERPINI1/FAM124B/SMARCA2/TRO/INPP4B/FOXO1/HSPB1/ID3/SMAD7/GRK5/FAM117A/MEG3/HSPA13
HUANG_DASATINIB_RESISTANCE_UP	HUANG_DASATINIB_RESISTANCE_UP	HUANG_DASATINIB_RESISTANCE_UP	58	0.691768	2.1801	0.00115473	0.00730431	0.00373821	2412	tags=72%, list=17%, signal=61%	SNAI2/COL5A1/LAYN/FSTL1/CALD1/PCDH7/CAV1/PDGFC/TGFBI/CDC42EP3/KCTD12/ANTXR2/DPYD/MSN/IFI16/RAI14/PARVA/ELK3/PPP1R18/OSMR/CAV2/PLAU/ARHGAP29/PRNP/ANXA1/MAML2/NNMT/ITGA5/DCBLD2/ZNF559/RAC2/LARP6/TGFBR2/ELL2/IFIT3/SAMD9L/TFPI/MAP7D1/BTN3A3/DUSP10/REXO2/POPDC3
KEGG_FC_GAMMA_R_MEDIATED_PHAGOCYTOSIS	KEGG_FC_GAMMA_R_MEDIATED_PHAGOCYTOSIS	KEGG_FC_GAMMA_R_MEDIATED_PHAGOCYTOSIS	58	0.547283	1.72476	0.00115473	0.00730431	0.00373821	2765	tags=47%, list=19%, signal=38%	FCGR2B/CFL2/AKT3/PRKCB/FCGR2A/PTPRC/WASF3/DOCK2/FCGR2C/PIK3CG/AMPH/PIK3CD/HCK/PIK3R5/GSN/SPHK1/WASF1/RAC2/ASAP1/PLCG2/VAV1/PIK3R1/NCF1/DNM1/PRKCA/INPP5D/MARCKS
LEIN_PONS_MARKERS	LEIN_PONS_MARKERS	LEIN_PONS_MARKERS	58	0.577677	1.82054	0.00115473	0.00730431	0.00373821	1966	tags=36%, list=14%, signal=31%	DPYSL3/HSPB8/TNS1/AKAP12/ADAMTS2/FSTL1/PMP22/AHNAK2/ANKRD35/SPP1/TSC22D3/S100B/CD83/SLC18A2/YPEL5/CD59/RASSF4/EBF3/ANXA5/KANK4/STEAP2
LIU_VAV3_PROSTATE_CARCINOGENESIS_UP	LIU_VAV3_PROSTATE_CARCINOGENESIS_UP	LIU_VAV3_PROSTATE_CARCINOGENESIS_UP	58	0.765166	2.41141	0.00115473	0.00730431	0.00373821	2073	tags=72%, list=14%, signal=62%	FBLN1/TNC/CCL11/FABP4/CTSK/FN1/GPNMB/CFH/TIMP2/LTBP2/AGTR1/IGF1/APOD/TAC1/C3/TYROBP/ACTC1/CYBB/CD36/ITGB2/TNFSF13B/CD1D/SPP1/NID1/PLOD2/FCER1G/C1QA/TLR2/PLAT/BCL2A1/ARHGDIB/GBP2/CCND2/TGM2/PLA2G7/GPX3/EPHA4/EDNRB/TGFBR2/CD74/FABP3/IFIT3
REACTOME_CLASS_B_2_SECRETIN_FAMILY_RECEPTORS_	REACTOME_CLASS_B_2_SECRETIN_FAMILY_RECEPTORS_	REACTOME_CLASS_B_2_SECRETIN_FAMILY_RECEPTORS_	58	0.541405	1.70623	0.00115473	0.00730431	0.00373821	2349	tags=33%, list=16%, signal=28%	WNT2B/VIP/GNB4/GNG11/GNG2/PTHLH/CALCRL/WNT2/FZD1/PTCH1/WNT5A/FZD4/FZD7/RAMP1/RAMP3/GNG7/FZD2/ADCYAP1/ADM
SHETH_LIVER_CANCER_VS_TXNIP_LOSS_PAM5	SHETH_LIVER_CANCER_VS_TXNIP_LOSS_PAM5	SHETH_LIVER_CANCER_VS_TXNIP_LOSS_PAM5	58	0.531599	1.67533	0.00115473	0.00730431	0.00373821	2194	tags=36%, list=15%, signal=31%	PI15/NRK/CHN1/GLIPR2/PAPPA/SLC1A3/TLR4/MITF/LDLRAD4/RHOH/EPYC/CD8A/KCND3/CTSL/ELOVL4/NCAM1/IGF1R/PCDHB14/SLAMF1/HHIP/SORCS2
HELLEBREKERS_SILENCED_DURING_TUMOR_ANGIOGENESIS	HELLEBREKERS_SILENCED_DURING_TUMOR_ANGIOGENESIS	HELLEBREKERS_SILENCED_DURING_TUMOR_ANGIOGENESIS	51	0.75347	2.32026	0.00116009	0.00730431	0.00373821	2349	tags=67%, list=16%, signal=56%	CNN1/TAGLN/PDLIM3/CCL11/ABI3BP/FBN1/FILIP1/FABP4/VCAN/CPE/INHBA/TSPAN2/OLFML3/COL6A1/IL6/TMEM45A/NUAK1/SERPINE2/DKK3/COL4A2/IGFBP3/IGFBP7/DMD/CLIP3/F2RL2/SMTN/CADM1/EDIL3/APOE/CDH2/TNFAIP3/NPC2/ICAM1/ADM
LEE_TARGETS_OF_PTCH1_AND_SUFU_DN	LEE_TARGETS_OF_PTCH1_AND_SUFU_DN	LEE_TARGETS_OF_PTCH1_AND_SUFU_DN	51	0.552732	1.7021	0.00116009	0.00730431	0.00373821	1250	tags=27%, list=9%, signal=25%	DCLK1/PPP1R3C/RCAN2/TSPAN2/THY1/NRXN3/PTGDS/RORA/FNBP1/SLC8A1/ITPR1/GJA1/NCAM1/PENK
ROSS_AML_WITH_MLL_FUSIONS	ROSS_AML_WITH_MLL_FUSIONS	ROSS_AML_WITH_MLL_FUSIONS	51	0.590526	1.81848	0.00116009	0.00730431	0.00373821	2279	tags=49%, list=16%, signal=41%	LGALS1/FEZ1/MEF2C/PBX3/LY86/GAS7/ALOX5AP/ITGA7/CCL5/HOXA5/CTSL/RNASE2/SRGN/SOCS2/GOLGA8N/ADCY9/ITGAX/ANXA5/CPM/CCL23/MBNL1/SIRPA/ACSL4/SCPEP1/NKG7
SANA_TNF_SIGNALING_UP	SANA_TNF_SIGNALING_UP	SANA_TNF_SIGNALING_UP	51	0.631898	1.94589	0.00116009	0.00730431	0.00373821	2492	tags=59%, list=17%, signal=49%	CCL11/CTHRC1/CCL2/C1S/INHBA/SSPN/PDGFRL/VCAM1/CCL8/IL7R/SERPINE1/TLR2/ACKR3/PLA1A/IFI44L/ITGAV/RHOB/IFIT1/CCL7/SAMHD1/GBP1/CXCL10/TNFAIP3/SLC15A3/SAMD9L/DRAM1/APOL3/ICAM1/BPGM/CASP1
WP_GPCRS_OTHER	WP_GPCRS_OTHER	WP_GPCRS_OTHER	51	0.610314	1.87942	0.00116009	0.00730431	0.00373821	1475	tags=27%, list=10%, signal=25%	EDNRA/ACKR1/PTGFR/GPR183/HTR2A/S1PR1/CCR5/F2R/ADORA3/GPR18/P2RY13/GPR84/GPR176/ADRB2
GENTILE_UV_LOW_DOSE_DN	GENTILE_UV_LOW_DOSE_DN	GENTILE_UV_LOW_DOSE_DN	50	0.640791	1.96485	0.00116959	0.00730431	0.00373821	2354	tags=54%, list=16%, signal=45%	CXCL12/IGFBP5/SLIT2/NAV3/COL6A1/VEGFC/SAMD4A/CDK14/RFTN1/FNBP1/ANGPT1/PTPRM/SEMA3C/RBMS1/CEMIP/UTRN/XYLT1/IGF1R/TPST1/MICAL2/PPP2R3A/COL13A1/CDH2/PODXL/FTO/NAP1L1/C2CD2
LEE_AGING_CEREBELLUM_UP	LEE_AGING_CEREBELLUM_UP	LEE_AGING_CEREBELLUM_UP	50	0.578613	1.7742	0.00116959	0.00730431	0.00373821	2760	tags=48%, list=19%, signal=39%	THBS2/AXL/GNG11/CCL21/MPEG1/SPP1/C1QB/C1QA/BCL2A1/C1QC/TGFBR3/PTBP2/SIPA1L2/EFS/APOE/CST7/SELPLG/AGT/HOXA4/HMOX1/WDFY3/CTSS/SLC11A1/ITGB5
TURASHVILI_BREAST_DUCTAL_CARCINOMA_VS_LOBULAR_NORMAL_UP	TURASHVILI_BREAST_DUCTAL_CARCINOMA_VS_LOBULAR_NORMAL_UP	TURASHVILI_BREAST_DUCTAL_CARCINOMA_VS_LOBULAR_NORMAL_UP	50	0.624672	1.91543	0.00116959	0.00730431	0.00373821	569	tags=32%, list=4%, signal=31%	SFRP4/COL10A1/SULF1/COL11A1/FBN1/CTHRC1/VCAN/INHBA/FN1/COL1A2/COL3A1/COL5A2/EPB41L3/RORA/LRRC15/COL1A1
WP_TYROBP_CAUSAL_NETWORK	WP_TYROBP_CAUSAL_NETWORK	WP_TYROBP_CAUSAL_NETWORK	50	0.716737	2.19773	0.00116959	0.00730431	0.00373821	2257	tags=70%, list=16%, signal=59%	RNASE6/ITGAM/C3/TYROBP/SAMSN1/DPYD/ITGB2/IL10RA/MAF/SPP1/CD84/HCLS1/GAPT/CYTL1/NCF2/PPP1R18/IGSF6/PLEK/C1QC/RGS1/TGFBR1/LHFPL2/NCKAP1L/GIMAP2/BIN2/ADAP2/SH2B3/LOXL3/APBB1IP/ITGAX/HLX/NRROS/CREB3L2/NPC2/GAL3ST4
BRUECKNER_TARGETS_OF_MIRLET7A3_DN	BRUECKNER_TARGETS_OF_MIRLET7A3_DN	BRUECKNER_TARGETS_OF_MIRLET7A3_DN	48	0.650492	1.98619	0.00117233	0.00730431	0.00373821	1860	tags=56%, list=13%, signal=49%	SPOCK1/EFEMP1/COL11A1/DPYSL3/SFRP1/COL5A1/FN1/CALD1/NRP2/SPARC/VIM/DIO2/LBH/PRSS23/COL4A2/SULF2/BCL2A1/TGFB2/CTSL/LOXL2/NNMT/AKR1B1/EPB41L2/PLK2/PMEPA1/NXPE3/MFGE8
CHANG_IMMORTALIZED_BY_HPV31_UP	CHANG_IMMORTALIZED_BY_HPV31_UP	CHANG_IMMORTALIZED_BY_HPV31_UP	48	0.614247	1.87552	0.00117233	0.00730431	0.00373821	1922	tags=44%, list=13%, signal=38%	LTBP1/C11orf96/MS4A4A/LGALS1/TMEM119/MS4A6A/FMOD/SGIP1/CD86/MAP9/SOX17/UCHL1/BHLHE41/SLC9A9/FZD7/HEY1/BMPR2/S100A12/EDIL3/SOAT1/ASAP1
CORRE_MULTIPLE_MYELOMA_UP	CORRE_MULTIPLE_MYELOMA_UP	CORRE_MULTIPLE_MYELOMA_UP	48	0.682857	2.08501	0.00117233	0.00730431	0.00373821	1095	tags=50%, list=8%, signal=46%	SLC24A3/PTGIS/RGS4/PDGFRL/ALDH1A3/PDE10A/NRXN3/ADAMTS12/CD200/CSGALNACT1/SCG2/KCNT2/SAMSN1/MYCT1/TNFSF4/RHOJ/TLR4/SERPINE1/DMD/ABCA6/CLDN11/ATXN1/PLAT/LMO2
DAVICIONI_TARGETS_OF_PAX_FOXO1_FUSIONS_DN	DAVICIONI_TARGETS_OF_PAX_FOXO1_FUSIONS_DN	DAVICIONI_TARGETS_OF_PAX_FOXO1_FUSIONS_DN	48	0.683506	2.08699	0.00117233	0.00730431	0.00373821	2500	tags=62%, list=17%, signal=52%	COL11A1/CCL2/SPARCL1/MOXD1/EDNRA/OLFML3/KCTD12/TCF4/ACTC1/ITPR1/GREM2/ARHGEF6/IGFBP3/ATP2B4/RGS2/REEP1/CCL4/MICAL2/PKIA/TRIL/PDE4D/PLK2/LRRN3/KLHL41/TRIB2/NAP1L1/KCNH2/SOX11/WDR7/SPOCK2
HOFFMANN_PRE_BI_TO_LARGE_PRE_BII_LYMPHOCYTE_DN	HOFFMANN_PRE_BI_TO_LARGE_PRE_BII_LYMPHOCYTE_DN	HOFFMANN_PRE_BI_TO_LARGE_PRE_BII_LYMPHOCYTE_DN	48	0.578604	1.76669	0.00117233	0.00730431	0.00373821	2098	tags=48%, list=15%, signal=41%	FRMD6/TNFAIP6/THY1/GIMAP4/CSF2RB/RUNX2/CCL5/EMP1/ENG/ACTN1/ST3GAL6/IFIT2/BCL2/STAT4/WLS/ANXA1/CCND2/PTPN22/SOCS2/LTB/AHNAK/KLF10/EMB
HOSHIDA_LIVER_CANCER_SURVIVAL_UP	HOSHIDA_LIVER_CANCER_SURVIVAL_UP	HOSHIDA_LIVER_CANCER_SURVIVAL_UP	49	0.720339	2.20082	0.00117233	0.00730431	0.00373821	2158	tags=61%, list=15%, signal=52%	FBN1/CCL19/AEBP1/TGFB1I1/FMO1/COL6A3/FILIP1L/CPA3/ITGA9/WIPF1/COL16A1/TCF4/CCL21/IGFBP6/CD48/CXCR4/COL4A1/BCL2/LOXL2/LPP/ANXA1/TRIO/DAB2/SERPINB2/EPHA4/PODXL/SLIT3/CHSY1/EPM2AIP1/RNASE1
LINDSTEDT_DENDRITIC_CELL_MATURATION_D	LINDSTEDT_DENDRITIC_CELL_MATURATION_D	LINDSTEDT_DENDRITIC_CELL_MATURATION_D	48	0.671658	2.05082	0.00117233	0.00730431	0.00373821	2039	tags=60%, list=14%, signal=52%	RAB31/PTGER3/CLEC2B/F13A1/FGL2/TGFBI/ITGAM/ITGB2/MAF/RCBTB2/EGR2/IFI16/CCR1/NCF2/IGSF6/ACTN1/LST1/ARHGDIB/ANXA1/CLEC10A/ITGA5/ITGAV/DAB2/ITGAX/HLA-DMB/CDH2/ADCY7/CD99/RBMS2
MAHAJAN_RESPONSE_TO_IL1A_UP	MAHAJAN_RESPONSE_TO_IL1A_UP	MAHAJAN_RESPONSE_TO_IL1A_UP	49	0.617054	1.88525	0.00117233	0.00730431	0.00373821	1944	tags=55%, list=13%, signal=48%	LMOD1/THBS1/TFPI2/IL6/APOD/PTPRZ1/CCL8/IL7R/ITGA1/PDGFRA/CCL5/MAP2/ACKR3/IL6ST/COL7A1/STAT4/AR/RHOB/DUSP1/EFS/KDR/CHST7/SERPINB2/MERTK/FLT1/IL2RB/EDN1
MARSON_FOXP3_TARGETS_UP	MARSON_FOXP3_TARGETS_UP	MARSON_FOXP3_TARGETS_UP	49	0.638493	1.95075	0.00117233	0.00730431	0.00373821	3286	tags=71%, list=23%, signal=55%	CELF2/VIM/SLC2A3/BASP1/SH3BGRL/RCSD1/TIAM1/ETS1/ARHGAP9/CD44/CD2/TGFBR1/RAMP1/PDLIM2/CORO1A/SNX18/ITGAV/S100A4/NCF4/ECM1/SAMHD1/RGS16/RAC2/GM2A/SWAP70/CD81/NKG7/MBNL2/STK10/DDIT4/MYH9/MALAT1/ITM2C/MAPRE2/TNFRSF4
RAMALHO_STEMNESS_DN	RAMALHO_STEMNESS_DN	RAMALHO_STEMNESS_DN	49	0.701327	2.14273	0.00117233	0.00730431	0.00373821	2889	tags=71%, list=20%, signal=57%	HSD11B1/NRP1/EVI2A/PRKCB/TYROBP/MPEG1/ITGB2/LY86/PTPRC/CD53/CLEC4A/MLLT11/EVL/NIN/CSF1R/ST3GAL6/CYFIP2/NCAM1/LAT2/GSN/RGS10/CORO1A/EFHD1/ACVRL1/HDC/RELN/CCL23/SIRPA/LILRB4/CMA1/CEBPD/CTSS/SLC11A1/CTSB/BMP1
REACTOME_ASSEMBLY_OF_COLLAGEN_FIBRILS_AND_OTHER_MULTIMERIC_STRUCTURES	REACTOME_ASSEMBLY_OF_COLLAGEN_FIBRILS_AND_OTHER_MULTIMERIC_STRUCTURES	REACTOME_ASSEMBLY_OF_COLLAGEN_FIBRILS_AND_OTHER_MULTIMERIC_STRUCTURES	48	0.760745	2.32283	0.00117233	0.00730431	0.00373821	1198	tags=58%, list=8%, signal=54%	COL8A1/COL10A1/COL14A1/COL11A1/LOX/COL5A1/PCOLCE/COL6A3/COL12A1/COL1A2/COL15A1/LOXL1/COL6A1/COL8A2/COL3A1/COL5A2/COL6A2/COL1A1/COL4A4/MMP13/COL4A2/PXDN/COL18A1/COL4A1/COL7A1/CTSL/DST/LOXL2
REACTOME_COLLAGEN_DEGRADATION	REACTOME_COLLAGEN_DEGRADATION	REACTOME_COLLAGEN_DEGRADATION	48	0.761587	2.3254	0.00117233	0.00730431	0.00373821	1952	tags=67%, list=14%, signal=58%	COL8A1/COL10A1/COL14A1/COL11A1/MMP2/CTSK/COL5A1/COL6A3/COL12A1/COL1A2/COL15A1/COL6A1/COL8A2/COL3A1/COL5A2/COL6A2/COL16A1/COL1A1/COL4A4/MMP13/COL4A2/COL18A1/COL4A1/COL7A1/CTSL/MMP11/MMP9/MMP8/COL13A1/COL5A3/MMP14/COL4A3
REACTOME_CONSTITUTIVE_SIGNALING_BY_ABERRANT_PI3K_IN_CANCER	REACTOME_CONSTITUTIVE_SIGNALING_BY_ABERRANT_PI3K_IN_CANCER	REACTOME_CONSTITUTIVE_SIGNALING_BY_ABERRANT_PI3K_IN_CANCER	48	0.566543	1.72986	0.00117233	0.00730431	0.00373821	2552	tags=54%, list=18%, signal=45%	FGF7/PDGFRB/FGF2/KIT/PDGFRA/CD86/HGF/FGFR1/FYN/TRAT1/PIK3CD/CD28/KL/IRS2/RAC2/KITLG/IRS1/VAV1/PIK3R1/ICOS/BTC/FGFR2/FGF1/CD80/LCK/GAB1
REACTOME_NON_INTEGRIN_MEMBRANE_ECM_INTERACTIONS	REACTOME_NON_INTEGRIN_MEMBRANE_ECM_INTERACTIONS	REACTOME_NON_INTEGRIN_MEMBRANE_ECM_INTERACTIONS	48	0.724015	2.21068	0.00117233	0.00730431	0.00373821	1546	tags=54%, list=11%, signal=49%	COL10A1/TNC/DDR2/COL11A1/COL5A1/FN1/THBS1/COL1A2/SDC2/COL3A1/COL5A2/LAMA4/LAMA2/FGF2/COL1A1/COL4A4/COL4A2/DMD/COL4A1/ACTN1/LAMC1/LAMB1/HSPG2/NTN4/LAMB2/ITGAV
REACTOME_PEPTIDE_HORMONE_METABOLISM	REACTOME_PEPTIDE_HORMONE_METABOLISM	REACTOME_PEPTIDE_HORMONE_METABOLISM	48	0.572286	1.7474	0.00117233	0.00730431	0.00373821	1794	tags=31%, list=12%, signal=27%	BCHE/CPE/INHBA/CPA3/IGF1/MYO5A/ISL1/ENPEP/GRP/GZMH/GHRL/PCSK1/PLA2G7/MYRIP/CTSG
REACTOME_SEMAPHORIN_INTERACTIONS	REACTOME_SEMAPHORIN_INTERACTIONS	REACTOME_SEMAPHORIN_INTERACTIONS	49	0.599894	1.83283	0.00117233	0.00730431	0.00373821	1660	tags=35%, list=11%, signal=31%	MYH11/DPYSL3/MYL9/MYH10/NRP1/PLXNC1/TYROBP/ITGA1/PTPRC/TREM2/FYN/SEMA6D/SEMA3A/CD72/RHOB/DPYSL2/RRAS
REACTOME_SIGNALING_BY_MET	REACTOME_SIGNALING_BY_MET	REACTOME_SIGNALING_BY_MET	48	0.550984	1.68235	0.00117233	0.00730431	0.00373821	2164	tags=35%, list=15%, signal=30%	COL11A1/COL5A1/FN1/COL1A2/COL3A1/COL5A2/LAMA4/LAMA2/COL1A1/HGF/LAMC1/LAMB1/LAMB2/LRIG1/COL5A3/PIK3R1/COL24A1
RHEIN_ALL_GLUCOCORTICOID_THERAPY_UP	RHEIN_ALL_GLUCOCORTICOID_THERAPY_UP	RHEIN_ALL_GLUCOCORTICOID_THERAPY_UP	49	0.634416	1.9383	0.00117233	0.00730431	0.00373821	2704	tags=65%, list=19%, signal=53%	CH25H/LY96/GLIPR1/GPR183/ITGAM/MS4A1/LY86/MNDA/PTPRC/GPR65/KLF9/TXNIP/RGS13/RGS2/GABARAPL1/ABCA1/CYTIP/NOTCH2/ZNF331/CREM/GPR18/S100A8/SWAP70/IDS/AHNAK/GLUL/P2RY10/GRK5/IQSEC1/MAP3K8/NR4A2/KLHL2
STAMBOLSKY_RESPONSE_TO_VITAMIN_D3_UP	STAMBOLSKY_RESPONSE_TO_VITAMIN_D3_UP	STAMBOLSKY_RESPONSE_TO_VITAMIN_D3_UP	49	0.571625	1.74646	0.00117233	0.00730431	0.00373821	3185	tags=63%, list=22%, signal=49%	MCC/BMPR1B/DIO2/CR1/PDE4B/LXN/SLC1A3/ADARB1/RBMS1/WLS/STMN3/PDGFD/CADM1/IFIT1/SOCS3/PRDM1/PLCL2/EPHA4/TSPAN5/EVA1C/FHL2/STC1/SNTB2/TRIB2/CDK17/CNGA3/SEC31A/SLC4A7/MALAT1/DOCK1/SLC26A2
WNT_SIGNALING	WNT_SIGNALING	WNT_SIGNALING	48	0.578108	1.76517	0.00117233	0.00730431	0.00373821	1358	tags=27%, list=9%, signal=25%	SFRP4/SFRP1/WNT2B/FRZB/DIXDC1/LEF1/WNT2/FZD1/SOX17/WNT5A/FZD4/FZD7/CCND2
WP_ENDOCHONDRAL_OSSIFICATION	WP_ENDOCHONDRAL_OSSIFICATION	WP_ENDOCHONDRAL_OSSIFICATION	48	0.723528	2.20919	0.00117233	0.00730431	0.00373821	1551	tags=56%, list=11%, signal=50%	COL10A1/MGP/DDR2/TIMP3/FRZB/GHR/ADAMTS1/IGF1/MEF2C/FGF2/PTHLH/MMP13/SPP1/ADAMTS5/RUNX2/PTCH1/CHST11/NKX3-2/FGFR1/GLI3/PLAT/TGFB2/PLAU/BMP6/IGF1R/SOX5/MMP9
WP_ENDOCHONDRAL_OSSIFICATION_WITH_SKELETAL_DYSPLASIAS	WP_ENDOCHONDRAL_OSSIFICATION_WITH_SKELETAL_DYSPLASIAS	WP_ENDOCHONDRAL_OSSIFICATION_WITH_SKELETAL_DYSPLASIAS	48	0.723528	2.20919	0.00117233	0.00730431	0.00373821	1551	tags=56%, list=11%, signal=50%	COL10A1/MGP/DDR2/TIMP3/FRZB/GHR/ADAMTS1/IGF1/MEF2C/FGF2/PTHLH/MMP13/SPP1/ADAMTS5/RUNX2/PTCH1/CHST11/NKX3-2/FGFR1/GLI3/PLAT/TGFB2/PLAU/BMP6/IGF1R/SOX5/MMP9
BOYLAN_MULTIPLE_MYELOMA_D_DN	BOYLAN_MULTIPLE_MYELOMA_D_DN	BOYLAN_MULTIPLE_MYELOMA_D_DN	47	0.573313	1.74078	0.00118343	0.00730431	0.00373821	2883	tags=55%, list=20%, signal=44%	LGALS1/ITGAM/IL7R/CYBB/CD52/GAS7/CHST15/CSRP1/CCDC88A/CD44/ATP10A/IFFO1/PPP1R16B/LIFR/GSN/ST3GAL5/AHNAK/CCL23/NCF1/DRAM1/CYTH4/IPCEF1/CASP1/EZH1/MARCKS/S100A13
BURTON_ADIPOGENESIS_PEAK_AT_0HR	BURTON_ADIPOGENESIS_PEAK_AT_0HR	BURTON_ADIPOGENESIS_PEAK_AT_0HR	47	0.744343	2.26009	0.00118343	0.00730431	0.00373821	2171	tags=68%, list=15%, signal=58%	SFRP2/OGN/GAS1/COL8A1/THBS2/MGP/COL11A1/RUNX1T1/TIMP3/MYL9/ADH1B/ACTA2/CTSK/CRYAB/VEGFC/NREP/IGF1/PDGFRB/TGFB3/PDGFRA/SPP1/PLAT/TPM1/SERPINB9/IL11RA/LPL/APBB1IP/DAB2/ASAP1/CCL23/FZD2/KLF2
CHEBOTAEV_GR_TARGETS_UP	CHEBOTAEV_GR_TARGETS_UP	CHEBOTAEV_GR_TARGETS_UP	47	0.644251	1.95618	0.00118343	0.00730431	0.00373821	2793	tags=64%, list=19%, signal=52%	SCRG1/EDNRA/NRP1/RECK/CMAHP/CCDC71L/ITPR1/TGFB3/PDGFRA/TTC28/FZD1/NR3C1/GALNT15/PARVA/SULF2/IFIT2/RAMP3/FKBP5/ZBTB16/PDE9A/TMEM140/GULP1/EDNRB/TTLL7/TRIB2/CHD9/SPOCK2/DDIT4L/RASSF9/SPINK2
GARGALOVIC_RESPONSE_TO_OXIDIZED_PHOSPHOLIPIDS_GREY_DN	GARGALOVIC_RESPONSE_TO_OXIDIZED_PHOSPHOLIPIDS_GREY_DN	GARGALOVIC_RESPONSE_TO_OXIDIZED_PHOSPHOLIPIDS_GREY_DN	47	0.633298	1.92292	0.00118343	0.00730431	0.00373821	2421	tags=57%, list=17%, signal=48%	CRISPLD1/RUNX1T1/PPP1R3C/PHLDB2/KANK2/GXYLT2/EVI2B/SMIM3/SORBS2/GJA5/SESN3/HOXA5/SHISA3/ACKR3/PCDH17/LMO2/ZNF503/METTL7A/RHOBTB3/HEY2/IFIT1/SH2D3C/GBP1/IFIT3/MB21D2/DUSP10/SMAD7
KEGG_B_CELL_RECEPTOR_SIGNALING_PATHWAY	KEGG_B_CELL_RECEPTOR_SIGNALING_PATHWAY	KEGG_B_CELL_RECEPTOR_SIGNALING_PATHWAY	47	0.565037	1.71565	0.00118343	0.00730431	0.00373821	3755	tags=68%, list=26%, signal=51%	FCGR2B/AKT3/PRKCB/PIK3CG/BTK/PIK3CD/RASGRP3/CR2/CD72/PIK3R5/PPP3CC/RAC2/PLCG2/VAV1/PIK3R1/CD81/PPP3CB/IFITM1/NFATC1/CD79B/INPP5D/IKBKB/LILRB3/DAPP1/SOS2/PIK3CA/NFKBIA/PIK3R3/NFATC4/SOS1/NFAT5/NFKB1
PETROVA_PROX1_TARGETS_DN	PETROVA_PROX1_TARGETS_DN	PETROVA_PROX1_TARGETS_DN	47	0.753518	2.28795	0.00118343	0.00730431	0.00373821	2685	tags=85%, list=19%, signal=70%	FAP/SRPX/CCL2/VCAN/RGS4/LTBP2/NRP1/CAP2/IL6/AXL/NUAK1/SELP/TRIM22/TFEC/MLLT11/SERPINE1/EMP3/ANXA6/PRKACB/PLAU/ICAM2/PRNP/LPXN/BMP6/SRGN/ARHGDIB/GBP2/NNMT/ITGA5/ARHGAP22/CD59/CDH2/MMP14/PDLIM4/FAM107A/ARL6IP5/LYL1/TRAM2/SLC38A6/LDHB
GUO_HEX_TARGETS_UP	GUO_HEX_TARGETS_UP	GUO_HEX_TARGETS_UP	46	0.585122	1.77536	0.00118624	0.00730431	0.00373821	2816	tags=54%, list=19%, signal=44%	SFRP2/NDN/AKAP12/ISLR/FBLN2/NRP1/WWTR1/RTN1/PTPN13/FZD4/KLF7/IGF1R/SATB1/LIFR/CD59/EPHA4/RRAGD/SLC6A6/CD99/PURA/SOX11/PTEN/ZFHX3/TBL1X/MAGEL2
KEGG_COMPLEMENT_AND_COAGULATION_CASCADES	KEGG_COMPLEMENT_AND_COAGULATION_CASCADES	KEGG_COMPLEMENT_AND_COAGULATION_CASCADES	46	0.685682	2.08047	0.00118624	0.00730431	0.00373821	1683	tags=57%, list=12%, signal=50%	C7/C1S/C1R/SERPING1/CFH/F13A1/CFD/A2M/C3/C3AR1/CR1/THBD/VWF/C1QB/SERPINE1/F8/C1QA/C5AR1/PLAT/F2R/C1QC/PLAU/CR2/PROS1/CD59/BDKRB1
KEGG_MELANOMA	KEGG_MELANOMA	KEGG_MELANOMA	46	0.572503	1.73707	0.00118624	0.00730431	0.00373821	1555	tags=35%, list=11%, signal=31%	FGF7/AKT3/PDGFC/IGF1/PDGFRB/FGF2/PDGFRA/MITF/PIK3CG/FGF13/HGF/FGFR1/PIK3CD/IGF1R/PIK3R5/PDGFD
LIEN_BREAST_CARCINOMA_METAPLASTIC_VS_DUCTAL_UP	LIEN_BREAST_CARCINOMA_METAPLASTIC_VS_DUCTAL_UP	LIEN_BREAST_CARCINOMA_METAPLASTIC_VS_DUCTAL_UP	46	0.617444	1.87343	0.00118624	0.00730431	0.00373821	2428	tags=63%, list=17%, signal=53%	GPM6B/IL6/HAS2/PTX3/VIM/FLNA/BCAT1/CDH19/MSN/TMEM158/PLOD2/GNAI1/PLAGL1/BCL2A1/FAM126A/DAZL/PRNP/S100B/ENPP2/CALU/LARP6/ANKH/CSPG4/YBX3/ICAM1/EVA1A/HMOX1/ADM/CYP26B1
MORI_PRE_BI_LYMPHOCYTE_DN	MORI_PRE_BI_LYMPHOCYTE_DN	MORI_PRE_BI_LYMPHOCYTE_DN	46	0.603353	1.83067	0.00118624	0.00730431	0.00373821	3755	tags=70%, list=26%, signal=52%	FCGR2B/TMEM71/MS4A1/LY86/PTPRC/IL10RA/S1PR1/RHOQ/CD2/CYTIP/CD72/SAMHD1/ADCY7/CD74/TRAF5/KLF2/CLK1/BTG2/FCRLA/CD79B/BTG1/TK2/LSP1/IL4R/DTX1/CCNDBP1/ZFP36/GNS/UBLCP1/TRAF3/TANK/NFKB1
RAGHAVACHARI_PLATELET_SPECIFIC_GENES	RAGHAVACHARI_PLATELET_SPECIFIC_GENES	RAGHAVACHARI_PLATELET_SPECIFIC_GENES	46	0.669325	2.03084	0.00118624	0.00730431	0.00373821	3459	tags=76%, list=24%, signal=58%	MYLK/FHL1/THBS1/RAB31/PRKAR2B/F13A1/SPARC/WIPF1/GNG11/PRKCB/TNFSF4/CCL5/MAP3K7CL/TPM1/RGS10/MPP1/PPBP/YPEL5/PIP4K2A/PTGS1/TMEM140/VCL/LEPROT/MMD/NAP1L1/ITGB5/RNF11/RSU1/DAPP1/MAX/ASAH1/PTPN12/TSC22D1/ENDOD1/APP
REACTOME_SIGNALING_BY_PDGF	REACTOME_SIGNALING_BY_PDGF	REACTOME_SIGNALING_BY_PDGF	46	0.678553	2.05884	0.00118624	0.00730431	0.00373821	2048	tags=50%, list=14%, signal=43%	THBS2/THBS4/COL5A1/COL6A3/THBS1/COL6A1/COL3A1/COL5A2/PDGFC/COL6A2/PDGFRB/COL4A4/PDGFRA/COL4A2/SPP1/PLAT/COL4A1/PDGFD/THBS3/COL5A3/COL4A3/PIK3R1/STAT5B
YAO_TEMPORAL_RESPONSE_TO_PROGESTERONE_CLUSTER_1	YAO_TEMPORAL_RESPONSE_TO_PROGESTERONE_CLUSTER_1	YAO_TEMPORAL_RESPONSE_TO_PROGESTERONE_CLUSTER_1	46	0.657041	1.99357	0.00118624	0.00730431	0.00373821	2536	tags=59%, list=18%, signal=49%	PEG3/LTBP1/CFH/TGFBI/INMT/HSPA2/C1QTNF3/GADD45B/IGFBP3/KLF9/MITF/FAM20C/TXNIP/IGF1R/BCL6/PDK4/AMPD3/ADAMDEC1/DUSP1/IRS2/CITED2/SPSB1/ITPR2/PARM1/ZSCAN26/ID3/MAP3K8
GAURNIER_PSMD4_TARGETS	GAURNIER_PSMD4_TARGETS	GAURNIER_PSMD4_TARGETS	45	0.66476	2.00932	0.00119048	0.00730431	0.00373821	2508	tags=69%, list=17%, signal=57%	CCL19/CCL2/IL6/CXCL13/C3/CCL8/C3AR1/CD86/CCR5/CCL5/CCR1/C5AR1/CCR7/IL16/CCL13/TGFBR1/HLA-DPA1/HLA-DPB1/CXCL9/HLA-DRA/HLA-DQA1/CCL7/HLA-DMB/HLA-DOA/HLA-DQB1/CXCL10/CCL23/CCR3/IL12RB1/IL21R/IL17RA
HADDAD_T_LYMPHOCYTE_AND_NK_PROGENITOR_DN	HADDAD_T_LYMPHOCYTE_AND_NK_PROGENITOR_DN	HADDAD_T_LYMPHOCYTE_AND_NK_PROGENITOR_DN	45	0.669136	2.02254	0.00119048	0.00730431	0.00373821	2523	tags=73%, list=17%, signal=61%	SPON1/SERPINF1/VCAN/RAB31/PALLD/F13A1/LGALS1/CFD/RNASE6/GPR183/IL7R/MS4A6A/TYROBP/LY86/LEF1/HGF/NPTX2/PLEK/CSF1R/CCR7/HCK/ARHGEF10/S100A8/CTSG/CST7/LTB/IL6R/LGMN/ACSL4/TRIB2/NRXN2/SLC2A5/CEBPD
HINATA_NFKB_TARGETS_KERATINOCYTE_UP	HINATA_NFKB_TARGETS_KERATINOCYTE_UP	HINATA_NFKB_TARGETS_KERATINOCYTE_UP	45	0.688396	2.08076	0.00119048	0.00730431	0.00373821	2253	tags=69%, list=16%, signal=58%	TNC/FN1/TNFAIP6/IL6/PTX3/VIM/IL7R/SERPINE1/CCL5/TIAM1/WNT5A/PLAT/BCL2A1/GABARAPL1/PLAU/RARRES1/TNFAIP8/ARHGDIB/CD83/MMP9/IL15/SERPINB2/MMP14/MTSS1/GBP1/PNRC1/CXCL10/TNFAIP3/LITAF/SLC7A2/ICAM1
HOWLIN_PUBERTAL_MAMMARY_GLAND	HOWLIN_PUBERTAL_MAMMARY_GLAND	HOWLIN_PUBERTAL_MAMMARY_GLAND	45	0.710695	2.14816	0.00119048	0.00730431	0.00373821	2120	tags=62%, list=15%, signal=53%	SFRP4/THBS2/TWIST1/CXCL12/HSD11B1/ANGPTL2/CFH/FCGR2B/PTN/RECK/MSR1/EVI2A/APOD/CCL8/PDGFRA/CPXM1/IFI16/COL18A1/NPR3/PENK/RNASE2/AOX1/APBB1IP/CCL7/TDRP/SLC6A6/CCL23/VPREB3
LEE_EARLY_T_LYMPHOCYTE_DN	LEE_EARLY_T_LYMPHOCYTE_DN	LEE_EARLY_T_LYMPHOCYTE_DN	45	0.658702	1.99101	0.00119048	0.00730431	0.00373821	3100	tags=80%, list=21%, signal=63%	GPR183/SLC2A3/GIMAP4/GIMAP7/MAN1C1/AMIGO2/S1PR1/EMP3/GIMAP1/ACTN1/CCR7/CD44/CYTIP/GPR171/GBP2/SAMD3/PIK3IP1/CYLD/SAMHD1/ATM/LRRN3/PRMT2/CD27/IL6R/FOXO1/KLF2/IFITM1/IFITM2/SEMA4C/NLRC5/BTLA/STK17A/IL27RA/IL4R/ANKRD55/TNFSF10
LIAN_LIPA_TARGETS_3M	LIAN_LIPA_TARGETS_3M	LIAN_LIPA_TARGETS_3M	45	0.693006	2.0947	0.00119048	0.00730431	0.00373821	2830	tags=80%, list=20%, signal=65%	GPNMB/FCGR2B/MAFB/MSR1/MS4A7/STEAP4/C3AR1/MS4A6A/MYO5A/FCGR2A/MPEG1/TLR7/C1QB/FCER1G/CCR1/TREM2/C1QA/IGSF6/C1QC/UTRN/RGS1/FKBP5/PLA2G7/KLRB1/MMP8/SLFN12/SLC15A3/LILRB4/LY9/ACP5/HMOX1/CLEC4E/MMP19/MARCO/SLC11A1/CTSB
AKL_HTLV1_INFECTION_DN	AKL_HTLV1_INFECTION_DN	AKL_HTLV1_INFECTION_DN	44	0.649153	1.95654	0.00119617	0.00730431	0.00373821	2862	tags=66%, list=20%, signal=53%	HOPX/PRUNE2/MDFIC/MEF2C/TMEM45A/PECAM1/CD86/FRY/IGFBP7/GPR65/PDE4DIP/FYN/PTGS2/GPR171/ANXA1/ENPP2/STAP1/PKIA/CPVL/YPEL5/CD96/SERINC1/CD3G/GZMA/DNAJB6/KHDRBS3/ITGB1/PNISR/REV3L
BEGUM_TARGETS_OF_PAX3_FOXO1_FUSION_UP	BEGUM_TARGETS_OF_PAX3_FOXO1_FUSION_UP	BEGUM_TARGETS_OF_PAX3_FOXO1_FUSION_UP	44	0.744413	2.24366	0.00119617	0.00730431	0.00373821	1960	tags=66%, list=14%, signal=57%	PLN/OMD/SLIT2/LTBP1/PLSCR4/NR2F1/PCDH7/MDFIC/PRKAR2B/ADAMTS1/ID4/GNG11/PLXNC1/DPYD/CALCRL/ADAMTS5/DMD/SEMA3C/TWSG1/PCDH17/AUTS2/PBX1/LIFR/STX11/EPHA4/TPBG/LRRN3/SLIT3/KITLG
FRIDMAN_SENESCENCE_UP	FRIDMAN_SENESCENCE_UP	FRIDMAN_SENESCENCE_UP	44	0.765915	2.30846	0.00119617	0.00730431	0.00373821	1742	tags=66%, list=12%, signal=58%	CYP1B1/NDN/CRYAB/IGFBP5/TGFB1I1/FN1/ALDH1A3/THBS1/COL1A2/RAB31/FILIP1L/SPARC/VIM/HSPA2/IGFBP6/IGFBP4/IGFBP3/IGFBP7/SERPINE1/IFI16/TSPYL5/PEA15/CD44/CDKN2B/GSN/RHOB/RRAS/CITED2/SERPINB2
GAJATE_RESPONSE_TO_TRABECTEDIN_UP	GAJATE_RESPONSE_TO_TRABECTEDIN_UP	GAJATE_RESPONSE_TO_TRABECTEDIN_UP	43	0.703986	2.11728	0.00119617	0.00730431	0.00373821	1587	tags=58%, list=11%, signal=52%	DDR2/CPE/C1R/GPNMB/MYH10/NID2/IL6/TUBA1A/CSRP2/CFD/TGFBI/NUPR1/CLIC4/IGFBP7/VLDLR/CXCR4/TXNIP/RGS2/CD44/SRGN/ANXA1/GSN/PROS1/S100A4/OLFML2A
GERHOLD_ADIPOGENESIS_DN	GERHOLD_ADIPOGENESIS_DN	GERHOLD_ADIPOGENESIS_DN	44	0.711221	2.14362	0.00119617	0.00730431	0.00373821	2024	tags=57%, list=14%, signal=49%	GAS1/THBS2/FGF7/CXCL12/CCL2/CRYAB/VCAN/FN1/THBS1/TUBA1A/PDGFRB/IL1R1/GAS7/THBD/PLAT/CD44/CCND2/AKR1B1/ECM1/CCL7/SAMHD1/ANXA5/MMP14/GAS6/CD81
GUTIERREZ_CHRONIC_LYMPHOCYTIC_LEUKEMIA_DN	GUTIERREZ_CHRONIC_LYMPHOCYTIC_LEUKEMIA_DN	GUTIERREZ_CHRONIC_LYMPHOCYTIC_LEUKEMIA_DN	44	0.620286	1.86954	0.00119617	0.00730431	0.00373821	2522	tags=59%, list=17%, signal=49%	FILIP1L/CDK14/PBX3/FMOD/LEF1/FRY/CCDC88A/APOBEC3G/ABCA6/ATXN1/VAMP1/CCR7/LPP/TRAC/GBP2/PTPN22/PDGFD/HIVEP2/DPEP2/VASH1/ROR1/PNMA1/INPP5F/ID3/SPOCK2/LCK
HINATA_NFKB_TARGETS_FIBROBLAST_UP	HINATA_NFKB_TARGETS_FIBROBLAST_UP	HINATA_NFKB_TARGETS_FIBROBLAST_UP	44	0.621509	1.87322	0.00119617	0.00730431	0.00373821	2382	tags=57%, list=16%, signal=48%	GREM1/FN1/MAP1B/SELE/IL6/PTX3/VIM/FGF2/ADAMTS3/SERPINE1/ETS1/TNFAIP8/CD83/SERPINB2/LRRN3/CDH2/MMP14/MTSS1/EDN1/TNFAIP3/LITAF/ICAM1/BTN3A3/RABEP1/FGF1
INGRAM_SHH_TARGETS_DN	INGRAM_SHH_TARGETS_DN	INGRAM_SHH_TARGETS_DN	43	0.711726	2.14056	0.00119617	0.00730431	0.00373821	1090	tags=47%, list=8%, signal=43%	SFRP2/AOC3/GPM6B/PGM5/VCAN/SFRP1/LRRC17/PTN/TUBA1A/NREP/SPARC/PTX3/TGFBI/C3/COL1A1/CALCRL/SLC1A3/EVL/HGF/CAV2
KEGG_LEISHMANIA_INFECTION	KEGG_LEISHMANIA_INFECTION	KEGG_LEISHMANIA_INFECTION	43	0.670099	2.01536	0.00119617	0.00730431	0.00373821	1806	tags=53%, list=12%, signal=47%	PRKCB/ITGAM/C3/TGFB3/FCGR2A/CR1/ITGB2/TLR4/FCGR2C/ITGA4/NCF2/TLR2/TGFB2/PTGS2/FCGR3B/HLA-DPA1/HLA-DPB1/HLA-DRA/HLA-DQA1/NCF4/HLA-DMB/HLA-DOA/HLA-DQB1
KEGG_VIRAL_MYOCARDITIS	KEGG_VIRAL_MYOCARDITIS	KEGG_VIRAL_MYOCARDITIS	44	0.614374	1.85172	0.00119617	0.00730431	0.00373821	2529	tags=55%, list=18%, signal=45%	MYH11/SGCD/MYH10/CAV1/LAMA2/CD86/ITGB2/DMD/FYN/HLA-DPA1/HLA-DPB1/CD28/HLA-DRA/HLA-DQA1/HLA-DMB/HLA-DOA/HLA-DQB1/RAC2/SGCB/ITGAL/ICAM1/SGCA/CD80/ABL1
PID_TCR_PATHWAY	PID_TCR_PATHWAY	PID_TCR_PATHWAY	44	0.629855	1.89838	0.00119617	0.00730431	0.00373821	4199	tags=84%, list=29%, signal=60%	PRKCB/FLNA/CD86/PTPRC/LCP2/FYN/ITK/CD28/HLA-DRA/RASGRP1/CD3D/RASGRP2/RASSF5/VAV1/CD3G/CD80/PAG1/LCK/PRKCQ/MAP3K8/CD247/PRKCA/PTEN/RAP1A/IKBKB/GAB2/WAS/CBL/SLA2/LAT/SOS1/ZAP70/MAP4K1/CD4/PLCG1/SHC1/NCK1
REACTOME_COLLAGEN_BIOSYNTHESIS_AND_MODIFYING_ENZYMES	REACTOME_COLLAGEN_BIOSYNTHESIS_AND_MODIFYING_ENZYMES	REACTOME_COLLAGEN_BIOSYNTHESIS_AND_MODIFYING_ENZYMES	44	0.802973	2.42015	0.00119617	0.00730431	0.00373821	1094	tags=61%, list=8%, signal=57%	COL8A1/COL10A1/COL14A1/COL11A1/ADAMTS2/COL5A1/PCOLCE/COL6A3/COL12A1/COL1A2/COL15A1/COL6A1/COL8A2/COL3A1/COL5A2/COL6A2/COL16A1/COL1A1/COL4A4/ADAMTS3/COL4A2/COL21A1/PLOD2/P4HA3/COL18A1/COL4A1/COL7A1
REACTOME_DISEASES_ASSOCIATED_WITH_O_GLYCOSYLATION_OF_PROTEINS	REACTOME_DISEASES_ASSOCIATED_WITH_O_GLYCOSYLATION_OF_PROTEINS	REACTOME_DISEASES_ASSOCIATED_WITH_O_GLYCOSYLATION_OF_PROTEINS	43	0.605818	1.82203	0.00119617	0.00730431	0.00373821	1302	tags=37%, list=9%, signal=34%	THBS2/SPON1/ADAMTS2/THBS1/ADAMTS1/ADAMTS12/THSD7A/ADAMTS3/SBSPON/ADAMTS5/ADAMTS6/ADAMTSL3/ADAMTS8/THSD4/THSD7B/NOTCH2
RODRIGUES_THYROID_CARCINOMA_DN	RODRIGUES_THYROID_CARCINOMA_DN	RODRIGUES_THYROID_CARCINOMA_DN	43	0.72484	2.18	0.00119617	0.00730431	0.00373821	1759	tags=51%, list=12%, signal=45%	COL8A1/KCNMA1/BNC2/FN1/PHLDB2/THBS1/RNF217/CDC42EP3/ROBO1/THBD/AMIGO2/DMD/ATXN1/MAP2/ST3GAL6/ARHGAP29/CD44/F2RL2/SRGN/DCBLD2/HIVEP2/PMEPA1
SEKI_INFLAMMATORY_RESPONSE_LPS_UP	SEKI_INFLAMMATORY_RESPONSE_LPS_UP	SEKI_INFLAMMATORY_RESPONSE_LPS_UP	43	0.645514	1.94142	0.00119617	0.00730431	0.00373821	2732	tags=65%, list=19%, signal=53%	PRRX1/CCL2/SELE/VCAM1/GADD45B/EGR2/GPR68/EGR3/TLR2/ABCB1/SH3PXD2B/OSMR/CD44/GBP2/FAS/STX11/CCL7/PLK2/TSLP/CXCL10/TNFAIP3/SLC15A3/EGR1/GSAP/ICAM1/PTPRE/BTG1/JDP2
VANHARANTA_UTERINE_FIBROID_DN	VANHARANTA_UTERINE_FIBROID_DN	VANHARANTA_UTERINE_FIBROID_DN	44	0.719873	2.16969	0.00119617	0.00730431	0.00373821	2704	tags=77%, list=19%, signal=63%	ADH1B/ABCA8/C1S/MOXD1/C1R/LTBP1/PTGER3/RARRES2/MDFIC/MS4A4A/GIMAP6/GADD45B/NR3C1/PTCH1/SOX17/HOXA5/ACKR3/CBX7/BCL6/EFHD1/HIVEP2/CITED2/RBP1/TFPI/EGR1/GSAP/KLF2/APOL3/GSTM5/SMAD7/GATA2/NR4A2/NFIB/KLHL2
VERRECCHIA_EARLY_RESPONSE_TO_TGFB1	VERRECCHIA_EARLY_RESPONSE_TO_TGFB1	VERRECCHIA_EARLY_RESPONSE_TO_TGFB1	44	0.701283	2.11366	0.00119617	0.00730431	0.00373821	1668	tags=52%, list=12%, signal=46%	TIMP3/VCAN/IGFBP5/LRRC17/COL6A3/FN1/COL1A2/COL6A1/COL3A1/LAMA4/SPARC/TIMP1/ITGB2/IGFBP3/NID1/SERPINE1/PLAT/RHOQ/CD44/NOTCH2/HSPG2/RHOB/CD59
WP_ALLOGRAFT_REJECTION	WP_ALLOGRAFT_REJECTION	WP_ALLOGRAFT_REJECTION	44	0.757587	2.28336	0.00119617	0.00730431	0.00373821	1806	tags=61%, list=12%, signal=54%	C7/CCL19/CXCL12/COL5A1/AGTR1/CXCL13/VIM/CCL21/LRRK2/C3/BHMT2/PDGFRA/CD86/C1QB/C1QA/ABCB1/C1QC/HLA-DPA1/HLA-DPB1/FAS/CD28/CXCL9/HLA-DRA/HLA-DQA1/HLA-DMB/HLA-DOA/HLA-DQB1
WP_PEPTIDE_GPCRS	WP_PEPTIDE_GPCRS	WP_PEPTIDE_GPCRS	44	0.686642	2.06953	0.00119617	0.00730431	0.00373821	2467	tags=50%, list=17%, signal=42%	EDNRA/ACKR1/AGTR1/FPR3/C3AR1/CCR2/CX3CR1/CCR5/CXCR4/FPR1/CCR1/C5AR1/CCR7/AVPR1A/TACR2/FPR2/BDKRB1/EDNRB/CCR3/NPY1R/BDKRB2/ATP8A1
HOQUE_METHYLATED_IN_CANCER	HOQUE_METHYLATED_IN_CANCER	HOQUE_METHYLATED_IN_CANCER	42	0.63617	1.91128	0.0011976	0.00730431	0.00373821	2209	tags=52%, list=15%, signal=45%	SFRP4/TIMP3/TWIST1/VCAN/SFRP1/TIMP2/APOD/HOXA5/PTGS2/APOC1/CDKN2B/CCND2/CDH13/CADM1/SOCS3/CREBL2/DAB2/EDNRB/PAX5/FABP3/RBP1/HIC1
REACTOME_NCAM_SIGNALING_FOR_NEURITE_OUT_GROWTH	REACTOME_NCAM_SIGNALING_FOR_NEURITE_OUT_GROWTH	REACTOME_NCAM_SIGNALING_FOR_NEURITE_OUT_GROWTH	42	0.656565	1.97256	0.0011976	0.00730431	0.00373821	1335	tags=38%, list=9%, signal=35%	COL5A1/COL6A3/COL6A1/COL3A1/COL5A2/COL6A2/COL4A4/ST8SIA4/COL4A2/CACNB2/FGFR1/COL4A1/FYN/PRNP/NCAM1/GFRA1
TURASHVILI_BREAST_DUCTAL_CARCINOMA_VS_LOBULAR_NORMAL_DN	TURASHVILI_BREAST_DUCTAL_CARCINOMA_VS_LOBULAR_NORMAL_DN	TURASHVILI_BREAST_DUCTAL_CARCINOMA_VS_LOBULAR_NORMAL_DN	42	0.80184	2.40902	0.0011976	0.00730431	0.00373821	1586	tags=71%, list=11%, signal=64%	CNN1/ACTG2/TAGLN/MGP/MYH11/CRISPLD1/SYNPO2/GPM6B/MYLK/SYNM/ADH1B/CRYAB/PI15/SFRP1/GHR/MAMDC2/CAV1/PTN/ID4/GABRP/CFD/ATP1A2/SORBS1/TMEM150C/FAM126A/ATP10D/ANXA1/RCAN1/CADM1/ZBTB16
BERTUCCI_INVASIVE_CARCINOMA_DUCTAL_VS_LOBULAR_DN	BERTUCCI_INVASIVE_CARCINOMA_DUCTAL_VS_LOBULAR_DN	BERTUCCI_INVASIVE_CARCINOMA_DUCTAL_VS_LOBULAR_DN	38	0.761877	2.25141	0.00122399	0.00730431	0.00373821	1505	tags=61%, list=10%, signal=54%	OMD/MRGPRF/FABP4/SPARCL1/SFRP1/MFAP4/TUBB6/CAV1/DPT/ERG/IGF1/PECAM1/TEK/EMCN/VWF/ADCY2/RCSD1/ABCA6/TXNIP/F2R/PIK3CD/PDK4/FOXN3
DUNNE_TARGETS_OF_AML1_MTG8_FUSION_UP	DUNNE_TARGETS_OF_AML1_MTG8_FUSION_UP	DUNNE_TARGETS_OF_AML1_MTG8_FUSION_UP	38	0.720483	2.12909	0.00122399	0.00730431	0.00373821	3365	tags=84%, list=23%, signal=65%	FNBP1/SAMSN1/CMTM3/ALOX5AP/IGFBP7/HSPA6/LAPTM5/CXCR4/ATP2B4/SLA/LST1/LCP1/RNASE2/SRGN/LIN7A/MYO1F/S100A8/CTSG/CST7/RASGRP2/SELPLG/IL6R/PSTPIP1/NKG7/PTGER4/ARL15/BTG1/NUCB2/ATG16L2/ITM2C/ICAM3/C11orf21
HOSHIDA_LIVER_CANCER_LATE_RECURRENCE_UP	HOSHIDA_LIVER_CANCER_LATE_RECURRENCE_UP	HOSHIDA_LIVER_CANCER_LATE_RECURRENCE_UP	38	0.667265	1.97182	0.00122399	0.00730431	0.00373821	2279	tags=63%, list=16%, signal=53%	ITGBL1/CTSK/SNAI2/FRZB/FGL2/LUM/TCF4/SLC8A1/CD48/CPXM1/RGCC/ANXA1/LAMB1/CDH13/AOAH/RASGRP1/CD3D/TACC1/OSBPL1A/MMP14/CD74/TNFAIP3/FAM13A/NKG7
LINDSTEDT_DENDRITIC_CELL_MATURATION_A	LINDSTEDT_DENDRITIC_CELL_MATURATION_A	LINDSTEDT_DENDRITIC_CELL_MATURATION_A	38	0.675788	1.99701	0.00122399	0.00730431	0.00373821	2309	tags=66%, list=16%, signal=55%	TNC/CCL2/INHBA/IL6/CCL8/IL7R/RTN1/CD48/TFEC/ENTPD1/CCL5/TLR2/PLAT/PLEK/STAT4/CREM/FKBP5/CCL4/PLA2G7/GBP1/EDN1/CXCL10/GPR137B/ICAM1/PTGER4
SASAI_RESISTANCE_TO_NEOPLASTIC_TRANSFROMATION	SASAI_RESISTANCE_TO_NEOPLASTIC_TRANSFROMATION	SASAI_RESISTANCE_TO_NEOPLASTIC_TRANSFROMATION	38	0.792946	2.34322	0.00122399	0.00730431	0.00373821	1944	tags=76%, list=13%, signal=66%	TAGLN/FBN1/CXCL12/BGN/TGFB1I1/PCOLCE/FSTL1/LTBP2/FBLN5/SDC2/FBLN2/COL5A2/ADAMTS1/ID4/PDGFRB/COL1A1/TGFB3/SLC16A7/VLDLR/PLOD2/CSRP1/IL6ST/GBP2/RGS10/MMP11/LAMB2/COL5A3/ST3GAL5/EDN1
TONKS_TARGETS_OF_RUNX1_RUNX1T1_FUSION_GRANULOCYTE_UP	TONKS_TARGETS_OF_RUNX1_RUNX1T1_FUSION_GRANULOCYTE_UP	TONKS_TARGETS_OF_RUNX1_RUNX1T1_FUSION_GRANULOCYTE_UP	38	0.598678	1.76914	0.00122399	0.00730431	0.00373821	2330	tags=55%, list=16%, signal=46%	FHL1/MEIS1/JAM3/CD200/MEF2C/ANGPT1/ROBO1/KANK2/BCAT1/NUDT11/IFI16/GNAI1/TIE1/F2R/NPR3/MACF1/SOCS2/MTSS1/ARID5B/CDK17/HSPB1
WIERENGA_STAT5A_TARGETS_GROUP2	WIERENGA_STAT5A_TARGETS_GROUP2	WIERENGA_STAT5A_TARGETS_GROUP2	38	0.694542	2.05243	0.00122399	0.00730431	0.00373821	2906	tags=79%, list=20%, signal=63%	CCL2/OLR1/COL6A1/RNF217/FPR3/ANTXR2/IL7R/GADD45B/CLEC4A/GPR65/SPP1/CCL5/EMP1/GABARAPL1/ABCA1/PLAU/CCR7/RGS1/CD83/STAP1/SOCS2/PHTF2/CXCL10/KLF2/BTG2/LAMP3/NFIL3/CCL22/BHLHE40/TRAF1
WILCOX_RESPONSE_TO_PROGESTERONE_DN	WILCOX_RESPONSE_TO_PROGESTERONE_DN	WILCOX_RESPONSE_TO_PROGESTERONE_DN	38	0.827245	2.44458	0.00122399	0.00730431	0.00373821	1431	tags=68%, list=10%, signal=62%	MGP/COL11A1/MYL9/MMP2/DES/INHBA/IGFBP5/FN1/COX7A1/THBS1/COL1A2/COL6A1/COL8A2/COL5A2/COL16A1/COL1A1/FRMD4A/PECAM1/CLIC4/IGFBP3/ATP2B4/PLAU/DST/LOXL2/IGF1R/MICAL2
WOOD_EBV_EBNA1_TARGETS_DN	WOOD_EBV_EBNA1_TARGETS_DN	WOOD_EBV_EBNA1_TARGETS_DN	38	0.653941	1.93245	0.00122399	0.00730431	0.00373821	1781	tags=42%, list=12%, signal=37%	SPOCK1/MFAP5/MYLK/AKAP12/GPNMB/CLEC2B/EPB41L3/TGFBI/SLC16A7/RGS2/TPM1/PTGS2/MACF1/ADAP2/SPHK1/S100A8
WP_COMPLEMENT_AND_COAGULATION_CASCADES	WP_COMPLEMENT_AND_COAGULATION_CASCADES	WP_COMPLEMENT_AND_COAGULATION_CASCADES	38	0.723594	2.13828	0.00122399	0.00730431	0.00373821	1683	tags=61%, list=12%, signal=54%	C7/C1S/C1R/SERPING1/CFH/CFD/C3/C3AR1/CR1/THBD/VWF/C1QB/SERPINE1/F8/C1QA/C5AR1/PLAT/F2R/C1QC/PLAU/CR2/PROS1/BDKRB1
WP_TGFBETA_RECEPTOR_SIGNALLING_IN_SKELETAL_DYSPLASIAS	WP_TGFBETA_RECEPTOR_SIGNALLING_IN_SKELETAL_DYSPLASIAS	WP_TGFBETA_RECEPTOR_SIGNALLING_IN_SKELETAL_DYSPLASIAS	38	0.655949	1.93838	0.00122399	0.00730431	0.00373821	1911	tags=45%, list=13%, signal=39%	FBN1/INHBA/ZEB2/LTBP1/SMAD9/THBS1/ZNF423/LEF1/SPP1/SERPINE1/RUNX2/ENG/TGFBR1/TGFBR3/NOG/FST/TGFBR2
AMIT_SERUM_RESPONSE_60_MCF10A	AMIT_SERUM_RESPONSE_60_MCF10A	AMIT_SERUM_RESPONSE_60_MCF10A	41	0.633412	1.88644	0.00122549	0.00730431	0.00373821	3082	tags=76%, list=21%, signal=60%	GAS1/TNC/VGLL3/INHBA/FN1/CYBRD1/MAFB/CALD1/EGR3/PTGS2/KLF7/TCEAL1/RCAN1/RHOB/IRS2/PLK2/PNRC1/ELL2/TNFAIP3/EGR1/PTGER4/MBNL2/MAP3K8/NR4A2/SGK1/MAGED2/STK38L/BHLHE40/BMP1/ETS2/PDLIM5
BEIER_GLIOMA_STEM_CELL_DN	BEIER_GLIOMA_STEM_CELL_DN	BEIER_GLIOMA_STEM_CELL_DN	40	0.61727	1.8271	0.00122549	0.00730431	0.00373821	3442	tags=68%, list=24%, signal=52%	TCEAL7/GPNMB/TIMP2/LRCH2/BASP1/IGFBP3/LAPTM5/KLF7/HLA-DPA1/HLA-DRA/HLA-DQA1/HLA-DMB/NXPE3/HLA-DQB1/CD74/SNX21/BCL2L2/EIF4E3/HNMT/DUSP3/FAM167A/KIAA0930/SOS2/DTWD1/GLTP/IFIT5/CUEDC1
CORRE_MULTIPLE_MYELOMA_DN	CORRE_MULTIPLE_MYELOMA_DN	CORRE_MULTIPLE_MYELOMA_DN	40	0.733663	2.17162	0.00122549	0.00730431	0.00373821	1375	tags=62%, list=10%, signal=57%	GAS1/FBLN1/COL11A1/COLEC12/CXCL12/MEOX2/CH25H/SETBP1/MAMDC2/OLFML3/LAMA2/IGF1/TMEM119/HS3ST3B1/LPAR1/PLCL1/MAF/FZD1/SLC1A3/LAPTM5/SULF2/NLGN4X/NPR3/PENK/LIN7A
CROONQUIST_STROMAL_STIMULATION_UP	CROONQUIST_STROMAL_STIMULATION_UP	CROONQUIST_STROMAL_STIMULATION_UP	41	0.791498	2.35726	0.00122549	0.00730431	0.00373821	1889	tags=78%, list=13%, signal=68%	THBS2/SULF1/ACTA2/VCAN/LOX/TPM2/COL6A3/COL1A2/COL6A1/LAMA4/LUM/IL6/SPARC/TGFBI/NUPR1/OLFM1/IGFBP4/BASP1/IGFBP3/IGFBP7/SERPINE1/TSC22D3/RGS2/SMARCD3/CCL4/MICAL2/TGM2/GUCY1A2/NNMT/DUSP1/NOTCH3/MYOF
DELASERNA_MYOD_TARGETS_DN	DELASERNA_MYOD_TARGETS_DN	DELASERNA_MYOD_TARGETS_DN	41	0.682362	2.03223	0.00122549	0.00730431	0.00373821	1582	tags=51%, list=11%, signal=46%	COL11A1/CXCL12/MMP2/SLIT2/S1PR3/POSTN/SDC2/MS4A4A/TGFBI/BASP1/PDE4B/THBD/FZD1/GAPT/SYNPO/RBPMS/SERPINB9/VASN/GBP2/CAPN6/DPYSL2
JOSEPH_RESPONSE_TO_SODIUM_BUTYRATE_DN	JOSEPH_RESPONSE_TO_SODIUM_BUTYRATE_DN	JOSEPH_RESPONSE_TO_SODIUM_BUTYRATE_DN	41	0.675437	2.0116	0.00122549	0.00730431	0.00373821	1432	tags=39%, list=10%, signal=35%	C7/THBS4/TIMP3/CDH11/COL6A3/FSTL1/IL6/A2M/THSD7A/AQP1/ALPK2/IL11/EMP3/ELK3/PYGL/HSPG2
LI_WILMS_TUMOR_VS_FETAL_KIDNEY_2_DN	LI_WILMS_TUMOR_VS_FETAL_KIDNEY_2_DN	LI_WILMS_TUMOR_VS_FETAL_KIDNEY_2_DN	40	0.735597	2.17734	0.00122549	0.00730431	0.00373821	2105	tags=68%, list=15%, signal=58%	DDR2/TIMP3/CDH11/COL5A1/INHBA/IGFBP5/FRZB/THBS1/PMP22/GNG11/ANGPT1/IGFBP6/FZD1/COL4A2/SPP1/SEMA3C/COL4A1/IGF1R/GATA3/TGFBR3/ITGAV/DAB2/APOE/TGFBR2/KLF10/CDH6/AGT
LINDVALL_IMMORTALIZED_BY_TERT_UP	LINDVALL_IMMORTALIZED_BY_TERT_UP	LINDVALL_IMMORTALIZED_BY_TERT_UP	40	0.691665	2.04731	0.00122549	0.00730431	0.00373821	2147	tags=65%, list=15%, signal=55%	EFEMP1/PGM5/RNF150/COL15A1/CALD1/ADAMTS1/LUM/A2M/TMTC1/PDE5A/FRMD4A/IGFBP7/ELOVL5/UCHL1/FOXF2/FZD7/MKX/RGS10/APCDD1/CITED2/PTGS1/TSPAN5/ARMC9/EHD3/TSHZ1/RILPL2
NADLER_OBESITY_UP	NADLER_OBESITY_UP	NADLER_OBESITY_UP	40	0.730761	2.16303	0.00122549	0.00730431	0.00373821	2125	tags=62%, list=15%, signal=53%	SERPINF1/BGN/CTSK/CRYAB/POSTN/FBLN2/MRC1/COL1A1/FLNA/FCGR2A/BASP1/CD53/ALOX5AP/HCLS1/C1QB/LAPTM5/FCER1G/PEA15/CSF1R/DUSP1/MFGE8/SELPLG/CCL23/TPM4/LGMN
PID_ENDOTHELIN_PATHWAY	PID_ENDOTHELIN_PATHWAY	PID_ENDOTHELIN_PATHWAY	40	0.60914	1.80304	0.00122549	0.00730431	0.00373821	2607	tags=50%, list=18%, signal=41%	EDNRA/COL1A2/COL3A1/PRKCB/CYSLTR1/ADCY2/GNAL/GNAI1/GNA14/PRKCH/TRPC6/ADCY9/EDNRB/ADCY7/ADCY4/EDN1/GNA15/JAK2/PRKCQ/PRKCA
PLASARI_TGFB1_SIGNALING_VIA_NFIC_10HR_UP	PLASARI_TGFB1_SIGNALING_VIA_NFIC_10HR_UP	PLASARI_TGFB1_SIGNALING_VIA_NFIC_10HR_UP	40	0.724852	2.14554	0.00122549	0.00730431	0.00373821	2338	tags=68%, list=16%, signal=57%	FGF7/MYH11/GPM6B/EPHA7/SPARCL1/C1S/RGS4/OLR1/NREP/VCAM1/ITGA1/CPXM1/PLEKHH2/NRN1/SEMA3C/RGS5/PDK4/FAS/GVINP1/EPHA4/SLMAP/STEAP2/IFI44/IL18RAP/CHODL/PARM1/PCSK5
RAMASWAMY_METASTASIS_DN	RAMASWAMY_METASTASIS_DN	RAMASWAMY_METASTASIS_DN	40	0.648525	1.91961	0.00122549	0.00730431	0.00373821	2102	tags=42%, list=15%, signal=36%	GREM1/CNN1/ACTG2/MYH11/MYLK/MAP1B/PTN/PLP1/NR2F2/RAB30/ASPA/HLA-DPB1/ROR1/CA12/CPM/MAOB/RORB
RICKMAN_HEAD_AND_NECK_CANCER_F	RICKMAN_HEAD_AND_NECK_CANCER_F	RICKMAN_HEAD_AND_NECK_CANCER_F	40	0.802637	2.37578	0.00122549	0.00730431	0.00373821	1590	tags=57%, list=11%, signal=51%	CYP1B1/CHRDL1/ZFPM2/THBS4/SYNPO2/NEXN/DCLK1/ANK2/FHL1/ABCA8/PTGIS/DES/TPM2/CASQ2/IGF1/APOD/SMPX/ACTC1/MYOT/TPM1/PDK4/PKIA/HSPB3
VANASSE_BCL2_TARGETS_DN	VANASSE_BCL2_TARGETS_DN	VANASSE_BCL2_TARGETS_DN	40	0.617562	1.82796	0.00122549	0.00730431	0.00373821	1794	tags=42%, list=12%, signal=37%	COL5A1/FN1/F13A1/PLXNC1/TRPS1/CMTM3/CD1D/IFI16/CCR1/ACKR3/BCL2/HCST/CR2/CCND2/PTPN22/PLA2G7/CTSG
WIEDERSCHAIN_TARGETS_OF_BMI1_AND_PCGF2	WIEDERSCHAIN_TARGETS_OF_BMI1_AND_PCGF2	WIEDERSCHAIN_TARGETS_OF_BMI1_AND_PCGF2	40	0.712196	2.10808	0.00122549	0.00730431	0.00373821	2000	tags=60%, list=14%, signal=52%	CCDC80/TIMP3/COL5A1/INHBA/CRISPLD2/MAP1B/CAV1/AXL/IL7R/ADAM19/TEK/PTHLH/PAPPA/ITGA4/PLAT/TPM1/NAV1/KCNN3/MICAL2/FAM43A/MYOF/PODXL/EDN1/ABLIM3
WINTER_HYPOXIA_DN	WINTER_HYPOXIA_DN	WINTER_HYPOXIA_DN	41	0.802936	2.39132	0.00122549	0.00730431	0.00373821	2549	tags=93%, list=18%, signal=77%	SYNPO2/CCL19/FRZB/FBLN5/SYNE1/CELF2/EVI2A/FLI1/GIMAP7/ARHGEF6/CD48/EVI2B/GYPC/PTPRC/DOCK2/ANKRD44/ITM2A/TLR7/ZSCAN18/GIMAP1/ABCB1/KLHDC1/LMO2/BCL2/IL16/ICAM2/RGS5/NCKAP1L/ENPP2/CD28/ATM/IKZF1/ITGB2-AS1/PARM1/PBXIP1/ISCU/ATP8A1/ARL6IP5
WP_LUNG_FIBROSIS	WP_LUNG_FIBROSIS	WP_LUNG_FIBROSIS	41	0.714839	2.12895	0.00122549	0.00730431	0.00373821	2514	tags=63%, list=17%, signal=53%	GREM1/FGF7/CCL11/CCL2/MMP2/IL6/PTX3/IGF1/FGF2/CCR2/TIMP1/SPP1/HGF/CCL5/PLAU/CCL4/MMP9/EDN1/CCR3/FAM13A/HMOX1/ELN/FGF1/SMAD7/MT2A/CMA1
BOSCO_INTERFERON_INDUCED_ANTIVIRAL_MODULE	BOSCO_INTERFERON_INDUCED_ANTIVIRAL_MODULE	BOSCO_INTERFERON_INDUCED_ANTIVIRAL_MODULE	39	0.61354	1.8099	0.00122699	0.00730431	0.00373821	3517	tags=79%, list=24%, signal=60%	CCL2/P2RY14/MS4A6A/TRIM22/ITGA4/APOBEC3G/SLAMF7/IFI44L/TTYH2/IFIT1/CD274/HERC5/XAF1/ST3GAL5/IFI44/STAT2/IFIT3/SAMD9L/LILRB1/LAMP3/CD80/SDC3/SLC39A8/NOD1/MYO1G/TNFSF10/IFITM3/PRAF2/IFIT5/RIN2/LAT
BURTON_ADIPOGENESIS_7	BURTON_ADIPOGENESIS_7	BURTON_ADIPOGENESIS_7	39	0.671489	1.98084	0.00122699	0.00730431	0.00373821	2056	tags=56%, list=14%, signal=49%	FBN1/CPE/TIMP2/S1PR3/THY1/FBLN2/TGFBI/VCAM1/TMEM45A/PBX3/SERPINE2/TIMP1/RHOJ/SYNPO/ACTN1/IL6ST/CD44/VAMP5/PROS1/PTGS1/TPM4/RBP1
CROMER_TUMORIGENESIS_UP	CROMER_TUMORIGENESIS_UP	CROMER_TUMORIGENESIS_UP	39	0.747845	2.20609	0.00122699	0.00730431	0.00373821	1551	tags=64%, list=11%, signal=57%	FAP/TNC/COL11A1/FN1/COL1A2/POSTN/COL3A1/THY1/COL5A2/LUM/PDPN/IL6/SPARC/LRRC15/SLC2A3/MFAP2/COL4A2/PXDN/SPP1/SERPINE1/UCHL1/ACTN1/PLAU/MMP11/MMP9
DEMAGALHAES_AGING_UP	DEMAGALHAES_AGING_UP	DEMAGALHAES_AGING_UP	39	0.736639	2.17303	0.00122699	0.00730431	0.00373821	2183	tags=67%, list=15%, signal=57%	EFEMP1/DCLK1/GPNMB/SERPING1/FCGR2B/IL33/APOD/C3/CLIC4/FCGR2A/MPEG1/VWF/MSN/SPP1/C1QB/LAPTM5/C1QA/TXNIP/C1QC/HCST/GBP2/S100A4/RASA3/ANXA5/LITAF/NPC2
GRAHAM_NORMAL_QUIESCENT_VS_NORMAL_DIVIDING_UP	GRAHAM_NORMAL_QUIESCENT_VS_NORMAL_DIVIDING_UP	GRAHAM_NORMAL_QUIESCENT_VS_NORMAL_DIVIDING_UP	39	0.696133	2.05354	0.00122699	0.00730431	0.00373821	2091	tags=62%, list=14%, signal=53%	CCL19/INHBA/TGFB1I1/EVI2A/CXCL13/FNBP1/GLIPR1/TNFSF4/SVIL/PTPRC/PCDH9/ALOX5/EMP1/RBPMS/PTGS2/DST/CYTIP/GBP2/STAT4/CREM/TPBG/HLX/CXCL10/TFPI
ISSAEVA_MLL2_TARGETS	ISSAEVA_MLL2_TARGETS	ISSAEVA_MLL2_TARGETS	39	0.609576	1.7982	0.00122699	0.00730431	0.00373821	2942	tags=62%, list=20%, signal=49%	FHL1/COL5A1/FSTL1/LOXL1/PCDH7/A2M/AXL/MEOX1/IGFBP6/C5AR1/PLAU/NPR3/LOXL2/GSN/CADM1/HSPB3/AHNAK/FABP3/CSPG4/SLCO3A1/CRIP2/PPP2R2B/ALCAM/DENND3
LINDGREN_BLADDER_CANCER_HIGH_RECURRENCE	LINDGREN_BLADDER_CANCER_HIGH_RECURRENCE	LINDGREN_BLADDER_CANCER_HIGH_RECURRENCE	39	0.8124	2.39652	0.00122699	0.00730431	0.00373821	1950	tags=77%, list=13%, signal=67%	PRRX1/MGP/ABI3BP/MYL9/MYLK/AEBP1/VCAN/COL1A2/NRP2/COL5A2/LAMA4/NID2/LGALS1/SPARC/VCAM1/IL7R/ADAM19/MCAM/MSN/PAPPA/COL4A2/CSRP1/ANXA6/COL18A1/FYN/MYADM/MICAL2/HTRA3/MOB3A/SERPINH1
ROY_WOUND_BLOOD_VESSEL_UP	ROY_WOUND_BLOOD_VESSEL_UP	ROY_WOUND_BLOOD_VESSEL_UP	39	0.797183	2.35163	0.00122699	0.00730431	0.00373821	1932	tags=82%, list=13%, signal=71%	SULF1/VCAN/ANGPTL2/KCNJ8/RAB31/POSTN/FBXL7/COL3A1/THY1/COL5A2/NID2/NRP1/LUM/CHN1/MCTP1/TIMP1/HEG1/STOM/CDH5/ANXA6/COL4A1/PCDH17/PEA15/PLAU/CYFIP2/S100A4/SLCO2A1/PLXDC1/SGCB/XAF1/COL5A3/GBP1
SEITZ_NEOPLASTIC_TRANSFORMATION_BY_8P_DELETION_UP	SEITZ_NEOPLASTIC_TRANSFORMATION_BY_8P_DELETION_UP	SEITZ_NEOPLASTIC_TRANSFORMATION_BY_8P_DELETION_UP	39	0.663222	1.95646	0.00122699	0.00730431	0.00373821	2073	tags=62%, list=14%, signal=53%	SPOCK1/TIMP3/BCHE/CH25H/SLIT2/CRISPLD2/ALDH1A3/COL1A2/NR2F1/PTN/IGFBP6/PRR16/EVI2B/TLR4/CCL5/IFIT2/IFI44L/SEMA3A/IFIT1/HERC5/GBP1/IFI44/CXCL10/IFIT3
TONKS_TARGETS_OF_RUNX1_RUNX1T1_FUSION_MONOCYTE_DN	TONKS_TARGETS_OF_RUNX1_RUNX1T1_FUSION_MONOCYTE_DN	TONKS_TARGETS_OF_RUNX1_RUNX1T1_FUSION_MONOCYTE_DN	39	0.767265	2.26338	0.00122699	0.00730431	0.00373821	2566	tags=79%, list=18%, signal=66%	CYP1B1/PTGER3/SDC2/P2RY14/FGL2/CPA3/PLXNC1/ARL4C/CLC/ENTPD1/ST8SIA4/LDLRAD4/RGS2/UTRN/GPR171/S100B/ADAMDEC1/PTPN22/HIP1/HDC/KAT2B/CD1C/HLA-DQB1/LTB/SMARCA2/GM2A/STK17B/BTG2/PDE4A/RNF24/NR4A2
YAMASHITA_METHYLATED_IN_PROSTATE_CANCER	YAMASHITA_METHYLATED_IN_PROSTATE_CANCER	YAMASHITA_METHYLATED_IN_PROSTATE_CANCER	39	0.706501	2.08413	0.00122699	0.00730431	0.00373821	2420	tags=62%, list=17%, signal=51%	TAGLN/AEBP1/IGFBP5/GPNMB/EBF1/SPARC/HSPA2/COL1A1/MMP13/SPP1/SERPINE1/C16orf54/ACKR3/RBP7/HEPH/CCL7/DPEP2/S100A8/DYSF/GAS6/TFPI/IFITM1/PTGES/RGS17
BLANCO_MELO_COVID19_BRONCHIAL_EPITHELIAL_CELLS_SARS_COV_2_INFECTION_DN	BLANCO_MELO_COVID19_BRONCHIAL_EPITHELIAL_CELLS_SARS_COV_2_INFECTION_DN	BLANCO_MELO_COVID19_BRONCHIAL_EPITHELIAL_CELLS_SARS_COV_2_INFECTION_DN	36	0.692369	2.02822	0.00123153	0.00730431	0.00373821	1808	tags=61%, list=13%, signal=54%	STON1/MYLK/GPNMB/MN1/PCDH7/PTPRZ1/MXRA5/PDE5A/CD86/THBD/MAF/NID1/TSC22D3/PBX1/RAB30/PDK4/METTL7A/PROS1/OLFML2A/EPHA4/GULP1/IRF2BPL
CHIARADONNA_NEOPLASTIC_TRANSFORMATION_KRAS_CDC25_DN	CHIARADONNA_NEOPLASTIC_TRANSFORMATION_KRAS_CDC25_DN	CHIARADONNA_NEOPLASTIC_TRANSFORMATION_KRAS_CDC25_DN	36	0.769369	2.25379	0.00123153	0.00730431	0.00373821	1688	tags=64%, list=12%, signal=57%	CCDC80/CYP1B1/MGP/TNC/CXCL12/LOX/LTBP2/LOXL1/LAMA4/PTX3/VCAM1/C3/CDO1/IL1R1/LXN/NID1/OSMR/PTGS2/PDK4/FAS/PROS1/IL11RA/CRTAP
EBAUER_MYOGENIC_TARGETS_OF_PAX3_FOXO1_FUSION	EBAUER_MYOGENIC_TARGETS_OF_PAX3_FOXO1_FUSION	EBAUER_MYOGENIC_TARGETS_OF_PAX3_FOXO1_FUSION	36	0.782159	2.29125	0.00123153	0.00730431	0.00373821	2000	tags=58%, list=14%, signal=50%	TAGLN/AEBP1/FHL1/ACTA2/CRYAB/DES/COL6A3/SGCD/CASQ2/MEF2C/PALMD/SMPX/MRAS/TPM1/UTRN/MACF1/LDB3/ITGB1BP2/MTSS1/CXCL10/ABLIM3
MCDOWELL_ACUTE_LUNG_INJURY_DN	MCDOWELL_ACUTE_LUNG_INJURY_DN	MCDOWELL_ACUTE_LUNG_INJURY_DN	36	0.666826	1.9534	0.00123153	0.00730431	0.00373821	2429	tags=58%, list=17%, signal=49%	ANTXR1/CXCL12/ADH1B/FHL1/MEOX2/CAV1/NRP1/EPB41L3/APLNR/PDE4DIP/ICAM2/HEY1/CDH13/CLEC10A/ACVRL1/THBS3/RBP1/CHST2/LTBP4/FGF1/NFIX
MEBARKI_HCC_PROGENITOR_WNT_UP_CTNNB1_DEPENDENT_BLOCKED_BY_FZD8CRD	MEBARKI_HCC_PROGENITOR_WNT_UP_CTNNB1_DEPENDENT_BLOCKED_BY_FZD8CRD	MEBARKI_HCC_PROGENITOR_WNT_UP_CTNNB1_DEPENDENT_BLOCKED_BY_FZD8CRD	36	0.733542	2.14883	0.00123153	0.00730431	0.00373821	1235	tags=58%, list=9%, signal=53%	TYRP1/PI15/IGFBP5/CRISPLD2/PRICKLE2/COL3A1/SRPX2/COL5A2/DPT/LUM/NR2F1-AS1/IL1R1/RBM24/LEF1/SLC1A3/SERPINE1/SEMA3C/EPYC/LCP1/ZNF503/RGCC
PID_CD8_TCR_PATHWAY	PID_CD8_TCR_PATHWAY	PID_CD8_TCR_PATHWAY	36	0.635562	1.86181	0.00123153	0.00730431	0.00373821	2832	tags=61%, list=20%, signal=49%	PRKCB/CD86/PTPRC/LCP2/FYN/CD8A/CD28/RASGRP1/CD3D/RASGRP2/RASSF5/VAV1/CD3G/CD80/PAG1/LCK/PRKCQ/MAP3K8/CD247/PRKCA/RAP1A/IKBKB
PID_FCER1_PATHWAY	PID_FCER1_PATHWAY	PID_FCER1_PATHWAY	36	0.672116	1.96889	0.00123153	0.00730431	0.00373821	2014	tags=53%, list=14%, signal=46%	FCGR2B/WIPF1/PRKCB/FCER1A/LCP2/HCLS1/S1PR1/FCER1G/PTPN13/FYN/BTK/ITK/LAT2/MS4A2/SPHK1/DUSP1/FER/VAV1/PIK3R1
POMEROY_MEDULLOBLASTOMA_DESMOPLASIC_VS_CLASSIC_DN	POMEROY_MEDULLOBLASTOMA_DESMOPLASIC_VS_CLASSIC_DN	POMEROY_MEDULLOBLASTOMA_DESMOPLASIC_VS_CLASSIC_DN	36	0.802874	2.35193	0.00123153	0.00730431	0.00373821	1288	tags=56%, list=9%, signal=51%	MGP/VCAN/C1S/IGFBP5/CFH/ALDH1A3/SCG5/COL1A2/LTBP2/COL3A1/APOD/TCF4/PBX3/COL1A1/NID1/PTCH1/CXCR4/UCHL1/BCL2/LAMC1
REACTOME_CHONDROITIN_SULFATE_DERMATAN_SULFATE_METABOLISM	REACTOME_CHONDROITIN_SULFATE_DERMATAN_SULFATE_METABOLISM	REACTOME_CHONDROITIN_SULFATE_DERMATAN_SULFATE_METABOLISM	36	0.716563	2.0991	0.00123153	0.00730431	0.00373821	2755	tags=69%, list=19%, signal=56%	DCN/BGN/GPC6/VCAN/SDC2/CSGALNACT1/DSEL/DSE/CSGALNACT2/CHST15/CHSY3/CHST11/XYLT1/ARSB/HSPG2/UST/CHST7/IDS/CHSY1/CHST3/CSPG4/GPC4/SDC3/CHST12/CHST14
SCHAEFFER_PROSTATE_DEVELOPMENT_12HR_DN	SCHAEFFER_PROSTATE_DEVELOPMENT_12HR_DN	SCHAEFFER_PROSTATE_DEVELOPMENT_12HR_DN	36	0.65007	1.90431	0.00123153	0.00730431	0.00373821	1043	tags=36%, list=7%, signal=34%	COL8A1/PRRX1/CXCL12/INHBA/MXRA7/TGFBI/NUAK1/OLFM1/IGFBP4/BASP1/AMPH/GNA14/PLAT
VILIMAS_NOTCH1_TARGETS_UP	VILIMAS_NOTCH1_TARGETS_UP	VILIMAS_NOTCH1_TARGETS_UP	36	0.732833	2.14676	0.00123153	0.00730431	0.00373821	3517	tags=89%, list=24%, signal=67%	THY1/CD69/CD86/IL10RA/TOX/EGR2/CCL5/BCL2A1/TRAT1/CCR7/CD2/HEY1/GATA3/CD83/CD28/CD3D/NOTCH3/CD74/EGR1/P2RY10/CD3G/ICAM1/GZMA/CD80/LCK/NFATC1/TRAF1/DTX1/CX3CL1/NFKBIA/JUNB/LAT
WP_TGFBETA_RECEPTOR_SIGNALING	WP_TGFBETA_RECEPTOR_SIGNALING	WP_TGFBETA_RECEPTOR_SIGNALING	36	0.641676	1.87972	0.00123153	0.00730431	0.00373821	1911	tags=44%, list=13%, signal=39%	INHBA/ZEB2/LTBP1/SMAD9/THBS1/ZNF423/LEF1/SPP1/SERPINE1/RUNX2/ENG/TGFBR1/TGFBR3/NOG/FST/TGFBR2
CHARAFE_BREAST_CANCER_BASAL_VS_MESENCHYMAL_DN	CHARAFE_BREAST_CANCER_BASAL_VS_MESENCHYMAL_DN	CHARAFE_BREAST_CANCER_BASAL_VS_MESENCHYMAL_DN	37	0.775374	2.27744	0.00123457	0.00730431	0.00373821	2199	tags=78%, list=15%, signal=67%	GFPT2/ZCCHC24/MAP1B/ADAMTS12/COL6A2/GNG11/FLNC/NUAK1/MMP16/SCG2/RBM24/ALPK2/BCAT1/TTC28/IL11/CMTM3/UTRN/LOXL2/SEMA3A/ARHGEF40/SH2B3/TRIO/EDIL3/GULP1/CD99/ARNT2/FZD2/KLF2/MB21D2
JOHNSTONE_PARVB_TARGETS_1_DN	JOHNSTONE_PARVB_TARGETS_1_DN	JOHNSTONE_PARVB_TARGETS_1_DN	37	0.701406	2.06018	0.00123457	0.00730431	0.00373821	3233	tags=76%, list=22%, signal=59%	TNC/BICC1/COL6A3/PTN/DSE/GPX8/MCTP1/SLC16A7/QKI/ETV1/RBMS1/ATP10D/LIFR/ZC2HC1A/SHC3/LIMCH1/STEAP1/LNPEP/STC1/PTGER4/WDFY3/KHDRBS3/PPP2R5C/CTSB/DMXL1/RBPJ/C5orf24/DNAJB14
KHETCHOUMIAN_TRIM24_TARGETS_UP	KHETCHOUMIAN_TRIM24_TARGETS_UP	KHETCHOUMIAN_TRIM24_TARGETS_UP	37	0.711073	2.08858	0.00123457	0.00730431	0.00373821	2641	tags=78%, list=18%, signal=64%	COL1A2/SAMD4A/LGALS1/SPARC/VIM/VCAM1/COL1A1/CYBB/COL4A2/SPP1/SERPINE1/LAPTM5/RAI14/EMP1/COL4A1/CD44/HCK/CDKN2B/TGM2/ITGAV/TGFBR2/RBP1/ITGAL/EGR1/ICAM1/BTG2/FGFR2/CASP1/CD38
KIM_GERMINAL_CENTER_T_HELPER_UP	KIM_GERMINAL_CENTER_T_HELPER_UP	KIM_GERMINAL_CENTER_T_HELPER_UP	37	0.6783	1.99232	0.00123457	0.00730431	0.00373821	2798	tags=68%, list=19%, signal=55%	MYH10/CXCL13/GIMAP4/ST8SIA4/TOX/KLHL6/CD84/EGR2/ETS1/PRKACB/AP1S2/CHI3L2/OSTM1/LPP/BCL6/AMPD3/PTPN14/CREBL2/SH2D1A/PPP3CB/ZMAT3/PITPNC1/DNAJB6/CASD1/MAN1A1
MCMURRAY_TP53_HRAS_COOPERATION_RESPONSE_DN	MCMURRAY_TP53_HRAS_COOPERATION_RESPONSE_DN	MCMURRAY_TP53_HRAS_COOPERATION_RESPONSE_DN	37	0.65605	1.92696	0.00123457	0.00730431	0.00373821	2058	tags=46%, list=14%, signal=40%	SFRP2/PLXDC2/PRKD1/DIXDC1/PRKG1/ID4/RAI2/NBEA/MCAM/ARHGAP24/ABCA1/FHOD3/SATB1/FAS/HEY2/NOTCH3/PARD6G
MOLENAAR_TARGETS_OF_CCND1_AND_CDK4_UP	MOLENAAR_TARGETS_OF_CCND1_AND_CDK4_UP	MOLENAAR_TARGETS_OF_CCND1_AND_CDK4_UP	37	0.668451	1.96339	0.00123457	0.00730431	0.00373821	2564	tags=57%, list=18%, signal=47%	C7/FGF7/RBMS3/SCG5/ARMCX1/ZNF423/MAGI2/STOM/TMEM204/KLHDC1/RGS2/UTRN/FZD7/SATB1/ENPP2/CPEB1/RUFY3/TP53INP1/LINC00847/ZNF610/ZNF462
NAKAMURA_ADIPOGENESIS_EARLY_UP	NAKAMURA_ADIPOGENESIS_EARLY_UP	NAKAMURA_ADIPOGENESIS_EARLY_UP	37	0.748912	2.19972	0.00123457	0.00730431	0.00373821	2529	tags=70%, list=18%, signal=58%	GAS1/COL8A1/SNAI2/COL6A3/CYBRD1/S1PR3/PDE10A/IL1R1/GADD45B/WASF3/SMIM3/NID1/ELK3/FYN/ABCA1/MYADM/LIFR/TGFBR3/PDE4D/IRS2/GM2A/PIK3R1/FOXO1/NFIL3/CEBPD/ABL1
REACTOME_ION_HOMEOSTASIS	REACTOME_ION_HOMEOSTASIS	REACTOME_ION_HOMEOSTASIS	37	0.641694	1.8848	0.00123457	0.00730431	0.00373821	2032	tags=35%, list=14%, signal=30%	PLN/TRPC1/CASQ2/FXYD6/CLIC2/SLC8A1/ITPR1/ATP1A2/ATP2B4/RYR3/ABCC9/ITPR2/RYR2
TAVOR_CEBPA_TARGETS_UP	TAVOR_CEBPA_TARGETS_UP	TAVOR_CEBPA_TARGETS_UP	37	0.629075	1.84773	0.00123457	0.00730431	0.00373821	2451	tags=62%, list=17%, signal=52%	SERPINF1/AKAP12/RAB31/KCNMB1/PTX3/GLIPR1/C3AR1/PTPRC/CXCR4/RGS2/BCL2A1/LST1/ANXA1/CCND2/SERPINI1/VCL/GBP1/LITAF/ACSL1/BTG2/EXTL2/HMOX1/NFIL3
WORSCHECH_TUMOR_REJECTION_UP	WORSCHECH_TUMOR_REJECTION_UP	WORSCHECH_TUMOR_REJECTION_UP	37	0.611717	1.79675	0.00123457	0.00730431	0.00373821	2681	tags=59%, list=19%, signal=49%	CCL11/ACKR1/MSR1/CCL8/IL7R/TAGAP/TLR4/IFI16/CCL5/BCL2A1/ITK/CLEC10A/KLRD1/CCL23/STAT2/LILRB4/TNFSF11/IFITM1/LCK/TNFRSF1B/CCL22/IL4I1
WP_CARDIAC_PROGENITOR_DIFFERENTIATION	WP_CARDIAC_PROGENITOR_DIFFERENTIATION	WP_CARDIAC_PROGENITOR_DIFFERENTIATION	37	0.651453	1.91346	0.00123457	0.00730431	0.00373821	1699	tags=41%, list=12%, signal=36%	INHBA/THY1/IGF1/MEF2C/FGF2/KIT/ACTC1/ISL1/PDGFRA/ROR2/CXCR4/SOX17/NCAM1/NOG/KDR
ZHENG_GLIOBLASTOMA_PLASTICITY_DN	ZHENG_GLIOBLASTOMA_PLASTICITY_DN	ZHENG_GLIOBLASTOMA_PLASTICITY_DN	37	0.747269	2.19489	0.00123457	0.00730431	0.00373821	2158	tags=68%, list=15%, signal=58%	TIMP3/PGM5/CRYAB/CD109/LSAMP/THY1/CAV1/PTGDS/COL6A2/EMILIN1/DZIP1/LPAR1/ITGA7/EMP1/PLAGL1/COL4A1/RAMP1/ITGA5/EFS/MERTK/SERPINH1/NISCH/PDLIM4/CSPG4/RNASE1
BEGUM_TARGETS_OF_PAX3_FOXO1_FUSION_DN	BEGUM_TARGETS_OF_PAX3_FOXO1_FUSION_DN	BEGUM_TARGETS_OF_PAX3_FOXO1_FUSION_DN	34	0.639711	1.85764	0.00124069	0.00730431	0.00373821	860	tags=35%, list=6%, signal=33%	THBS2/TNC/TIMP3/COL5A1/MAFB/CFD/KIT/DKK3/GADD45B/LBH/IL11/SERPINE1
BERENJENO_ROCK_SIGNALING_NOT_VIA_RHOA_DN	BERENJENO_ROCK_SIGNALING_NOT_VIA_RHOA_DN	BERENJENO_ROCK_SIGNALING_NOT_VIA_RHOA_DN	34	0.670383	1.94671	0.00124069	0.00730431	0.00373821	1827	tags=50%, list=13%, signal=44%	FERMT2/ACTA2/COL5A2/NRP1/SPARC/VCAM1/ACTC1/PRSS23/COL4A2/QKI/NR2F2/COL4A1/TPM1/LPP/IGF1R/KAT2B/VCL
BOYLAN_MULTIPLE_MYELOMA_C_DN	BOYLAN_MULTIPLE_MYELOMA_C_DN	BOYLAN_MULTIPLE_MYELOMA_C_DN	34	0.638486	1.85409	0.00124069	0.00730431	0.00373821	2352	tags=59%, list=16%, signal=49%	MAGEH1/SPP1/PLOD2/MAP9/ATXN1/ABCB1/SFMBT2/RGS1/KLF7/NFIC/RAB30/LINC-PINT/ZC2HC1A/IRS2/APOE/SOAT1/MYOF/ZBTB10/ENAH/ZSWIM6
HENDRICKS_SMARCA4_TARGETS_UP	HENDRICKS_SMARCA4_TARGETS_UP	HENDRICKS_SMARCA4_TARGETS_UP	34	0.658328	1.91171	0.00124069	0.00730431	0.00373821	2105	tags=53%, list=15%, signal=45%	CCL2/MAP1B/THY1/LGALS1/SERPINE2/ARL4C/IGFBP4/EMP3/ATP2B4/TPM1/LOXL2/ITGA5/DCBLD2/MFGE8/SMARCA2/FHL2/AHNAK/AGT
MCDOWELL_ACUTE_LUNG_INJURY_UP	MCDOWELL_ACUTE_LUNG_INJURY_UP	MCDOWELL_ACUTE_LUNG_INJURY_UP	34	0.658502	1.91221	0.00124069	0.00730431	0.00373821	2374	tags=65%, list=16%, signal=54%	TNC/AKAP12/LOX/LTBP1/COL3A1/PTX3/STEAP4/TGFBI/FCGR2A/SPP1/OSMR/TPM1/SPHK1/PLA2G7/DUSP1/S100A8/SLFN12/LITAF/LILRB4/BTG2/ELN/PTGES
NABA_COLLAGENS	NABA_COLLAGENS	NABA_COLLAGENS	34	0.823832	2.39231	0.00124069	0.00730431	0.00373821	1094	tags=65%, list=8%, signal=60%	COL8A1/COL10A1/COL14A1/COL11A1/COL5A1/COL6A3/COL12A1/COL1A2/COL15A1/COL6A1/COL8A2/COL3A1/COL5A2/COL6A2/COL16A1/COL1A1/COL4A4/COL4A2/COL21A1/COL18A1/COL4A1/COL7A1
PID_UPA_UPAR_PATHWAY	PID_UPA_UPAR_PATHWAY	PID_UPA_UPAR_PATHWAY	34	0.610755	1.77356	0.00124069	0.00730431	0.00373821	1794	tags=50%, list=12%, signal=44%	FN1/FPR3/PDGFRB/ITGAM/ITGB2/MMP13/VLDLR/SERPINE1/HGF/FPR1/PLAU/ITGA5/ITGAV/MMP9/PDGFD/FPR2/CTSG
REACTOME_COLLAGEN_CHAIN_TRIMERIZATION	REACTOME_COLLAGEN_CHAIN_TRIMERIZATION	REACTOME_COLLAGEN_CHAIN_TRIMERIZATION	34	0.823832	2.39231	0.00124069	0.00730431	0.00373821	1094	tags=65%, list=8%, signal=60%	COL8A1/COL10A1/COL14A1/COL11A1/COL5A1/COL6A3/COL12A1/COL1A2/COL15A1/COL6A1/COL8A2/COL3A1/COL5A2/COL6A2/COL16A1/COL1A1/COL4A4/COL4A2/COL21A1/COL18A1/COL4A1/COL7A1
REACTOME_COMPLEMENT_CASCADE	REACTOME_COMPLEMENT_CASCADE	REACTOME_COMPLEMENT_CASCADE	34	0.7289	2.11664	0.00124069	0.00730431	0.00373821	1668	tags=53%, list=12%, signal=47%	C7/C1S/C1R/SERPING1/CFH/CFD/C3/C3AR1/CR1/C1QB/C1QA/C5AR1/FCN1/C1QC/CR2/PROS1/CFHR2/CD59
SAMOLS_TARGETS_OF_KHSV_MIRNAS_DN	SAMOLS_TARGETS_OF_KHSV_MIRNAS_DN	SAMOLS_TARGETS_OF_KHSV_MIRNAS_DN	34	0.667909	1.93953	0.00124069	0.00730431	0.00373821	2011	tags=59%, list=14%, signal=51%	INHBA/FN1/THBS1/BHLHE22/SHISA2/DKK3/MAGEH1/ITM2A/SPP1/IFI16/FGF13/LDLRAD4/UCHL1/CD44/LDOC1/SRGN/EPAS1/PMEPA1/IRS1/FHL2
SCHAEFFER_SOX9_TARGETS_IN_PROSTATE_DEVELOPMENT_DN	SCHAEFFER_SOX9_TARGETS_IN_PROSTATE_DEVELOPMENT_DN	SCHAEFFER_SOX9_TARGETS_IN_PROSTATE_DEVELOPMENT_DN	34	0.668788	1.94208	0.00124069	0.00730431	0.00373821	1272	tags=44%, list=9%, signal=40%	SFRP1/INHBA/SLIT2/MEIS1/ZNF521/FBLN5/IGF1/TCF4/OLFM1/RASSF2/BASP1/TIAM1/ETS1/PCDH18/NAV1
TSENG_ADIPOGENIC_POTENTIAL_DN	TSENG_ADIPOGENIC_POTENTIAL_DN	TSENG_ADIPOGENIC_POTENTIAL_DN	34	0.749859	2.1775	0.00124069	0.00730431	0.00373821	1057	tags=50%, list=7%, signal=46%	SFRP2/AOC3/FABP4/SNAI2/SPARCL1/FMO1/COL6A3/COL6A1/NRP1/TGFBI/IL1R1/DKK3/GJA1/THBD/LPAR1/COL4A2/IL6ST
ZHAN_MULTIPLE_MYELOMA_PR_DN	ZHAN_MULTIPLE_MYELOMA_PR_DN	ZHAN_MULTIPLE_MYELOMA_PR_DN	34	0.689619	2.00257	0.00124069	0.00730431	0.00373821	3714	tags=82%, list=26%, signal=61%	FGF2/UBE2QL1/CNTN1/DPYD/PLCL1/ZBTB20/ANKRD44/MAP2/PPM1K/RASGRP3/CBX7/SATB1/KAT2B/CYLD/ARID5B/TBC1D10C/GAB1/PHF1/ZHX2/TK2/BAZ2B/ALCAM/DDHD2/JMJD1C/PRDM2/EPS15/MOB3C/TMEM167B
ZHENG_IL22_SIGNALING_UP	ZHENG_IL22_SIGNALING_UP	ZHENG_IL22_SIGNALING_UP	34	0.712184	2.0681	0.00124069	0.00730431	0.00373821	1195	tags=56%, list=8%, signal=51%	INHBA/OLR1/IL33/CFD/PTX3/TAC1/C3/CCL8/MS4A6A/TIMP1/RTN1/CD14/THBD/FZD1/STOM/CCL5/PLAT/SLFN11/ARRDC4
COWLING_MYCN_TARGETS	COWLING_MYCN_TARGETS	COWLING_MYCN_TARGETS	35	0.788618	2.29637	0.00124378	0.00730431	0.00373821	1647	tags=63%, list=11%, signal=56%	GREM1/CNN1/TAGLN/SYNC/COL11A1/MYL9/CRYAB/IGFBP5/CPXM2/COX7A1/FBLN5/DSEL/STMN2/PBX3/ALPK2/COPZ2/LBH/SPP1/HSPB2/SLC16A2/CPEB1/BMPER
DAWSON_METHYLATED_IN_LYMPHOMA_TCL1	DAWSON_METHYLATED_IN_LYMPHOMA_TCL1	DAWSON_METHYLATED_IN_LYMPHOMA_TCL1	35	0.764701	2.22672	0.00124378	0.00730431	0.00373821	1441	tags=51%, list=10%, signal=46%	GAS1/RUNX1T1/SLC24A3/EPHA7/MEDAG/ISM1/TSHZ3/BHLHE22/ID4/PRR16/ARHGEF26/RNF180/EGR2/PTPRD/SOX17/AUTS2/NCAM1/KLHL29
KUNINGER_IGF1_VS_PDGFB_TARGETS_DN	KUNINGER_IGF1_VS_PDGFB_TARGETS_DN	KUNINGER_IGF1_VS_PDGFB_TARGETS_DN	35	0.669889	1.95064	0.00124378	0.00730431	0.00373821	1090	tags=49%, list=8%, signal=45%	GREM1/THBS2/MGP/CPED1/FBXO32/RCAN2/IL33/IL1R1/TIMP1/CSF2RB/THBD/LBH/CD53/ARHGAP6/RBPMS/F2R/CAV2
MORI_LARGE_PRE_BII_LYMPHOCYTE_DN	MORI_LARGE_PRE_BII_LYMPHOCYTE_DN	MORI_LARGE_PRE_BII_LYMPHOCYTE_DN	35	0.735837	2.14267	0.00124378	0.00730431	0.00373821	2723	tags=80%, list=19%, signal=65%	WIPF1/VCAM1/MS4A1/LY86/PTPRC/IL10RA/DOCK2/GPR65/LCP1/MACF1/LPP/LAT2/CD83/ITGAV/HLA-DQA1/PIP4K2A/HLA-DMB/RASA3/SAMHD1/LTB/SOAT1/ADCY7/CD74/PXK/CTSS/CD79B/IL4I1/BTG1
PAPASPYRIDONOS_UNSTABLE_ATEROSCLEROTIC_PLAQUE_DN	PAPASPYRIDONOS_UNSTABLE_ATEROSCLEROTIC_PLAQUE_DN	PAPASPYRIDONOS_UNSTABLE_ATEROSCLEROTIC_PLAQUE_DN	35	0.835823	2.43382	0.00124378	0.00730431	0.00373821	1759	tags=83%, list=12%, signal=73%	MYH11/SYNPO2/MYLK/FIBIN/TNS1/LMOD1/PTGIS/CPED1/MAP1B/JAM3/KCNMB1/PKD2/MXRA7/ID4/CSRP2/DSEL/FMOD/ACTC1/PKIG/GJA1/PAM/RASL12/EID1/PRELP/SOD3/CRIM1/SUSD5/ADCY9/PMEPA1
PID_SYNDECAN_1_PATHWAY	PID_SYNDECAN_1_PATHWAY	PID_SYNDECAN_1_PATHWAY	35	0.801154	2.33287	0.00124378	0.00730431	0.00373821	1094	tags=60%, list=8%, signal=56%	COL8A1/COL10A1/COL14A1/COL11A1/COL5A1/COL6A3/COL12A1/COL1A2/COL15A1/COL6A1/COL8A2/COL3A1/COL5A2/COL6A2/COL16A1/COL1A1/COL4A4/HGF/CCL5/COL4A1/COL7A1
REACTOME_ELASTIC_FIBRE_FORMATION	REACTOME_ELASTIC_FIBRE_FORMATION	REACTOME_ELASTIC_FIBRE_FORMATION	35	0.795723	2.31705	0.00124378	0.00730431	0.00373821	1662	tags=63%, list=12%, signal=56%	MFAP5/FBLN1/EFEMP1/FBN1/LOX/LTBP1/FN1/LTBP2/MFAP4/FBLN5/LOXL1/EFEMP2/FBLN2/EMILIN1/TGFB3/MFAP2/ITGA8/TGFB2/LOXL2/ITGA5/ITGAV/LOXL3
ROSS_AML_WITH_CBFB_MYH11_FUSION	ROSS_AML_WITH_CBFB_MYH11_FUSION	ROSS_AML_WITH_CBFB_MYH11_FUSION	35	0.721908	2.10211	0.00124378	0.00730431	0.00373821	2531	tags=71%, list=18%, signal=59%	MYH11/MN1/MDFIC/NRP1/SPARC/TGFBI/KCTD12/PTPRM/GIMAP4/CCR2/CLEC7A/CYBB/CD52/LPAR1/IL10RA/CLEC4A/CHI3L1/CLEC10A/CD1C/S100A8/MEF2A/NACC2/QPCT/CEBPD/CTSS
SANA_RESPONSE_TO_IFNG_UP	SANA_RESPONSE_TO_IFNG_UP	SANA_RESPONSE_TO_IFNG_UP	35	0.67504	1.96564	0.00124378	0.00730431	0.00373821	2185	tags=60%, list=15%, signal=51%	C1S/SSPN/SERPING1/CFH/GIMAP7/TRIM22/ST8SIA4/PLA1A/IFI44L/VAMP5/HLA-DPA1/CXCL9/HLA-DQA1/CD274/HLA-DQB1/SAMHD1/GBP1/CD74/CXCL10/SAMD9L/APOL3
WESTON_VEGFA_TARGETS_6HR	WESTON_VEGFA_TARGETS_6HR	WESTON_VEGFA_TARGETS_6HR	35	0.774487	2.25522	0.00124378	0.00730431	0.00373821	730	tags=54%, list=5%, signal=52%	FAP/MGP/BGN/CCL2/MMP2/VCAN/C1S/COL6A3/COL1A2/TFPI2/POSTN/COL6A1/THY1/NID2/GEM/SGCE/HTR2B/ISL1/ROR2
WU_SILENCED_BY_METHYLATION_IN_BLADDER_CANCER	WU_SILENCED_BY_METHYLATION_IN_BLADDER_CANCER	WU_SILENCED_BY_METHYLATION_IN_BLADDER_CANCER	35	0.786333	2.28971	0.00124378	0.00730431	0.00373821	1522	tags=77%, list=11%, signal=69%	CNN1/SCRG1/MYH11/PEG3/VCAN/CPE/COL6A3/ZCCHC24/PTGER3/COL5A2/DPT/FGL2/LAMA2/PTX3/IGF1/CLIC2/CX3CR1/ITGB2/PTPRC/PXDN/MITF/NR4A3/ETV1/LMO2/PLEK/TGFBR3/LRIG1
YU_MYC_TARGETS_DN	YU_MYC_TARGETS_DN	YU_MYC_TARGETS_DN	35	0.681187	1.98354	0.00124378	0.00730431	0.00373821	2285	tags=60%, list=16%, signal=51%	SSPN/CMAHP/PRKCB/MS4A1/OLFM1/MNDA/PTPRC/IL10RA/CD1D/EVL/RBMS1/ABCA1/CD2/MACF1/LIFR/HLA-DQA1/HLA-DMB/LTB/CD74/KLF2/ACP5
ZHAN_MULTIPLE_MYELOMA_MF_UP	ZHAN_MULTIPLE_MYELOMA_MF_UP	ZHAN_MULTIPLE_MYELOMA_MF_UP	35	0.684381	1.99284	0.00124378	0.00730431	0.00373821	1695	tags=54%, list=12%, signal=48%	SFRP2/GPM6B/CXCL12/CD109/TMEM255A/NUAK1/MCTP1/RNASE6/SYNDIG1/CX3CR1/MFAP2/LCP2/TLR4/SPP1/ARHGAP6/DOCK4/SMARCA1/DPYSL2/RASSF4
BURTON_ADIPOGENESIS_PEAK_AT_2HR	BURTON_ADIPOGENESIS_PEAK_AT_2HR	BURTON_ADIPOGENESIS_PEAK_AT_2HR	33	0.652691	1.88029	0.00124844	0.00730431	0.00373821	3393	tags=79%, list=23%, signal=60%	THBS1/TNFAIP6/IL6/RHOJ/SERPINE1/DNAJB4/SEMA3C/RGS2/ACKR3/PTGS2/RHOB/DUSP1/FOXC2/BTG2/ADM/ID3/CEBPD/DNAJB6/NR4A2/TNFRSF1B/ERRFI1/PHLDA1/ETS2/BAG3/ZFP36/JUNB
GRAHAM_CML_QUIESCENT_VS_NORMAL_DIVIDING_UP	GRAHAM_CML_QUIESCENT_VS_NORMAL_DIVIDING_UP	GRAHAM_CML_QUIESCENT_VS_NORMAL_DIVIDING_UP	33	0.652905	1.88091	0.00124844	0.00730431	0.00373821	2251	tags=61%, list=16%, signal=51%	CYP1B1/CCL19/INHBA/PRKAR2B/CXCL13/PTX3/CCL8/GADD45B/CCL5/PTGS2/APOC1/RGS1/RGCC/SERPINB2/APOE/GBP1/CXCL10/CLK4/ZBTB10/TPSAB1
HUANG_FOXA2_TARGETS_UP	HUANG_FOXA2_TARGETS_UP	HUANG_FOXA2_TARGETS_UP	33	0.61718	1.77799	0.00124844	0.00730431	0.00373821	2127	tags=55%, list=15%, signal=47%	ACTG2/FN1/TFPI2/CLIP4/MCTP1/MAP2/RBPMS/RGS2/F2R/ACKR3/TLE4/SOCS2/KAT2B/FST/PAX5/CPM/TNFAIP3/GLUL
PID_AMB2_NEUTROPHILS_PATHWAY	PID_AMB2_NEUTROPHILS_PATHWAY	PID_AMB2_NEUTROPHILS_PATHWAY	33	0.621869	1.7915	0.00124844	0.00730431	0.00373821	2253	tags=48%, list=16%, signal=41%	MMP2/JAM2/JAM3/THY1/IL6/ITGAM/SELP/ITGB2/PLAT/FYN/PLAU/HCK/MMP9/FGR/SELPLG/ICAM1
PID_IL12_2PATHWAY	PID_IL12_2PATHWAY	PID_IL12_2PATHWAY	33	0.656577	1.89149	0.00124844	0.00730431	0.00373821	2786	tags=61%, list=19%, signal=49%	IL1R1/GADD45B/CCR5/CD8A/STAT4/CCL4/EOMES/HLA-DRA/CD3D/HLX/IL2RB/PPP3CB/IL18RAP/CD3G/IL12RB1/GZMA/JAK2/LCK/CD247/IL18R1
PID_INTEGRIN3_PATHWAY	PID_INTEGRIN3_PATHWAY	PID_INTEGRIN3_PATHWAY	33	0.735159	2.11787	0.00124844	0.00730431	0.00373821	1952	tags=70%, list=14%, signal=60%	TNC/FBN1/FN1/THBS1/COL1A2/THY1/LAMA4/TGFBI/PDGFRB/COL1A1/PECAM1/COL4A4/SPP1/COL4A1/PLAU/LAMC1/LAMB1/SPHK1/ITGAV/EDIL3/KDR/TGFBR2/COL4A3
REACTOME_G_ALPHA_Z_SIGNALLING_EVENTS	REACTOME_G_ALPHA_Z_SIGNALLING_EVENTS	REACTOME_G_ALPHA_Z_SIGNALLING_EVENTS	33	0.657148	1.89313	0.00124844	0.00730431	0.00373821	2849	tags=58%, list=20%, signal=46%	RGS4/GNB4/GNG11/PRKCB/GNG2/ADCY2/GNAI1/PRKCH/ADCY9/RGS16/GNG7/ADCY7/ADCY4/RGS17/PRKCQ/RGS19/PRKCA/GNB5/GNAI2
WP_DIFFERENTIATION_PATHWAY	WP_DIFFERENTIATION_PATHWAY	WP_DIFFERENTIATION_PATHWAY	33	0.693799	1.99872	0.00124844	0.00730431	0.00373821	2382	tags=55%, list=16%, signal=46%	INHBA/WNT2B/IL6/IGF1/FGF2/KIT/TGFB3/IL11/WNT2/HGF/WNT5A/CSF1R/NOG/FST/KITLG/IL6R/TNFSF11/FGF1
BROWNE_INTERFERON_RESPONSIVE_GENES	BROWNE_INTERFERON_RESPONSIVE_GENES	BROWNE_INTERFERON_RESPONSIVE_GENES	32	0.63192	1.80984	0.00125156	0.00730431	0.00373821	2551	tags=66%, list=18%, signal=54%	CCL8/TRIM22/ZBTB20/APOBEC3G/THEMIS2/PDZD2/LMO2/IFIT2/IFI44L/GBP2/RGL1/STX11/IL15/SAMHD1/XAF1/GBP1/IFI44/CXCL10/IFIT3/CASP1/KIF5C
CHEN_LVAD_SUPPORT_OF_FAILING_HEART_DN	CHEN_LVAD_SUPPORT_OF_FAILING_HEART_DN	CHEN_LVAD_SUPPORT_OF_FAILING_HEART_DN	32	0.756916	2.16784	0.00125156	0.00730431	0.00373821	1781	tags=66%, list=12%, signal=58%	CXCL12/CCL2/PTGIS/PPP1R3C/JAM2/KCNJ8/NRP1/TGFBI/CCL21/GIMAP4/CD14/PDE4B/GJA1/APLNR/CACNB2/PLAU/PDE4D/HEY2/IFIT1/RRAD/S100A8
KEGG_SYSTEMIC_LUPUS_ERYTHEMATOSUS	KEGG_SYSTEMIC_LUPUS_ERYTHEMATOSUS	KEGG_SYSTEMIC_LUPUS_ERYTHEMATOSUS	32	0.751202	2.15147	0.00125156	0.00730431	0.00373821	1806	tags=69%, list=12%, signal=60%	C7/C1S/C1R/FCGR2B/C3/FCGR2A/CD86/FCGR2C/C1QB/C1QA/ACTN1/C1QC/FCGR3B/HLA-DPA1/HLA-DPB1/CD28/HLA-DRA/HLA-DQA1/HLA-DMB/HLA-DOA/CTSG/HLA-DQB1
KLEIN_PRIMARY_EFFUSION_LYMPHOMA_DN	KLEIN_PRIMARY_EFFUSION_LYMPHOMA_DN	KLEIN_PRIMARY_EFFUSION_LYMPHOMA_DN	32	0.662933	1.89867	0.00125156	0.00730431	0.00373821	3217	tags=75%, list=22%, signal=58%	CD52/MS4A1/PKIG/RASSF2/GPX7/SH3BP5/ETS1/CD72/NCF4/HLA-DMB/HLA-DQB1/SWAP70/CD27/TRAF5/BTG2/MMD/SCRN1/ID3/CD79B/ZHX2/FADS3/SIT1/STX7/MAPRE2
NAKAJIMA_MAST_CELL	NAKAJIMA_MAST_CELL	NAKAJIMA_MAST_CELL	32	0.682481	1.95465	0.00125156	0.00730431	0.00373821	2556	tags=69%, list=18%, signal=57%	CYP1B1/CCL2/GPNMB/FCER1A/KIT/TIMP1/HPGDS/PLAT/BTK/TSPAN4/MS4A2/RGS10/ENPP2/HDC/CTSG/MAOB/TPSAB1/TRIB2/ENO2/CMA1/GATA2/LTC4S
REACTOME_HEPARAN_SULFATE_HEPARIN_HS_GAG_METABOLISM	REACTOME_HEPARAN_SULFATE_HEPARIN_HS_GAG_METABOLISM	REACTOME_HEPARAN_SULFATE_HEPARIN_HS_GAG_METABOLISM	32	0.641365	1.83689	0.00125156	0.00730431	0.00373821	2602	tags=47%, list=18%, signal=39%	DCN/BGN/GPC6/VCAN/SDC2/HS3ST3A1/HS3ST3B1/XYLT1/HSPG2/HS3ST2/IDS/CSPG4/GPC4/SDC3/HGSNAT
TURASHVILI_BREAST_DUCTAL_CARCINOMA_VS_DUCTAL_NORMAL_UP	TURASHVILI_BREAST_DUCTAL_CARCINOMA_VS_DUCTAL_NORMAL_UP	TURASHVILI_BREAST_DUCTAL_CARCINOMA_VS_DUCTAL_NORMAL_UP	32	0.789932	2.2624	0.00125156	0.00730431	0.00373821	1138	tags=62%, list=8%, signal=58%	SFRP2/COL10A1/ASPN/SULF1/COL11A1/FBN1/DCLK1/VCAN/FN1/COL1A2/POSTN/COL3A1/COL5A2/EPB41L3/LUM/LRRC15/COL1A1/TLR7/COL4A1/CD44
WP_PHOSPHODIESTERASES_IN_NEURONAL_FUNCTION	WP_PHOSPHODIESTERASES_IN_NEURONAL_FUNCTION	WP_PHOSPHODIESTERASES_IN_NEURONAL_FUNCTION	32	0.662738	1.89811	0.00125156	0.00730431	0.00373821	1921	tags=47%, list=13%, signal=41%	PDE1A/PDE3A/PDE10A/PDE5A/PDE4B/ADCY2/PDE7B/GUCY1A2/PDE4D/ADCY9/PDE8B/PDE2A/PDE9A/ADCY7/ADCY4
ZHANG_ANTIVIRAL_RESPONSE_TO_RIBAVIRIN_DN	ZHANG_ANTIVIRAL_RESPONSE_TO_RIBAVIRIN_DN	ZHANG_ANTIVIRAL_RESPONSE_TO_RIBAVIRIN_DN	32	0.655013	1.87598	0.00125156	0.00730431	0.00373821	2292	tags=53%, list=16%, signal=45%	CYP1B1/PPP1R3C/VEGFC/GEM/FGF2/AXL/SERPINE1/NCF2/CAV2/GATA3/CCL4/SOCS2/IL15/PLK2/PPP3CC/PTGER2/DUSP10
ZWANG_CLASS_2_TRANSIENTLY_INDUCED_BY_EGF	ZWANG_CLASS_2_TRANSIENTLY_INDUCED_BY_EGF	ZWANG_CLASS_2_TRANSIENTLY_INDUCED_BY_EGF	32	0.658478	1.88591	0.00125156	0.00730431	0.00373821	2442	tags=53%, list=17%, signal=44%	TAGLN/INHBA/JAM2/GFPT2/FSTL1/GLIPR1/PTHLH/EGR3/ARHGAP29/RGCC/LIFR/SPHK1/CITED2/KLF10/EGR1/CLK1/RNF24
CLASPER_LYMPHATIC_VESSELS_DURING_METASTASIS_DN	CLASPER_LYMPHATIC_VESSELS_DURING_METASTASIS_DN	CLASPER_LYMPHATIC_VESSELS_DURING_METASTASIS_DN	31	0.891596	2.53152	0.00126904	0.00730431	0.00373821	950	tags=84%, list=7%, signal=79%	FBN1/CDH11/BGN/VCAN/LOX/COL5A1/PCOLCE/COL6A3/LTBP1/JAM2/S1PR3/COL1A2/LTBP2/LOXL1/COL6A1/SDC2/TWIST2/COL3A1/COL5A2/LAMA2/COL6A2/ROBO1/TIMP1/LPAR1/RDX/SEMA3C
CUI_TCF21_TARGETS_UP	CUI_TCF21_TARGETS_UP	CUI_TCF21_TARGETS_UP	31	0.713026	2.0245	0.00126904	0.00730431	0.00373821	2082	tags=71%, list=14%, signal=61%	FAP/SERPINF1/DCN/VCAN/ISLR/CFH/COL6A1/COL8A2/COL3A1/LUM/PTN/IGDCC4/COL6A2/LHFPL2/NCAM1/PENK/CCND2/CADM1/EPHA4/RBP1/CYP7B1/CDH6
FAELT_B_CLL_WITH_VH_REARRANGEMENTS_UP	FAELT_B_CLL_WITH_VH_REARRANGEMENTS_UP	FAELT_B_CLL_WITH_VH_REARRANGEMENTS_UP	31	0.667303	1.89468	0.00126904	0.00730431	0.00373821	2785	tags=65%, list=19%, signal=52%	RAB31/FGL2/TUBA1A/TLR1/CLIC4/ZBTB20/EMP3/EGR3/PLAGL1/BCL6/NCF4/N4BP2L1/MTSS1/NPC2/SCRN1/ID3/JAK2/GABBR1/CTDSP2/TBL1X
LIU_SMARCA4_TARGETS	LIU_SMARCA4_TARGETS	LIU_SMARCA4_TARGETS	31	0.70336	1.99706	0.00126904	0.00730431	0.00373821	2587	tags=61%, list=18%, signal=50%	TAGLN/CCL2/MMP2/CRYAB/COL3A1/SPARC/IGF1/NUPR1/CD53/PARVA/MKX/ECM1/LPCAT2/PODXL/AHNAK/IFITM1/ID3/IFITM2/EGFLAM
MILI_PSEUDOPODIA	MILI_PSEUDOPODIA	MILI_PSEUDOPODIA	31	0.665549	1.8897	0.00126904	0.00730431	0.00373821	2114	tags=42%, list=15%, signal=36%	DDR2/FBXO32/PHLDB2/MAP1B/PALLD/SAMD4A/KANK2/SH3BGRL/CCND2/KCTD10/XAF1/C1orf216/CYB5R3
REACTOME_CHEMOKINE_RECEPTORS_BIND_CHEMOKINES	REACTOME_CHEMOKINE_RECEPTORS_BIND_CHEMOKINES	REACTOME_CHEMOKINE_RECEPTORS_BIND_CHEMOKINES	31	0.673841	1.91325	0.00126904	0.00730431	0.00373821	2140	tags=68%, list=15%, signal=58%	CCL11/CCL19/CXCL12/CCL2/CXCL13/CCL21/CCR2/CX3CR1/CCR5/CXCR4/CCL5/CCR1/ACKR3/CCR7/CCL13/CCL4/PPBP/CXCL9/CCL7/CXCL10/CCR3
TAKEDA_TARGETS_OF_NUP98_HOXA9_FUSION_6HR_DN	TAKEDA_TARGETS_OF_NUP98_HOXA9_FUSION_6HR_DN	TAKEDA_TARGETS_OF_NUP98_HOXA9_FUSION_6HR_DN	31	0.695662	1.9752	0.00126904	0.00730431	0.00373821	2566	tags=71%, list=18%, signal=58%	CCL2/INHBA/MAMDC2/P2RX7/CD200/AQP1/GAS7/PTPRC/TNFSF8/SERPINE1/CCR1/RGCC/CCL4/RHOB/VASH1/HTRA3/IL6R/TRIB2/HMOX1/RAB12/CD80/NR4A2
ZHAN_MULTIPLE_MYELOMA_MF_DN	ZHAN_MULTIPLE_MYELOMA_MF_DN	ZHAN_MULTIPLE_MYELOMA_MF_DN	31	0.671203	1.90576	0.00126904	0.00730431	0.00373821	4053	tags=87%, list=28%, signal=63%	PDZRN4/MOXD1/AMIGO2/PTCH1/CHST11/TNFAIP8/RGCC/CAMK1D/TMEM170B/KLHL42/CREB3L2/ENAH/SYNGR1/GLCCI1/ANKRD36BP2/PRKCA/RAPGEF2/TMEM52B/APH1B/MOB1B/DOCK9/SEC62/CCDC110/ITSN1/SCAPER/ZNF275/TRANK1
ZHENG_FOXP3_TARGETS_IN_T_LYMPHOCYTE_DN	ZHENG_FOXP3_TARGETS_IN_T_LYMPHOCYTE_DN	ZHENG_FOXP3_TARGETS_IN_T_LYMPHOCYTE_DN	31	0.699902	1.98724	0.00126904	0.00730431	0.00373821	3285	tags=74%, list=23%, signal=57%	CPE/PTGER3/MS4A4A/CMAHP/WIPF1/LEF1/PTPRC/ANKRD44/RCBTB2/ST8SIA1/UTRN/LPAR6/BCL2/SATB1/TGFBR2/CDK17/CLEC2D/STK10/BACH2/JAK1/WNK1/FOXP1/LRCH1
ZHU_CMV_8_HR_DN	ZHU_CMV_8_HR_DN	ZHU_CMV_8_HR_DN	31	0.723624	2.0546	0.00126904	0.00730431	0.00373821	2915	tags=71%, list=20%, signal=57%	GAS1/FBLN1/FGF7/ADH1B/MN1/ZNF521/NR3C1/RBMS1/NR2F2/ENG/IL6ST/IGF1R/TGFBR3/AR/APOE/ZFP36L1/ADM/CEBPD/HNMT/MARCKS/DDIT4/MYH9
NOUSHMEHR_GBM_SILENCED_BY_METHYLATION	NOUSHMEHR_GBM_SILENCED_BY_METHYLATION	NOUSHMEHR_GBM_SILENCED_BY_METHYLATION	30	0.668934	1.89472	0.0012837	0.00730431	0.00373821	2056	tags=50%, list=14%, signal=43%	ITGBL1/CTHRC1/CHRDL2/RARRES2/PDPN/FLNC/FMOD/CHI3L1/RARRES1/FKBP5/MMP9/PAMR1/SLC35G2/ACSS3/RBP1
PID_SHP2_PATHWAY	PID_SHP2_PATHWAY	PID_SHP2_PATHWAY	30	0.694252	1.96643	0.0012837	0.00730431	0.00373821	3253	tags=77%, list=23%, signal=60%	SDC2/IL6/PDGFRB/ANGPT1/TEK/GNAI1/IL6ST/IGF1R/JAK3/KDR/IL2RB/IRS1/PIK3R1/IL6R/JAK2/PAG1/LCK/GAB1/LMO4/JAK1/GAB2/PDGFB/PIK3CA
REACTOME_DISEASES_ASSOCIATED_WITH_GLYCOSAMINOGLYCAN_METABOLISM	REACTOME_DISEASES_ASSOCIATED_WITH_GLYCOSAMINOGLYCAN_METABOLISM	REACTOME_DISEASES_ASSOCIATED_WITH_GLYCOSAMINOGLYCAN_METABOLISM	30	0.717378	2.03193	0.0012837	0.00730431	0.00373821	2533	tags=57%, list=18%, signal=47%	OGN/OMD/DCN/BGN/GPC6/VCAN/SDC2/LUM/FMOD/PRELP/HSPG2/KERA/CHSY1/CHST3/CSPG4/GPC4/SDC3
REACTOME_MET_PROMOTES_CELL_MOTILITY	REACTOME_MET_PROMOTES_CELL_MOTILITY	REACTOME_MET_PROMOTES_CELL_MOTILITY	30	0.66291	1.87765	0.0012837	0.00730431	0.00373821	1489	tags=43%, list=10%, signal=39%	COL11A1/COL5A1/FN1/COL1A2/COL3A1/COL5A2/LAMA4/LAMA2/COL1A1/HGF/LAMC1/LAMB1/LAMB2
REACTOME_NCAM1_INTERACTIONS	REACTOME_NCAM1_INTERACTIONS	REACTOME_NCAM1_INTERACTIONS	30	0.712609	2.01842	0.0012837	0.00730431	0.00373821	2243	tags=57%, list=16%, signal=48%	COL5A1/COL6A3/COL6A1/COL3A1/COL5A2/COL6A2/COL4A4/ST8SIA4/COL4A2/CACNB2/COL4A1/PRNP/NCAM1/GFRA1/COL5A3/COL4A3/CACNA1C
TOMLINS_PROSTATE_CANCER_DN	TOMLINS_PROSTATE_CANCER_DN	TOMLINS_PROSTATE_CANCER_DN	30	0.819339	2.32073	0.0012837	0.00730431	0.00373821	2375	tags=90%, list=16%, signal=75%	GAS1/CNN1/C7/MYLK/FHL1/AKAP12/TPM2/TGFB1I1/MEIS1/PMP22/LAMA4/PPP1R12B/SGCE/SVIL/DAAM2/ATP2B4/RBPMS/DST/SMTN/GSN/CYLD/TACC1/VCL/MYOF/SEC23A/ZNF516/SCRN1
VANHARANTA_UTERINE_FIBROID_UP	VANHARANTA_UTERINE_FIBROID_UP	VANHARANTA_UTERINE_FIBROID_UP	30	0.764566	2.16559	0.0012837	0.00730431	0.00373821	1686	tags=70%, list=12%, signal=62%	SULF1/GPM6B/FN1/EDNRA/LTBP2/COL3A1/COL5A2/HSD17B6/PRKCB/COL1A1/HTR2B/PLP1/TRPS1/MFAP2/COL4A2/COL4A1/LOXL2/HEPH/MMP11/STARD13/PDE8B
WP_MICROGLIA_PATHOGEN_PHAGOCYTOSIS_PATHWAY	WP_MICROGLIA_PATHOGEN_PHAGOCYTOSIS_PATHWAY	WP_MICROGLIA_PATHOGEN_PHAGOCYTOSIS_PATHWAY	30	0.726619	2.05811	0.0012837	0.00730431	0.00373821	2074	tags=70%, list=14%, signal=60%	ITGAM/TYROBP/CYBB/ITGB2/C1QB/PIK3CG/FCER1G/NCF2/TREM2/C1QA/C1QC/PIK3CD/HCK/TREM1/NCKAP1L/NCF4/RAC2/PLCG2/VAV1/PIK3R1/NCF1
WP_PROSTAGLANDIN_SYNTHESIS_AND_REGULATION	WP_PROSTAGLANDIN_SYNTHESIS_AND_REGULATION	WP_PROSTAGLANDIN_SYNTHESIS_AND_REGULATION	30	0.652877	1.84923	0.0012837	0.00730431	0.00373821	2374	tags=63%, list=16%, signal=53%	HSD11B1/PTGIS/EDNRA/PTGER3/PTGFR/PTGDS/MITF/HPGDS/ANXA6/PTGS2/ANXA1/AKR1B1/PTGS1/ANXA5/EDNRB/EDN1/PTGER2/PTGER4/PTGES
ZHAN_MULTIPLE_MYELOMA_CD2_UP	ZHAN_MULTIPLE_MYELOMA_CD2_UP	ZHAN_MULTIPLE_MYELOMA_CD2_UP	30	0.686145	1.94347	0.0012837	0.00730431	0.00373821	3208	tags=73%, list=22%, signal=57%	PDZRN4/SDC2/LAMA2/SLC8A1/MS4A1/TNFSF8/RCBTB2/BEND5/RGS13/ITPKB/PRDM5/PAX5/CD27/VPREB3/TRAF5/NAGK/PNOC/MARCKS/CNR1/DTX1/ZNF608/DUSP22
CHIBA_RESPONSE_TO_TSA_UP	CHIBA_RESPONSE_TO_TSA_UP	CHIBA_RESPONSE_TO_TSA_UP	29	0.690492	1.94837	0.001287	0.00730431	0.00373821	1439	tags=48%, list=10%, signal=44%	TIMP3/TIMP2/COL1A2/VEGFC/LUM/PDGFRB/CD36/MMP13/ITGA7/CAV2/BMP6/ARHGDIB/SOD3/MMP11
GRAHAM_CML_QUIESCENT_VS_NORMAL_QUIESCENT_DN	GRAHAM_CML_QUIESCENT_VS_NORMAL_QUIESCENT_DN	GRAHAM_CML_QUIESCENT_VS_NORMAL_QUIESCENT_DN	29	0.738115	2.08275	0.001287	0.00730431	0.00373821	1982	tags=69%, list=14%, signal=60%	FHL1/TGFB1I1/GLIPR1/CD52/AIF1/PCDH9/SELL/ALOX5/EMP1/RBPMS/GBP2/HLA-DPA1/HLA-DPB1/HLF/HLA-DQA1/HLA-DMB/HLA-DQB1/HLX/IDS/LIMCH1
KERLEY_RESPONSE_TO_CISPLATIN_UP	KERLEY_RESPONSE_TO_CISPLATIN_UP	KERLEY_RESPONSE_TO_CISPLATIN_UP	29	0.648855	1.83089	0.001287	0.00730431	0.00373821	3175	tags=72%, list=22%, signal=57%	ACTA2/ALDH1A3/CAV1/MS4A1/TRIM22/SERPINE1/PLAT/ANXA1/FAS/PLK2/ZMAT3/DRAM1/PHLDA3/BTG2/PDE4A/INPP5D/DDIT4/STK17A/FADS3/NEFL/SESN1
LIU_TARGETS_OF_VMYB_VS_CMYB_DN	LIU_TARGETS_OF_VMYB_VS_CMYB_DN	LIU_TARGETS_OF_VMYB_VS_CMYB_DN	29	0.71651	2.02179	0.001287	0.00730431	0.00373821	2521	tags=79%, list=17%, signal=66%	VCAN/S1PR3/TFPI2/PALLD/IL6/CMAHP/CSGALNACT1/CLEC5A/GNG2/COL4A2/ARHGAP24/TSC22D3/GATA3/GPR18/ADRB2/CHSY1/YBX3/TPSAB1/NKG7/NRIP3/LINC01215/FAM117A/PXK
MARTIN_NFKB_TARGETS_UP	MARTIN_NFKB_TARGETS_UP	MARTIN_NFKB_TARGETS_UP	29	0.696022	1.96398	0.001287	0.00730431	0.00373821	1874	tags=55%, list=13%, signal=48%	CXCL12/CCL2/C1S/STEAP4/SLC16A4/VCAM1/C3/IGFBP7/SPP1/ABCB1/OSMR/BCL2/LATS2/CXCL9/CCL7/FLT1
NABA_BASEMENT_MEMBRANES	NABA_BASEMENT_MEMBRANES	NABA_BASEMENT_MEMBRANES	29	0.790188	2.22969	0.001287	0.00730431	0.00373821	1489	tags=69%, list=10%, signal=62%	HMCN1/COL6A3/COL15A1/COL6A1/LAMA4/NID2/LAMA2/COL6A2/PAPLN/COL4A4/COL4A2/NID1/COL18A1/COL4A1/NTN1/LAMC1/LAMB1/HSPG2/NTN4/LAMB2
PETRETTO_CARDIAC_HYPERTROPHY	PETRETTO_CARDIAC_HYPERTROPHY	PETRETTO_CARDIAC_HYPERTROPHY	29	0.832807	2.34995	0.001287	0.00730431	0.00373821	1946	tags=79%, list=13%, signal=69%	OGN/ASPN/MFAP5/TAGLN/EFEMP1/PDLIM3/FBN1/ACTA2/FN1/FSTL1/LOXL1/COL5A2/TUBA1A/IGFBP3/NID1/ST3GAL6/CD44/ANXA1/ENPP2/CRIM1/LPL/OSBPL8/ARID5B
PID_SYNDECAN_4_PATHWAY	PID_SYNDECAN_4_PATHWAY	PID_SYNDECAN_4_PATHWAY	29	0.664349	1.8746	0.001287	0.00730431	0.00373821	1551	tags=45%, list=11%, signal=40%	TNC/CXCL12/FN1/THBS1/FGF2/ADAM12/CXCR4/CCL5/FGFR1/ACTN1/FZD7/ITGA5/MMP9
REACTOME_INTERLEUKIN_10_SIGNALING	REACTOME_INTERLEUKIN_10_SIGNALING	REACTOME_INTERLEUKIN_10_SIGNALING	29	0.669434	1.88895	0.001287	0.00730431	0.00373821	2661	tags=69%, list=18%, signal=56%	CCL19/CCL2/IL6/IL1R1/CCR2/TIMP1/CD86/IL10RA/CCR5/FPR1/CCL5/CCR1/PTGS2/CCL4/CXCL10/ICAM1/PTAFR/CD80/TNFRSF1B/CCL22
REACTOME_INTERLEUKIN_2_FAMILY_SIGNALING	REACTOME_INTERLEUKIN_2_FAMILY_SIGNALING	REACTOME_INTERLEUKIN_2_FAMILY_SIGNALING	29	0.657847	1.85626	0.001287	0.00730431	0.00373821	3821	tags=83%, list=26%, signal=61%	CSF2RB/HAVCR2/PIK3CD/STAT4/CSF2RA/IL15/IL3RA/JAK3/IL2RB/PIK3R1/STAT5B/IL21R/JAK2/LCK/INPP5D/JAK1/GAB2/SOS2/PIK3CA/STAT3/PIK3R3/SOS1/STAT5A/IL5RA
REACTOME_O_GLYCOSYLATION_OF_TSR_DOMAIN_CONTAINING_PROTEINS	REACTOME_O_GLYCOSYLATION_OF_TSR_DOMAIN_CONTAINING_PROTEINS	REACTOME_O_GLYCOSYLATION_OF_TSR_DOMAIN_CONTAINING_PROTEINS	29	0.784408	2.21338	0.001287	0.00730431	0.00373821	1291	tags=52%, list=9%, signal=47%	THBS2/SPON1/ADAMTS2/THBS1/ADAMTS1/ADAMTS12/THSD7A/ADAMTS3/SBSPON/ADAMTS5/ADAMTS6/ADAMTSL3/ADAMTS8/THSD4/THSD7B
SHIPP_DLBCL_VS_FOLLICULAR_LYMPHOMA_DN	SHIPP_DLBCL_VS_FOLLICULAR_LYMPHOMA_DN	SHIPP_DLBCL_VS_FOLLICULAR_LYMPHOMA_DN	29	0.776486	2.19102	0.001287	0.00730431	0.00373821	2255	tags=72%, list=16%, signal=61%	ANK2/ACKR1/CD69/CSRP2/GLIPR1/MEF2C/CCL21/ITGA4/ST8SIA1/RHOH/TXNIP/TSC22D3/TRBC1/TCEAL1/GPR18/PIK3IP1/CD3D/TRAF5/CIRBP/LY9/TRIB2
ZHAN_MULTIPLE_MYELOMA_DN	ZHAN_MULTIPLE_MYELOMA_DN	ZHAN_MULTIPLE_MYELOMA_DN	29	0.656043	1.85117	0.001287	0.00730431	0.00373821	2077	tags=69%, list=14%, signal=59%	CXCL12/COL1A2/MRC1/PRKAR2B/A2M/VCAM1/RNASE6/ITGB2/AIF1/LST1/PYGL/APOC1/CD72/PLA2G7/DPYSL2/LIPA/S100A12/APOE/CD99/CD27
ZHAN_MULTIPLE_MYELOMA_MS_UP	ZHAN_MULTIPLE_MYELOMA_MS_UP	ZHAN_MULTIPLE_MYELOMA_MS_UP	29	0.742714	2.09573	0.001287	0.00730431	0.00373821	2338	tags=83%, list=16%, signal=70%	NAP1L3/TCEAL2/ZNF521/JAM3/PALLD/RAI2/DSEL/SERPINE2/RUNDC3B/CLEC11A/LRP12/MITF/KLHL13/ZNF503/PBX1/CLIC6/DTNA/CDYL2/MYRIP/TEAD1/LARP6/FZD2/SLC22A17/PCSK5
ASTON_MAJOR_DEPRESSIVE_DISORDER_UP	ASTON_MAJOR_DEPRESSIVE_DISORDER_UP	ASTON_MAJOR_DEPRESSIVE_DISORDER_UP	28	0.707749	1.98393	0.00128866	0.00730431	0.00373821	1437	tags=46%, list=10%, signal=42%	TPM2/LTBP1/MN1/CALD1/ZNF423/SAMD4A/CELF2/IGFBP7/PLAGL1/ANKRD6/PENK/XYLT1/COMP
EPPERT_CE_HSC_LSC	EPPERT_CE_HSC_LSC	EPPERT_CE_HSC_LSC	28	0.673132	1.88689	0.00128866	0.00730431	0.00373821	2256	tags=64%, list=16%, signal=54%	MEIS1/PLSCR4/ERG/CACNB2/HOXA5/ELK3/ABCB1/RBPMS/PRKCH/HOXB2/SMARCA1/PPP1R16B/HLF/SOCS2/INPP4B/TFPI/DRAM1/HOXB3
HARRIS_BRAIN_CANCER_PROGENITORS	HARRIS_BRAIN_CANCER_PROGENITORS	HARRIS_BRAIN_CANCER_PROGENITORS	28	0.734819	2.05981	0.00128866	0.00730431	0.00373821	1890	tags=71%, list=13%, signal=62%	MGP/BGN/SCG5/COL6A1/SRPX2/CAV1/COL6A2/SHISA2/PID1/GJA1/CYTL1/ARHGAP6/WNT5A/ARHGAP29/CREBRF/S100A4/AOX1/FOXC2/TEAD1/LARP6
JAZAERI_BREAST_CANCER_BRCA1_VS_BRCA2_DN	JAZAERI_BREAST_CANCER_BRCA1_VS_BRCA2_DN	JAZAERI_BREAST_CANCER_BRCA1_VS_BRCA2_DN	28	0.713628	2.00041	0.00128866	0.00730431	0.00373821	1813	tags=54%, list=13%, signal=47%	SFRP4/GABRP/CSRP2/PDGFRB/PTPRM/ARHGEF6/CD36/WNT2/MMP13/RGS1/BMP6/CD83/KDR/PMEPA1/RGS16
JOHANSSON_BRAIN_CANCER_EARLY_VS_LATE_DN	JOHANSSON_BRAIN_CANCER_EARLY_VS_LATE_DN	JOHANSSON_BRAIN_CANCER_EARLY_VS_LATE_DN	28	0.768108	2.15312	0.00128866	0.00730431	0.00373821	687	tags=36%, list=5%, signal=34%	DCN/NDN/CRYAB/SPARCL1/IGFBP5/CHN1/SPARC/C3/IGFBP4/GJA1
MCGARVEY_SILENCED_BY_METHYLATION_IN_COLON_CANCER	MCGARVEY_SILENCED_BY_METHYLATION_IN_COLON_CANCER	MCGARVEY_SILENCED_BY_METHYLATION_IN_COLON_CANCER	28	0.734106	2.05781	0.00128866	0.00730431	0.00373821	963	tags=46%, list=7%, signal=43%	SFRP4/EFEMP1/SFRP1/JAM3/TFPI2/GNB4/FBLN2/DKK3/LEF1/PPP1R14A/CHL1/SOX17/UCHL1
REACTOME_MOLECULES_ASSOCIATED_WITH_ELASTIC_FIBRES	REACTOME_MOLECULES_ASSOCIATED_WITH_ELASTIC_FIBRES	REACTOME_MOLECULES_ASSOCIATED_WITH_ELASTIC_FIBRES	28	0.810249	2.27125	0.00128866	0.00730431	0.00373821	1100	tags=57%, list=8%, signal=53%	MFAP5/FBLN1/EFEMP1/FBN1/LTBP1/FN1/LTBP2/MFAP4/FBLN5/EFEMP2/FBLN2/EMILIN1/TGFB3/MFAP2/ITGA8/TGFB2
REACTOME_SMOOTH_MUSCLE_CONTRACTION	REACTOME_SMOOTH_MUSCLE_CONTRACTION	REACTOME_SMOOTH_MUSCLE_CONTRACTION	28	0.785071	2.20067	0.00128866	0.00730431	0.00373821	2038	tags=61%, list=14%, signal=52%	ACTG2/MYH11/MYL9/MYLK/LMOD1/ACTA2/TPM2/CALD1/ITGA1/SORBS1/ANXA6/TPM1/ANXA1/GUCY1A2/VCL/DYSF/TPM4
SMID_BREAST_CANCER_RELAPSE_IN_LUNG_DN	SMID_BREAST_CANCER_RELAPSE_IN_LUNG_DN	SMID_BREAST_CANCER_RELAPSE_IN_LUNG_DN	28	0.741221	2.07776	0.00128866	0.00730431	0.00373821	1854	tags=64%, list=13%, signal=56%	SFRP4/ASPN/COL14A1/FABP4/LMOD1/ADH1B/ABCA8/CILP/ACKR1/DPT/IGF1/ITGA7/COMP/SCUBE2/TBC1D19/CLDN5/PPP1R1A/LRRN3
SOTIRIOU_BREAST_CANCER_GRADE_1_VS_3_DN	SOTIRIOU_BREAST_CANCER_GRADE_1_VS_3_DN	SOTIRIOU_BREAST_CANCER_GRADE_1_VS_3_DN	28	0.721792	2.02329	0.00128866	0.00730431	0.00373821	2339	tags=61%, list=16%, signal=51%	SYNC/CYBRD1/DIXDC1/CX3CR1/FRY/DYNC2H1/LAMB2/TP73-AS1/ARHGEF40/STARD13/AASS/SMARCA2/STAT5B/CIRBP/CRTC3/NME5/WDR19
WP_NEOVASCULARISATION_PROCESSES	WP_NEOVASCULARISATION_PROCESSES	WP_NEOVASCULARISATION_PROCESSES	28	0.65751	1.8431	0.00128866	0.00730431	0.00373821	1960	tags=46%, list=14%, signal=40%	CXCL12/SMAD9/ANGPT1/KIT/TGFB3/CXCR4/TGFB2/TGFBR1/MMP9/ACVRL1/KDR/NOTCH3/KITLG
BOHN_PRIMARY_IMMUNODEFICIENCY_SYNDROM_DN	BOHN_PRIMARY_IMMUNODEFICIENCY_SYNDROM_DN	BOHN_PRIMARY_IMMUNODEFICIENCY_SYNDROM_DN	27	0.676941	1.88384	0.0012987	0.00730431	0.00373821	3375	tags=74%, list=23%, signal=57%	MOXD1/TUBB6/F13A1/DPYD/PKIG/TLR7/CHI3L2/LST1/HCK/DUSP1/VCL/LTB/KMO/VPREB3/INPP5D/GALNT10/TNFSF10/ASAH1/BMP2K/CHFR
CHUNG_BLISTER_CYTOTOXICITY_DN	CHUNG_BLISTER_CYTOTOXICITY_DN	CHUNG_BLISTER_CYTOTOXICITY_DN	27	0.681511	1.89656	0.0012987	0.00730431	0.00373821	3548	tags=78%, list=25%, signal=59%	CDC42EP3/PRKCB/GAS7/MNDA/RGS18/NIN/SELL/IRAK3/BIN2/KAT2B/VCL/PLCG2/ITGB2-AS1/PCMTD1/RBL2/PDK3/MAX/FOXP1/CFP/MED13L/FBXO38
FARMER_BREAST_CANCER_CLUSTER_1	FARMER_BREAST_CANCER_CLUSTER_1	FARMER_BREAST_CANCER_CLUSTER_1	27	0.787623	2.19185	0.0012987	0.00730431	0.00373821	2641	tags=93%, list=18%, signal=76%	GZMK/GIMAP4/CCR2/CD48/IL10RA/LCP2/CCR5/GMFG/CD8A/CD2/CYTIP/ITK/IFI44L/GPR171/GPR18/IFIT1/CD3D/HERC5/XAF1/IFI44/SH2D1A/IFIT3/GZMA/LCK/CD38
KUROZUMI_RESPONSE_TO_ONCOCYTIC_VIRUS	KUROZUMI_RESPONSE_TO_ONCOCYTIC_VIRUS	KUROZUMI_RESPONSE_TO_ONCOCYTIC_VIRUS	27	0.708998	1.97305	0.0012987	0.00730431	0.00373821	2661	tags=85%, list=18%, signal=70%	CCL2/C3/CCL8/IL11/IL10RA/SPP1/CCR5/CCL5/CCR1/IL6ST/CCR7/IL16/CXCL9/IL15/CCL7/LTB/IL2RB/CXCL10/CCL23/IL6R/CASP1/TNFRSF1B/CCL22
LANDIS_ERBB2_BREAST_TUMORS_65_DN	LANDIS_ERBB2_BREAST_TUMORS_65_DN	LANDIS_ERBB2_BREAST_TUMORS_65_DN	27	0.668284	1.85975	0.0012987	0.00730431	0.00373821	1561	tags=41%, list=11%, signal=36%	CCL11/SRPX/ACTA2/COL6A3/DPT/NRP1/LUM/HTRA1/PENK/HEPH/GPX3
LEIN_ASTROCYTE_MARKERS	LEIN_ASTROCYTE_MARKERS	LEIN_ASTROCYTE_MARKERS	27	0.672974	1.8728	0.0012987	0.00730431	0.00373821	2408	tags=59%, list=17%, signal=49%	SPARCL1/SPARC/ITGAM/GJA1/ATP1A2/S1PR1/C1QA/GSN/PLA2G7/STAB1/CLDN5/APOE/MFGE8/GLUL/AQP4/ID3
LIEN_BREAST_CARCINOMA_METAPLASTIC	LIEN_BREAST_CARCINOMA_METAPLASTIC	LIEN_BREAST_CARCINOMA_METAPLASTIC	27	0.845838	2.35386	0.0012987	0.00730431	0.00373821	1012	tags=70%, list=7%, signal=66%	SFRP2/THBS2/PRRX1/RUNX1T1/TIMP3/THBS1/KCNE4/POSTN/RARRES2/PKD2/LUM/SPARC/COL16A1/MMP16/PDGFRA/MCAM/MXRA8/ADAMTS5/COL18A1
MORI_IMMATURE_B_LYMPHOCYTE_UP	MORI_IMMATURE_B_LYMPHOCYTE_UP	MORI_IMMATURE_B_LYMPHOCYTE_UP	27	0.670986	1.86727	0.0012987	0.00730431	0.00373821	3787	tags=85%, list=26%, signal=63%	MS4A1/PTPRC/IL10RA/GPR65/RHOQ/HCK/CD72/LAT2/CD83/PIP4K2A/HLA-DMB/SAMHD1/ADCY7/CD74/PXK/CTSS/BTG1/LIMS1/DTX1/GNS/DUSP6/TRAF3/SEMA4D
NABA_PROTEOGLYCANS	NABA_PROTEOGLYCANS	NABA_PROTEOGLYCANS	27	0.814214	2.26585	0.0012987	0.00730431	0.00373821	1432	tags=52%, list=10%, signal=47%	OGN/SPOCK1/ASPN/OMD/DCN/BGN/VCAN/LUM/PODN/FMOD/EPYC/PRELP/SRGN/HSPG2
ROZANOV_MMP14_TARGETS_SUBSET	ROZANOV_MMP14_TARGETS_SUBSET	ROZANOV_MMP14_TARGETS_SUBSET	27	0.812855	2.26207	0.0012987	0.00730431	0.00373821	2066	tags=85%, list=14%, signal=73%	EFEMP1/TIMP3/COL5A1/ANGPTL2/FN1/CALD1/COL6A1/LAMA4/HAS2/COL6A2/COL4A2/NR3C1/PLOD2/COL18A1/SULF2/COL4A1/LAMB1/LOXL3/PTGS1/SERPINH1/HHIP/CHSY1/PLXND1
CROONQUIST_NRAS_SIGNALING_UP	CROONQUIST_NRAS_SIGNALING_UP	CROONQUIST_NRAS_SIGNALING_UP	26	0.720751	1.9952	0.00130378	0.00730431	0.00373821	1824	tags=62%, list=13%, signal=54%	GPNMB/LGALS1/MSR1/RNASE6/CCR2/CYBB/CD48/CX3CR1/CD86/LY86/ST8SIA4/CCL5/NCF2/CCL4/TBC1D9/OSBPL1A
DACOSTA_ERCC3_ALLELE_XPCS_VS_TTD_DN	DACOSTA_ERCC3_ALLELE_XPCS_VS_TTD_DN	DACOSTA_ERCC3_ALLELE_XPCS_VS_TTD_DN	26	0.809919	2.24204	0.00130378	0.00730431	0.00373821	1841	tags=77%, list=13%, signal=67%	CNN1/SYNM/VCAN/PDGFRL/COL1A2/PTN/DOK5/HAS2/DLC1/SSBP2/VLDLR/CXCR4/CAND2/RBPMS/LPXN/ENPP2/PPP2R3A/SERPINB2/GULP1/ROR1
GEISS_RESPONSE_TO_DSRNA_UP	GEISS_RESPONSE_TO_DSRNA_UP	GEISS_RESPONSE_TO_DSRNA_UP	26	0.702276	1.94406	0.00130378	0.00730431	0.00373821	2264	tags=62%, list=16%, signal=52%	CCL2/TFPI2/TNFAIP6/CHN1/FGF2/IGFBP6/BNIP3/CD44/SRGN/ANXA1/CCL4/IFIT1/AFAP1/GBP1/TNFAIP3/BTN3A3
NAKAMURA_ADIPOGENESIS_LATE_DN	NAKAMURA_ADIPOGENESIS_LATE_DN	NAKAMURA_ADIPOGENESIS_LATE_DN	26	0.824081	2.28124	0.00130378	0.00730431	0.00373821	1678	tags=77%, list=12%, signal=68%	THBS2/ACTG2/MYH11/ABI3BP/TIMP3/TMEM47/CXCL12/LOX/COL15A1/CALD1/POSTN/GLIPR1/SERPINE2/DKK3/SERPINE1/RAI14/TPM1/HCK/ITGAV/EDIL3
SCHRAETS_MLL_TARGETS_DN	SCHRAETS_MLL_TARGETS_DN	SCHRAETS_MLL_TARGETS_DN	26	0.78985	2.18648	0.00130378	0.00730431	0.00373821	1422	tags=62%, list=10%, signal=56%	GREM1/GAS1/THBS2/MGP/HSPB8/COL6A3/COL6A1/TWIST2/COL6A2/TGFBI/CD93/THBD/CD53/RSPO2/ARHGDIB/ENPP2
VALK_AML_CLUSTER_10	VALK_AML_CLUSTER_10	VALK_AML_CLUSTER_10	26	0.712375	1.97201	0.00130378	0.00730431	0.00373821	1809	tags=50%, list=13%, signal=44%	CHRDL1/SPON1/TPM2/MN1/SETBP1/CFD/C3AR1/GNAI1/RBPMS/RNASE2/PPP1R16B/CRIM1/SNED1
VALK_AML_CLUSTER_11	VALK_AML_CLUSTER_11	VALK_AML_CLUSTER_11	26	0.683607	1.89238	0.00130378	0.00730431	0.00373821	2621	tags=65%, list=18%, signal=54%	MDFIC/SPARC/CD200/GIMAP6/CLIC4/KLF9/EVL/FYN/LPAR6/SERPINB9/LHFPL2/DPYSL2/DAB2/ST3GAL5/IFITM1/DNM1/CD34
VANDESLUIS_COMMD1_TARGETS_GROUP_3_DN	VANDESLUIS_COMMD1_TARGETS_GROUP_3_DN	VANDESLUIS_COMMD1_TARGETS_GROUP_3_DN	26	0.737794	2.04238	0.00130378	0.00730431	0.00373821	1044	tags=42%, list=7%, signal=39%	MEOX2/MFAP4/NR2F1/FEZ1/NREP/TGFBI/VCAM1/MFAP2/UCHL1/WFDC1/RGS2
VERRECCHIA_DELAYED_RESPONSE_TO_TGFB1	VERRECCHIA_DELAYED_RESPONSE_TO_TGFB1	VERRECCHIA_DELAYED_RESPONSE_TO_TGFB1	26	0.714958	1.97916	0.00130378	0.00730431	0.00373821	1507	tags=42%, list=10%, signal=38%	COL8A1/THBS2/TNC/MMP2/THBS1/COL16A1/IGFBP4/ITGA4/LAMB1/MMP11/ITGA5
BERENJENO_TRANSFORMED_BY_RHOA_REVERSIBLY_DN	BERENJENO_TRANSFORMED_BY_RHOA_REVERSIBLY_DN	BERENJENO_TRANSFORMED_BY_RHOA_REVERSIBLY_DN	24	0.783478	2.12772	0.00132979	0.00730431	0.00373821	860	tags=46%, list=6%, signal=43%	ACTG2/TAGLN/TNC/FHL1/INHBA/PHLDB2/THBS1/THY1/PBX3/SORBS1/SERPINE1
CASORELLI_APL_SECONDARY_VS_DE_NOVO_UP	CASORELLI_APL_SECONDARY_VS_DE_NOVO_UP	CASORELLI_APL_SECONDARY_VS_DE_NOVO_UP	24	0.728585	1.97865	0.00132979	0.00730431	0.00373821	2764	tags=75%, list=19%, signal=61%	SLC24A3/TM6SF1/CSGALNACT1/EVI2B/TFEC/ENTPD1/NID1/CPQ/LAMC1/ARHGEF40/ANXA5/TMX4/SLFN12/PTGER2/FZD2/CAPN3/SLC38A6/HDAC4
CROONQUIST_NRAS_VS_STROMAL_STIMULATION_UP	CROONQUIST_NRAS_VS_STROMAL_STIMULATION_UP	CROONQUIST_NRAS_VS_STROMAL_STIMULATION_UP	25	0.710524	1.94187	0.00132979	0.00730431	0.00373821	2491	tags=60%, list=17%, signal=50%	SYNM/MCC/RNASE6/CCR2/CYBB/CX3CR1/CD86/ALOX5AP/AMPH/ETV1/RHOBTB3/TBC1D9/RASGRP2/ACP5/IQSEC1
GARGALOVIC_RESPONSE_TO_OXIDIZED_PHOSPHOLIPIDS_PINK_DN	GARGALOVIC_RESPONSE_TO_OXIDIZED_PHOSPHOLIPIDS_PINK_DN	GARGALOVIC_RESPONSE_TO_OXIDIZED_PHOSPHOLIPIDS_PINK_DN	25	0.750374	2.05078	0.00132979	0.00730431	0.00373821	2757	tags=84%, list=19%, signal=68%	FILIP1/ZEB2/NRP2/MEF2C/PALMD/GIMAP8/GIMAP6/GIMAP7/THBD/SEMA6D/LPAR6/CEP68/GBP2/GIMAP2/TMEM140/ARHGAP28/EHD3/BBS10/CYP26B1/ZNF436/PLXNA4
HAN_JNK_SINGALING_DN	HAN_JNK_SINGALING_DN	HAN_JNK_SINGALING_DN	25	0.765165	2.09121	0.00132979	0.00730431	0.00373821	2056	tags=80%, list=14%, signal=69%	OGN/HSD11B1/GHR/COL6A1/HAS2/COL6A2/C3/CD14/IGFBP4/SEMA3C/RGS2/ABCA1/LIFR/SOD3/FAS/ENPP2/SOCS3/CD74/CCL23/RBP1
HUANG_FOXA2_TARGETS_DN	HUANG_FOXA2_TARGETS_DN	HUANG_FOXA2_TARGETS_DN	25	0.712867	1.94827	0.00132979	0.00730431	0.00373821	1863	tags=64%, list=13%, signal=56%	TNC/SRPX/COL6A1/SPARC/TGFBI/IGFBP6/SSBP2/SPP1/ATP2B4/PLAT/CD44/LOXL2/TGM2/PROS1/S100A4/COL13A1
KEGG_INTESTINAL_IMMUNE_NETWORK_FOR_IGA_PRODUCTION	KEGG_INTESTINAL_IMMUNE_NETWORK_FOR_IGA_PRODUCTION	KEGG_INTESTINAL_IMMUNE_NETWORK_FOR_IGA_PRODUCTION	24	0.673763	1.82976	0.00132979	0.00730431	0.00373821	2154	tags=67%, list=15%, signal=57%	CXCL12/IL6/CD86/TNFSF13B/ITGA4/CXCR4/HLA-DPA1/HLA-DPB1/CD28/HLA-DRA/HLA-DQA1/IL15/HLA-DMB/HLA-DOA/HLA-DQB1/ICOS
NAKAMURA_ADIPOGENESIS_EARLY_DN	NAKAMURA_ADIPOGENESIS_EARLY_DN	NAKAMURA_ADIPOGENESIS_EARLY_DN	25	0.842746	2.30324	0.00132979	0.00730431	0.00373821	1678	tags=84%, list=12%, signal=74%	THBS2/ACTG2/MYH11/ABI3BP/TIMP3/TMEM47/LOX/RGS4/COL15A1/CALD1/POSTN/GLIPR1/VCAM1/SERPINE2/PRSS23/SERPINE1/RAI14/TPM1/HCK/ITGAV/EDIL3
NEWMAN_ERCC6_TARGETS_DN	NEWMAN_ERCC6_TARGETS_DN	NEWMAN_ERCC6_TARGETS_DN	24	0.816383	2.21708	0.00132979	0.00730431	0.00373821	2090	tags=75%, list=14%, signal=64%	CCDC80/ITGBL1/MFAP5/SYNPO2/COL11A1/AEBP1/RGS4/SGCD/LRCH2/ADAMTS1/RECK/LBH/SERPINE1/CEMIP/PTGS1/PAMR1/PODXL/ZMAT3
PID_INTEGRIN_A4B1_PATHWAY	PID_INTEGRIN_A4B1_PATHWAY	PID_INTEGRIN_A4B1_PATHWAY	24	0.69854	1.89705	0.00132979	0.00730431	0.00373821	995	tags=38%, list=7%, signal=35%	THBS2/JAM2/FN1/THBS1/VCAM1/CD14/SPP1/ITGA4/PRKACB
REACTOME_LAMININ_INTERACTIONS	REACTOME_LAMININ_INTERACTIONS	REACTOME_LAMININ_INTERACTIONS	24	0.735934	1.9986	0.00132979	0.00730431	0.00373821	1546	tags=67%, list=11%, signal=60%	LAMA4/NID2/LAMA2/ITGA1/COL4A4/COL4A2/NID1/ITGA7/COL18A1/COL4A1/COL7A1/LAMC1/LAMB1/HSPG2/LAMB2/ITGAV
REACTOME_MET_ACTIVATES_PTK2_SIGNALING	REACTOME_MET_ACTIVATES_PTK2_SIGNALING	REACTOME_MET_ACTIVATES_PTK2_SIGNALING	24	0.718882	1.9523	0.00132979	0.00730431	0.00373821	1489	tags=54%, list=10%, signal=49%	COL11A1/COL5A1/FN1/COL1A2/COL3A1/COL5A2/LAMA4/LAMA2/COL1A1/HGF/LAMC1/LAMB1/LAMB2
REACTOME_SYNDECAN_INTERACTIONS	REACTOME_SYNDECAN_INTERACTIONS	REACTOME_SYNDECAN_INTERACTIONS	24	0.717295	1.94799	0.00132979	0.00730431	0.00373821	1051	tags=46%, list=7%, signal=43%	TNC/COL5A1/FN1/THBS1/COL1A2/SDC2/COL3A1/COL5A2/FGF2/COL1A1/ACTN1
RICKMAN_HEAD_AND_NECK_CANCER_B	RICKMAN_HEAD_AND_NECK_CANCER_B	RICKMAN_HEAD_AND_NECK_CANCER_B	25	0.76502	2.09081	0.00132979	0.00730431	0.00373821	1784	tags=64%, list=12%, signal=56%	OGN/SFRP4/MFAP5/OMD/COL11A1/BCHE/LRRC17/NRXN3/ARHGEF26/COL21A1/NRN1/CLIC6/CDKN2B/COMP/HLA-DQA1/SPESP1
TRAYNOR_RETT_SYNDROM_UP	TRAYNOR_RETT_SYNDROM_UP	TRAYNOR_RETT_SYNDROM_UP	24	0.814126	2.21095	0.00132979	0.00730431	0.00373821	2129	tags=83%, list=15%, signal=71%	FBLN1/PRUNE2/AKAP12/MOXD1/C1R/LTBP1/PTGER3/TCF21/LRCH2/IL6/PRICKLE1/SVIL/SLC16A7/GALNT15/RGCC/NTN4/HSPB3/CA12/IFI44/ANKRD29
UZONYI_RESPONSE_TO_LEUKOTRIENE_AND_THROMBIN	UZONYI_RESPONSE_TO_LEUKOTRIENE_AND_THROMBIN	UZONYI_RESPONSE_TO_LEUKOTRIENE_AND_THROMBIN	24	0.762019	2.06944	0.00132979	0.00730431	0.00373821	2655	tags=88%, list=18%, signal=72%	ADAMTS1/SELE/GEM/NR4A3/EGR3/APOLD1/RGS2/PTGS2/PDK4/CREM/RCAN1/DUSP1/CITED2/HLX/ARID5B/ELL2/EGR1/KLF2/MAP3K8/NR4A2/KCNJ2
WP_STRIATED_MUSCLE_CONTRACTION_PATHWAY	WP_STRIATED_MUSCLE_CONTRACTION_PATHWAY	WP_STRIATED_MUSCLE_CONTRACTION_PATHWAY	24	0.710824	1.93041	0.00132979	0.00730431	0.00373821	2038	tags=42%, list=14%, signal=36%	MYL9/ACTA2/DES/TPM2/VIM/ACTC1/DMD/TPM1/TMOD1/TPM4
CHEN_ETV5_TARGETS_SERTOLI	CHEN_ETV5_TARGETS_SERTOLI	CHEN_ETV5_TARGETS_SERTOLI	23	0.796482	2.1405	0.00135135	0.00730431	0.00373821	1319	tags=70%, list=9%, signal=63%	CXCL12/ANGPTL2/GPNMB/FCGR2B/IL6/MS4A6A/CLEC7A/FCGR2A/CD36/IGFBP4/THBD/CD53/C1QB/CEMIP/PLEK/ARSB
COLIN_PILOCYTIC_ASTROCYTOMA_VS_GLIOBLASTOMA_UP	COLIN_PILOCYTIC_ASTROCYTOMA_VS_GLIOBLASTOMA_UP	COLIN_PILOCYTIC_ASTROCYTOMA_VS_GLIOBLASTOMA_UP	23	0.759278	2.04052	0.00135135	0.00730431	0.00373821	1404	tags=57%, list=10%, signal=51%	SPOCK1/SCRG1/CPE/ANGPTL2/APOD/SERPINE2/DKK3/HTRA1/RASSF2/ATP1A2/TSPAN7/PDZD2/DNER
DORSEY_GAB2_TARGETS	DORSEY_GAB2_TARGETS	DORSEY_GAB2_TARGETS	23	0.728285	1.95723	0.00135135	0.00730431	0.00373821	1402	tags=57%, list=10%, signal=51%	CRYAB/AKAP12/COL6A3/THBS1/TFPI2/CD69/SPARC/GNG11/COL1A1/SERPINE1/CD44/GSN/ARHGAP25
GILDEA_METASTASIS	GILDEA_METASTASIS	GILDEA_METASTASIS	23	0.755749	2.03104	0.00135135	0.00730431	0.00373821	1311	tags=65%, list=9%, signal=59%	TAGLN/TIMP3/MYL9/IGFBP5/FN1/COL5A2/SPARC/PTX3/GLIPR1/IGFBP4/IFI16/CPQ/VAMP5/SRGN/ARHGDIB
LU_TUMOR_VASCULATURE_UP	LU_TUMOR_VASCULATURE_UP	LU_TUMOR_VASCULATURE_UP	23	0.761062	2.04531	0.00135135	0.00730431	0.00373821	2117	tags=78%, list=15%, signal=67%	HOPX/TWIST1/VCAN/POSTN/TNFAIP6/CHN1/MXRA5/LCP2/ADAM12/SPP1/HSPA6/FOXF2/ADAP2/MMP9/PLXDC1/PAMR1/COL5A3/STC1
SCHRAETS_MLL_TARGETS_UP	SCHRAETS_MLL_TARGETS_UP	SCHRAETS_MLL_TARGETS_UP	23	0.747214	2.0081	0.00135135	0.00730431	0.00373821	2621	tags=74%, list=18%, signal=61%	TNC/DCN/NDN/PEG3/FHL1/ACTA2/SERPINE2/IFI16/TSPAN7/FAS/MMP11/HOXD8/CADM1/GM2A/GPC4/NES/CD34
SIMBULAN_PARP1_TARGETS_UP	SIMBULAN_PARP1_TARGETS_UP	SIMBULAN_PARP1_TARGETS_UP	23	0.788596	2.11931	0.00135135	0.00730431	0.00373821	682	tags=48%, list=5%, signal=46%	COL8A1/MFAP5/MGP/FGF7/TIMP3/DCN/TIMP2/CAV1/IGFBP6/SERPINE2/IGFBP4
TSAI_RESPONSE_TO_RADIATION_THERAPY	TSAI_RESPONSE_TO_RADIATION_THERAPY	TSAI_RESPONSE_TO_RADIATION_THERAPY	23	0.755672	2.03083	0.00135135	0.00730431	0.00373821	1381	tags=65%, list=10%, signal=59%	IGFBP5/COL6A3/THBS1/COL6A1/VEGFC/CD69/IL6/COL6A2/A2M/SERPINE1/PLAT/COL4A1/TGFB2/IFIT2/TGFBR3
VALK_AML_CLUSTER_6	VALK_AML_CLUSTER_6	VALK_AML_CLUSTER_6	23	0.696117	1.87078	0.00135135	0.00730431	0.00373821	2359	tags=70%, list=16%, signal=58%	DPYSL3/LTBP1/CFH/PECAM1/ADCY2/FOXF2/HLA-DPA1/RGS10/CORO1A/HLA-DRA/PIEZO2/FAM110B/CD74/HOXB3/FTO/GPC4
BONOME_OVARIAN_CANCER_POOR_SURVIVAL_UP	BONOME_OVARIAN_CANCER_POOR_SURVIVAL_UP	BONOME_OVARIAN_CANCER_POOR_SURVIVAL_UP	22	0.764396	2.04161	0.00135318	0.00730431	0.00373821	2454	tags=73%, list=17%, signal=60%	EFEMP1/RUNX1T1/IGFBP5/RECK/FAT4/THSD7A/ARHGAP6/TSPAN7/EID1/KL/PSD3/ZBTB16/GULP1/LIMCH1/HERC1/KCNAB1
BOQUEST_STEM_CELL_CULTURED_VS_FRESH_DN	BOQUEST_STEM_CELL_CULTURED_VS_FRESH_DN	BOQUEST_STEM_CELL_CULTURED_VS_FRESH_DN	22	0.856789	2.28838	0.00135318	0.00730431	0.00373821	1747	tags=91%, list=12%, signal=80%	OGN/C7/OMD/FABP4/ADH1B/SPARCL1/PDGFRL/DPT/CFD/IGF1/APOD/ITIH5/C3/CD14/CHL1/MYOC/RGCC/CPVL/SOCS3/APOE
BOYAULT_LIVER_CANCER_SUBCLASS_G5_DN	BOYAULT_LIVER_CANCER_SUBCLASS_G5_DN	BOYAULT_LIVER_CANCER_SUBCLASS_G5_DN	22	0.801446	2.14057	0.00135318	0.00730431	0.00373821	2309	tags=86%, list=16%, signal=73%	RAB31/CLEC2B/CELF2/WIPF1/ARL4C/IL10RA/LAPTM5/IFI16/EMP3/THEMIS2/ARHGDIB/HLA-DPA1/HLA-DPB1/TGM2/DAB2/IFI44/SIRPA/ICAM1/PTGER4
BROWNE_HCMV_INFECTION_2HR_UP	BROWNE_HCMV_INFECTION_2HR_UP	BROWNE_HCMV_INFECTION_2HR_UP	22	0.763259	2.03857	0.00135318	0.00730431	0.00373821	2566	tags=86%, list=18%, signal=71%	CHRDL1/ADH1B/ECM2/MFAP4/RARRES2/CFD/PTGDS/ATP1A2/COL21A1/NR4A3/RGS2/DAZL/APOE/SNED1/N4BP2L1/EGR1/ICAM1/MAP3K8/NR4A2
BURTON_ADIPOGENESIS_1	BURTON_ADIPOGENESIS_1	BURTON_ADIPOGENESIS_1	22	0.702374	1.87596	0.00135318	0.00730431	0.00373821	3160	tags=82%, list=22%, signal=64%	IL6/ARL4C/THBD/DNAJB4/RHOB/IRS2/FOXC2/ELL2/LITAF/ID3/NFIL3/CEBPD/NR4A2/SGK1/ERRFI1/PHLDA1/ETS2/BAG3
DAVIES_MULTIPLE_MYELOMA_VS_MGUS_DN	DAVIES_MULTIPLE_MYELOMA_VS_MGUS_DN	DAVIES_MULTIPLE_MYELOMA_VS_MGUS_DN	22	0.743543	1.98591	0.00135318	0.00730431	0.00373821	2915	tags=82%, list=20%, signal=65%	CDK14/LY96/RNASE6/TLR1/FCER1G/ACTN1/PPBP/S100A8/CTSG/VCL/MERTK/LITAF/CD27/GLUL/NPC2/MARCKS/ARHGAP1/MYH9
HAHTOLA_SEZARY_SYNDROM_DN	HAHTOLA_SEZARY_SYNDROM_DN	HAHTOLA_SEZARY_SYNDROM_DN	22	0.729476	1.94834	0.00135318	0.00730431	0.00373821	3303	tags=86%, list=23%, signal=67%	HOPX/GZMK/PRSS23/PTCH1/CCL5/BCL2/SERPINB9/NCAM1/CCL4/KLRD1/ZBTB16/KLRB1/IL2RB/IL18RAP/NKG7/BACH2/KLRF1/SESN1/APBA2
KRASNOSELSKAYA_ILF3_TARGETS_UP	KRASNOSELSKAYA_ILF3_TARGETS_UP	KRASNOSELSKAYA_ILF3_TARGETS_UP	22	0.78769	2.10382	0.00135318	0.00730431	0.00373821	2443	tags=82%, list=17%, signal=68%	FAP/OMD/RGS4/CFH/CLEC2B/CTSO/TRIM22/IFI16/EMP1/IL6ST/PLAU/PROS1/IFIT1/APOE/XAF1/IFIT3/IFITM1/BDKRB2
MODY_HIPPOCAMPUS_NEONATAL	MODY_HIPPOCAMPUS_NEONATAL	MODY_HIPPOCAMPUS_NEONATAL	22	0.710694	1.89818	0.00135318	0.00730431	0.00373821	1913	tags=55%, list=13%, signal=47%	ACTG2/TNC/FN1/NRP1/TUBA1A/CHL1/COL4A1/NCAM1/MYEF2/LPL/CDH2/MMP14
PLASARI_TGFB1_SIGNALING_VIA_NFIC_1HR_UP	PLASARI_TGFB1_SIGNALING_VIA_NFIC_1HR_UP	PLASARI_TGFB1_SIGNALING_VIA_NFIC_1HR_UP	22	0.706499	1.88697	0.00135318	0.00730431	0.00373821	2783	tags=73%, list=19%, signal=59%	MFAP4/EVI2A/MEOX1/DSE/FLI1/PDGFRA/CALCRL/ENPEP/CCR5/OXCT1/SOAT1/FLT1/RBP1/KCNAB1/NR4A2/ZFHX3
SCHOEN_NFKB_SIGNALING	SCHOEN_NFKB_SIGNALING	SCHOEN_NFKB_SIGNALING	22	0.768112	2.05153	0.00135318	0.00730431	0.00373821	1551	tags=64%, list=11%, signal=57%	SULF1/CCL2/IGFBP5/FN1/THBS1/PMP22/PTX3/C3/GADD45B/IGFBP3/PTGS2/BCL6/TPST1/MMP9
WILENSKY_RESPONSE_TO_DARAPLADIB	WILENSKY_RESPONSE_TO_DARAPLADIB	WILENSKY_RESPONSE_TO_DARAPLADIB	22	0.760361	2.03083	0.00135318	0.00730431	0.00373821	2531	tags=82%, list=18%, signal=68%	EVI2A/CCR2/CYBB/CD48/EVI2B/ITGB2/CCL5/CCR1/LAIR1/CHI3L1/BIN2/PLA2G7/GM2A/NCF1/HMOX1/NPL/PTAFR/CTSS
ZHAN_LATE_DIFFERENTIATION_GENES_UP	ZHAN_LATE_DIFFERENTIATION_GENES_UP	ZHAN_LATE_DIFFERENTIATION_GENES_UP	22	0.715056	1.90983	0.00135318	0.00730431	0.00373821	1226	tags=50%, list=8%, signal=46%	FHL1/CAV1/IGF1/CCR2/PECAM1/ITGA4/EMP3/PAM/CAV2/BCL2/BMP6
BLANCO_MELO_MERS_COV_INFECTION_MCR5_CELLS_DN	BLANCO_MELO_MERS_COV_INFECTION_MCR5_CELLS_DN	BLANCO_MELO_MERS_COV_INFECTION_MCR5_CELLS_DN	21	0.768643	2.03334	0.00136986	0.00732558	0.0037491	1747	tags=71%, list=12%, signal=63%	SYNPO2/FIBIN/HSD11B1/ADH1B/SCN7A/CFD/PTGDS/FMOD/RGS18/CYTL1/PLAT/CHI3L1/RGCC/PDGFD/APOE
GENTLES_LEUKEMIC_STEM_CELL_UP	GENTLES_LEUKEMIC_STEM_CELL_UP	GENTLES_LEUKEMIC_STEM_CELL_UP	21	0.763882	2.02075	0.00136986	0.00732558	0.0037491	2253	tags=76%, list=16%, signal=64%	HOPX/SETBP1/EVI2A/MMRN1/MEF2C/GIMAP6/GIMAP7/TMEM200A/SH3BP5/RBPMS/GIMAP2/HLF/EBF3/LTB/GSAP/ICAM1
HOLLERN_SOLID_NODULAR_BREAST_TUMOR_DN	HOLLERN_SOLID_NODULAR_BREAST_TUMOR_DN	HOLLERN_SOLID_NODULAR_BREAST_TUMOR_DN	21	0.81283	2.15023	0.00136986	0.00732558	0.0037491	2335	tags=90%, list=16%, signal=76%	TWIST1/RBMS3/PDPN/HAS2/SPARC/AQP1/IGFBP4/GJA1/ANKRD44/NID1/PTPRS/GLI3/TPST1/ENPP2/TSPAN11/PANX1/ADAMTS9/ICAM1/IFITM1
KEGG_PRION_DISEASES	KEGG_PRION_DISEASES	KEGG_PRION_DISEASES	21	0.748728	1.98066	0.00136986	0.00732558	0.0037491	1288	tags=52%, list=9%, signal=48%	C7/IL6/C1QB/CCL5/C1QA/PRKACB/FYN/C1QC/PRNP/NCAM1/LAMC1
STEGER_ADIPOGENESIS_DN	STEGER_ADIPOGENESIS_DN	STEGER_ADIPOGENESIS_DN	21	0.863841	2.28518	0.00136986	0.00732558	0.0037491	1533	tags=86%, list=11%, signal=77%	OGN/THBS2/TIMP3/MMP2/LOX/FSTL1/TIMP2/POSTN/OLFML3/DPT/PDPN/CMTM3/WNT5A/PLAT/CD44/PDLIM2/CAPN6/PLA2G7
URS_ADIPOCYTE_DIFFERENTIATION_DN	URS_ADIPOCYTE_DIFFERENTIATION_DN	URS_ADIPOCYTE_DIFFERENTIATION_DN	21	0.832949	2.20346	0.00136986	0.00732558	0.0037491	779	tags=57%, list=5%, signal=54%	THBS2/DCN/LOX/COL6A3/FN1/LOXL1/COL6A1/COL3A1/LUM/SPARC/PTGDS/COL4A2
WP_HYPOTHESIZED_PATHWAYS_IN_PATHOGENESIS_OF_CARDIOVASCULAR_DISEASE	WP_HYPOTHESIZED_PATHWAYS_IN_PATHOGENESIS_OF_CARDIOVASCULAR_DISEASE	WP_HYPOTHESIZED_PATHWAYS_IN_PATHOGENESIS_OF_CARDIOVASCULAR_DISEASE	21	0.749981	1.98397	0.00136986	0.00732558	0.0037491	1381	tags=52%, list=10%, signal=47%	FBN1/LTBP1/LTBP2/POSTN/AGTR1/FLNA/SERPINE1/RUNX2/ENG/TGFBR1/TGFBR3
WP_MIRNA_TARGETS_IN_ECM_AND_MEMBRANE_RECEPTORS	WP_MIRNA_TARGETS_IN_ECM_AND_MEMBRANE_RECEPTORS	WP_MIRNA_TARGETS_IN_ECM_AND_MEMBRANE_RECEPTORS	21	0.861747	2.27964	0.00136986	0.00732558	0.0037491	1489	tags=86%, list=10%, signal=77%	THBS2/COL5A1/COL6A3/FN1/THBS1/COL1A2/COL6A1/SDC2/COL3A1/COL5A2/LAMA4/COL6A2/ITGA1/COL4A2/COL4A1/ITGA11/LAMC1/LAMB2
FRIDMAN_IMMORTALIZATION_DN	FRIDMAN_IMMORTALIZATION_DN	FRIDMAN_IMMORTALIZATION_DN	20	0.897003	2.33662	0.00138313	0.00733851	0.00375572	900	tags=80%, list=6%, signal=75%	CYP1B1/NDN/IGFBP5/TGFB1I1/ALDH1A3/FILIP1L/SPARC/HSPA2/IGFBP6/HTRA1/IGFBP4/IGFBP3/IGFBP7/SERPINE1/IFI16/TSPYL5
TAKEDA_TARGETS_OF_NUP98_HOXA9_FUSION_3D_DN	TAKEDA_TARGETS_OF_NUP98_HOXA9_FUSION_3D_DN	TAKEDA_TARGETS_OF_NUP98_HOXA9_FUSION_3D_DN	20	0.78973	2.05718	0.00138313	0.00733851	0.00375572	2246	tags=90%, list=16%, signal=76%	FCGR2B/MAFB/TGFBI/CD163/IL7R/FCGR2A/ENTPD1/HGF/ALOX5/ETS1/ATP10D/CLEC10A/PPBP/CCL7/S100A8/CYP7B1/GLUL/OSM
VALK_AML_CLUSTER_5	VALK_AML_CLUSTER_5	VALK_AML_CLUSTER_5	20	0.747095	1.94612	0.00138313	0.00733851	0.00375572	2877	tags=85%, list=20%, signal=68%	VCAN/MAFB/EPB41L3/TLR8/CD86/CCR1/PILRA/RASSF4/NOD2/SLC15A3/LILRB2/LILRB1/SIGLEC7/PTAFR/HNMT/PSAP/LILRB3
VALK_AML_CLUSTER_9	VALK_AML_CLUSTER_9	VALK_AML_CLUSTER_9	20	0.809712	2.10923	0.00138313	0.00733851	0.00375572	2024	tags=80%, list=14%, signal=69%	MYH11/COLEC12/MN1/FCGR2B/NRP1/SPARC/TGFBI/PTPRM/VSIG4/CLIP3/CHI3L1/CLEC10A/RPS6KA2/CD59/CD1C/CD81
ABRAHAM_ALPC_VS_MULTIPLE_MYELOMA_UP	ABRAHAM_ALPC_VS_MULTIPLE_MYELOMA_UP	ABRAHAM_ALPC_VS_MULTIPLE_MYELOMA_UP	19	0.767979	1.97351	0.00139082	0.00733851	0.00375572	1747	tags=68%, list=12%, signal=60%	CXCL12/DCN/IGFBP5/A2M/PDGFRB/CD36/IGFBP3/RUNX2/FGFR1/CD44/BCL6/FAS/APOE
FARMER_BREAST_CANCER_CLUSTER_4	FARMER_BREAST_CANCER_CLUSTER_4	FARMER_BREAST_CANCER_CLUSTER_4	19	0.946573	2.43246	0.00139082	0.00733851	0.00375572	790	tags=100%, list=5%, signal=95%	THBS2/FAP/FBN1/SERPINF1/CDH11/AEBP1/CTSK/DACT1/COL5A1/PCOLCE/COL1A2/COL3A1/SRPX2/COL5A2/NID2/FILIP1L/SPARC/HTRA1/ADAM12
LIANG_SILENCED_BY_METHYLATION_UP	LIANG_SILENCED_BY_METHYLATION_UP	LIANG_SILENCED_BY_METHYLATION_UP	19	0.77642	1.99521	0.00139082	0.00733851	0.00375572	1358	tags=68%, list=9%, signal=62%	MFAP5/TIMP3/COX7A1/ALDH1A3/SCG5/OLR1/C3/AQP1/TNFSF4/PAPPA/CHI3L1/SRGN/CCND2
WIKMAN_ASBESTOS_LUNG_CANCER_DN	WIKMAN_ASBESTOS_LUNG_CANCER_DN	WIKMAN_ASBESTOS_LUNG_CANCER_DN	19	0.805568	2.07011	0.00139082	0.00733851	0.00375572	1164	tags=58%, list=8%, signal=53%	MAFB/FGL2/GIMAP6/MS4A6A/MYO5A/CCR2/CD86/ITGA4/TRAT1/NIPSNAP3B/TRBC1
FINAK_BREAST_CANCER_SDPP_SIGNATURE	FINAK_BREAST_CANCER_SDPP_SIGNATURE	FINAK_BREAST_CANCER_SDPP_SIGNATURE	18	0.785688	1.99018	0.00141643	0.00733851	0.00375572	1224	tags=67%, list=8%, signal=61%	OGN/ITGBL1/FRZB/RAI2/CD52/CD48/SPP1/FAXC/CD8A/PLEK/LCP1/F2RL2
HAN_JNK_SINGALING_UP	HAN_JNK_SINGALING_UP	HAN_JNK_SINGALING_UP	18	0.758794	1.92206	0.00141643	0.00733851	0.00375572	2073	tags=61%, list=14%, signal=52%	TNC/LOX/ANGPTL2/DPT/TGFBI/PLEKHO1/CCL5/CCND2/DUSP1/CXCL10/IFIT3
LU_TUMOR_ENDOTHELIAL_MARKERS_UP	LU_TUMOR_ENDOTHELIAL_MARKERS_UP	LU_TUMOR_ENDOTHELIAL_MARKERS_UP	18	0.821138	2.07998	0.00141643	0.00733851	0.00375572	2117	tags=89%, list=15%, signal=76%	HOPX/TWIST1/VCAN/POSTN/TNFAIP6/CHN1/MXRA5/LCP2/ADAM12/HSPA6/ADAP2/MMP9/PLXDC1/PAMR1/COL5A3/STC1
MAHADEVAN_IMATINIB_RESISTANCE_DN	MAHADEVAN_IMATINIB_RESISTANCE_DN	MAHADEVAN_IMATINIB_RESISTANCE_DN	18	0.747666	1.89387	0.00141643	0.00733851	0.00375572	1287	tags=56%, list=9%, signal=51%	CXCL12/BCHE/PTGIS/MEOX2/FGL2/VCAM1/KIT/CXCR4/MYOC/SRGN
MISHRA_CARCINOMA_ASSOCIATED_FIBROBLAST_UP	MISHRA_CARCINOMA_ASSOCIATED_FIBROBLAST_UP	MISHRA_CARCINOMA_ASSOCIATED_FIBROBLAST_UP	18	0.80221	2.03203	0.00141643	0.00733851	0.00375572	2332	tags=83%, list=16%, signal=70%	TNC/CTHRC1/CCL2/CTSK/COL6A1/THY1/COL6A2/GEM/PDGFRB/PLAU/MMP9/FGR/CA12/EGR1/BEX5
OSADA_ASCL1_TARGETS_DN	OSADA_ASCL1_TARGETS_DN	OSADA_ASCL1_TARGETS_DN	18	0.801311	2.02975	0.00141643	0.00733851	0.00375572	1638	tags=83%, list=11%, signal=74%	RSPO3/CYP1B1/TGFBI/AXL/IGFBP6/DKK3/RASSF2/PPP1R14A/SEMA3C/FGFR1/BCL2A1/CD44/CRIM1/DUSP1/SOCS3
PID_INTEGRIN_A9B1_PATHWAY	PID_INTEGRIN_A9B1_PATHWAY	PID_INTEGRIN_A9B1_PATHWAY	18	0.795723	2.0156	0.00141643	0.00733851	0.00375572	1482	tags=61%, list=10%, signal=55%	TNC/FN1/VEGFC/F13A1/ITGA9/VCAM1/ADAM12/SPP1/KCNJ15/TGM2/CSF2RA
WANG_IMMORTALIZED_BY_HOXA9_AND_MEIS1_DN	WANG_IMMORTALIZED_BY_HOXA9_AND_MEIS1_DN	WANG_IMMORTALIZED_BY_HOXA9_AND_MEIS1_DN	18	0.8013	2.02973	0.00141643	0.00733851	0.00375572	1303	tags=61%, list=9%, signal=56%	EDNRA/TSPAN2/MEIS1/EBF1/ERG/GEM/IL7R/LY86/CD93/CALCRL/SATB1
WESTON_VEGFA_TARGETS_12HR	WESTON_VEGFA_TARGETS_12HR	WESTON_VEGFA_TARGETS_12HR	18	0.793534	2.01005	0.00141643	0.00733851	0.00375572	512	tags=56%, list=4%, signal=54%	MGP/BGN/CCL2/MMP2/COL6A3/COL1A2/TFPI2/THY1/GEM/SGCE
WP_INTERACTIONS_BETWEEN_IMMUNE_CELLS_AND_MICRORNAS_IN_TUMOR_MICROENVIRONMENT	WP_INTERACTIONS_BETWEEN_IMMUNE_CELLS_AND_MICRORNAS_IN_TUMOR_MICROENVIRONMENT	WP_INTERACTIONS_BETWEEN_IMMUNE_CELLS_AND_MICRORNAS_IN_TUMOR_MICROENVIRONMENT	18	0.758874	1.92226	0.00141643	0.00733851	0.00375572	1997	tags=67%, list=14%, signal=58%	CCL2/TLR8/TGFB3/CD86/TLR4/TLR7/CCL5/TGFB2/CD274/IL2RB/TGFBR2/CXCL10
DUNNE_TARGETS_OF_AML1_MTG8_FUSION_DN	DUNNE_TARGETS_OF_AML1_MTG8_FUSION_DN	DUNNE_TARGETS_OF_AML1_MTG8_FUSION_DN	16	0.740847	1.84065	0.0014245	0.00733851	0.00375572	1929	tags=69%, list=13%, signal=60%	RUNX1T1/MEF2C/SLC2A3/SAMSN1/ADAM12/IFI16/TSPAN7/ELK3/ECM1/EDIL3/MTSS1
MEBARKI_HCC_PROGENITOR_WNT_UP_CTNNB1_INDEPENDENT	MEBARKI_HCC_PROGENITOR_WNT_UP_CTNNB1_INDEPENDENT	MEBARKI_HCC_PROGENITOR_WNT_UP_CTNNB1_INDEPENDENT	16	0.937433	2.32907	0.0014245	0.00733851	0.00375572	601	tags=88%, list=4%, signal=84%	SPOCK1/FAP/FBN1/MMP2/VCAN/COL5A1/FN1/PDGFRL/SCG5/OLFML3/MRC2/TGFBI/LRRC15/ADAM19
REACTOME_CHONDROITIN_SULFATE_BIOSYNTHESIS	REACTOME_CHONDROITIN_SULFATE_BIOSYNTHESIS	REACTOME_CHONDROITIN_SULFATE_BIOSYNTHESIS	16	0.774192	1.92349	0.0014245	0.00733851	0.00375572	2141	tags=75%, list=15%, signal=64%	DCN/BGN/VCAN/CSGALNACT1/CSGALNACT2/CHST15/CHSY3/CHST11/CHST7/CHSY1/CHST3/CSPG4
REACTOME_NITRIC_OXIDE_STIMULATES_GUANYLATE_CYCLASE	REACTOME_NITRIC_OXIDE_STIMULATES_GUANYLATE_CYCLASE	REACTOME_NITRIC_OXIDE_STIMULATES_GUANYLATE_CYCLASE	16	0.813299	2.02066	0.0014245	0.00733851	0.00375572	1708	tags=62%, list=12%, signal=55%	KCNMA1/PDE1A/KCNMB1/PDE10A/PRKG1/PDE5A/ITPR1/GUCY1A2/PDE2A/PDE9A
SPIELMAN_LYMPHOBLAST_EUROPEAN_VS_ASIAN_2FC_DN	SPIELMAN_LYMPHOBLAST_EUROPEAN_VS_ASIAN_2FC_DN	SPIELMAN_LYMPHOBLAST_EUROPEAN_VS_ASIAN_2FC_DN	16	0.732362	1.81957	0.0014245	0.00733851	0.00375572	2675	tags=81%, list=19%, signal=66%	CLEC2B/IGF1/LEF1/ARL4C/PDE4B/LPAR6/ADM/CLEC2D/NFIL3/SLC2A5/CTSS/CD38/DNAJB9
VERRECCHIA_RESPONSE_TO_TGFB1_C1	VERRECCHIA_RESPONSE_TO_TGFB1_C1	VERRECCHIA_RESPONSE_TO_TGFB1_C1	16	0.768511	1.90938	0.0014245	0.00733851	0.00375572	1560	tags=69%, list=11%, signal=61%	VCAN/LRRC17/SPARC/IGFBP3/NID1/SERPINE1/PLAT/CD44/NOTCH2/HSPG2/RHOB
WP_GDNFRET_SIGNALLING_AXIS	WP_GDNFRET_SIGNALLING_AXIS	WP_GDNFRET_SIGNALLING_AXIS	16	0.751232	1.86645	0.0014245	0.00733851	0.00375572	1879	tags=56%, list=13%, signal=49%	GREM1/SLIT2/FAT4/SOX17/GLI3/GFRA1/GATA3/ROBO2/FOXC2
WP_SELECTIVE_EXPRESSION_OF_CHEMOKINE_RECEPTORS_DURING_TCELL_POLARIZATION	WP_SELECTIVE_EXPRESSION_OF_CHEMOKINE_RECEPTORS_DURING_TCELL_POLARIZATION	WP_SELECTIVE_EXPRESSION_OF_CHEMOKINE_RECEPTORS_DURING_TCELL_POLARIZATION	16	0.756197	1.87879	0.0014245	0.00733851	0.00375572	2964	tags=81%, list=21%, signal=65%	CCR2/TGFB3/CCR5/CXCR4/CCR1/TGFB2/CCR7/CCL4/CD28/CCR3/IL12RB1/IL18R1/IL4R
CHIANG_LIVER_CANCER_SUBCLASS_INTERFERON_UP	CHIANG_LIVER_CANCER_SUBCLASS_INTERFERON_UP	CHIANG_LIVER_CANCER_SUBCLASS_INTERFERON_UP	17	0.77531	1.94238	0.00142653	0.00733851	0.00375572	2168	tags=76%, list=15%, signal=65%	MOXD1/FCGR2B/MS4A4A/EVI2A/KCNT2/CALCRL/TDO2/ALOX5AP/GPR65/NNMT/KLRB1/KMO/ACSL4
DESERT_EXTRACELLULAR_MATRIX_HEPATOCELLULAR_CARCINOMA_SUBCLASS_UP	DESERT_EXTRACELLULAR_MATRIX_HEPATOCELLULAR_CARCINOMA_SUBCLASS_UP	DESERT_EXTRACELLULAR_MATRIX_HEPATOCELLULAR_CARCINOMA_SUBCLASS_UP	17	0.781427	1.95771	0.00142653	0.00733851	0.00375572	528	tags=53%, list=4%, signal=51%	FBN1/CCL19/SRPX/DCN/CPE/FMO1/THY1/LUM/PLXNC1
JEON_SMAD6_TARGETS_UP	JEON_SMAD6_TARGETS_UP	JEON_SMAD6_TARGETS_UP	17	0.780932	1.95647	0.00142653	0.00733851	0.00375572	1950	tags=71%, list=13%, signal=61%	FBN1/THBS1/TIMP2/FILIP1L/RFTN1/PTX3/DKK3/SERPINE1/TGFB2/FAS/TRIO/SERPINH1
KEGG_GRAFT_VERSUS_HOST_DISEASE	KEGG_GRAFT_VERSUS_HOST_DISEASE	KEGG_GRAFT_VERSUS_HOST_DISEASE	17	0.76249	1.91026	0.00142653	0.00733851	0.00375572	1806	tags=71%, list=12%, signal=62%	IL6/CD86/HLA-DPA1/HLA-DPB1/FAS/CD28/KLRD1/HLA-DRA/HLA-DQA1/HLA-DMB/HLA-DOA/HLA-DQB1
LA_MEN1_TARGETS	LA_MEN1_TARGETS	LA_MEN1_TARGETS	17	0.769112	1.92685	0.00142653	0.00733851	0.00375572	2664	tags=76%, list=18%, signal=62%	CNN1/DDR2/IGFBP5/NUPR1/ADAM19/SORBS1/FGF13/TSPAN7/ITGA5/RGS16/BCL6B/AZI2/SNX10
LEI_HOXC8_TARGETS_DN	LEI_HOXC8_TARGETS_DN	LEI_HOXC8_TARGETS_DN	17	0.766554	1.92045	0.00142653	0.00733851	0.00375572	1242	tags=65%, list=9%, signal=59%	GAS1/CNN1/TAGLN/SERPINF1/ACTA2/ADAM19/GREM2/SPP1/PLAGL1/ELMO1/NCAM1
LI_CISPLATIN_RESISTANCE_UP	LI_CISPLATIN_RESISTANCE_UP	LI_CISPLATIN_RESISTANCE_UP	17	0.772446	1.93521	0.00142653	0.00733851	0.00375572	1882	tags=71%, list=13%, signal=61%	CYP1B1/EPHA3/COL11A1/TWIST1/TFPI2/THSD7A/GJA1/ZBTB20/ITM2A/IGF1R/SMARCA2/CDH2
THUM_MIR21_TARGETS_HEART_DISEASE_UP	THUM_MIR21_TARGETS_HEART_DISEASE_UP	THUM_MIR21_TARGETS_HEART_DISEASE_UP	17	0.884204	2.21519	0.00142653	0.00733851	0.00375572	816	tags=76%, list=6%, signal=72%	ASPN/BGN/LOX/COL1A2/LTBP2/POSTN/SVEP1/COL5A2/LUM/APOD/COL1A1/TGFB3/IGFBP7
CHEMELLO_SOLEUS_VS_EDL_MYOFIBERS_UP	CHEMELLO_SOLEUS_VS_EDL_MYOFIBERS_UP	CHEMELLO_SOLEUS_VS_EDL_MYOFIBERS_UP	15	0.793422	1.92852	0.00144509	0.0073436	0.00375832	2330	tags=60%, list=16%, signal=50%	FHL1/CRYAB/TPM2/CASQ2/SMPX/MYOT/ITGB1BP2/FHL2/HSPB1
DAVICIONI_PAX_FOXO1_SIGNATURE_IN_ARMS_DN	DAVICIONI_PAX_FOXO1_SIGNATURE_IN_ARMS_DN	DAVICIONI_PAX_FOXO1_SIGNATURE_IN_ARMS_DN	15	0.759518	1.84611	0.00144509	0.0073436	0.00375832	2313	tags=73%, list=16%, signal=62%	CCL2/MOXD1/OLFML3/TCF4/IGFBP3/RGS2/PKIA/TRIL/PLK2/TRIB2/NAP1L1
JI_CARCINOGENESIS_BY_KRAS_AND_STK11_DN	JI_CARCINOGENESIS_BY_KRAS_AND_STK11_DN	JI_CARCINOGENESIS_BY_KRAS_AND_STK11_DN	15	0.889786	2.16275	0.00144509	0.0073436	0.00375832	1242	tags=93%, list=9%, signal=85%	THBS2/ITGBL1/DCN/MMP2/FN1/LOXL1/VEGFC/LUM/CXCL13/PDGFRB/TIMP1/WNT2/FGFR1/NCAM1
MOROSETTI_FACIOSCAPULOHUMERAL_MUSCULAR_DISTROPHY_UP	MOROSETTI_FACIOSCAPULOHUMERAL_MUSCULAR_DISTROPHY_UP	MOROSETTI_FACIOSCAPULOHUMERAL_MUSCULAR_DISTROPHY_UP	15	0.803634	1.95334	0.00144509	0.0073436	0.00375832	1163	tags=67%, list=8%, signal=61%	THBS2/HSD11B1/COL6A3/SCG5/POSTN/PDGFRA/LXN/NID1/EBF2/RARRES1
PLASARI_NFIC_TARGETS_BASAL_DN	PLASARI_NFIC_TARGETS_BASAL_DN	PLASARI_NFIC_TARGETS_BASAL_DN	15	0.819804	1.99265	0.00144509	0.0073436	0.00375832	874	tags=67%, list=6%, signal=63%	EPHA3/CCL2/SLIT2/MFAP4/MEOX1/IGFBP6/FLI1/PDGFRA/ENPEP/IFI16
REACTOME_INITIAL_TRIGGERING_OF_COMPLEMENT	REACTOME_INITIAL_TRIGGERING_OF_COMPLEMENT	REACTOME_INITIAL_TRIGGERING_OF_COMPLEMENT	15	0.779363	1.89435	0.00144509	0.0073436	0.00375832	1112	tags=53%, list=8%, signal=49%	C1S/C1R/CFD/C3/C1QB/C1QA/FCN1/C1QC
SCHLINGEMANN_SKIN_CARCINOGENESIS_TPA_DN	SCHLINGEMANN_SKIN_CARCINOGENESIS_TPA_DN	SCHLINGEMANN_SKIN_CARCINOGENESIS_TPA_DN	15	0.769246	1.86976	0.00144509	0.0073436	0.00375832	1167	tags=47%, list=8%, signal=43%	AEBP1/COL1A2/TMEM255A/CCL21/COL1A1/MXRA8/APOC1
VALK_AML_CLUSTER_1	VALK_AML_CLUSTER_1	VALK_AML_CLUSTER_1	15	0.774159	1.8817	0.00144509	0.0073436	0.00375832	1497	tags=67%, list=10%, signal=60%	FHL1/MMRN1/MEF2C/PRR16/SLC2A3/TRPS1/PCDH9/BHLHE41/ATP10A/SOCS2
WP_AMPLIFICATION_AND_EXPANSION_OF_ONCOGENIC_PATHWAYS_AS_METASTATIC_TRAITS	WP_AMPLIFICATION_AND_EXPANSION_OF_ONCOGENIC_PATHWAYS_AS_METASTATIC_TRAITS	WP_AMPLIFICATION_AND_EXPANSION_OF_ONCOGENIC_PATHWAYS_AS_METASTATIC_TRAITS	15	0.758229	1.84298	0.00144509	0.0073436	0.00375832	1628	tags=60%, list=11%, signal=53%	TNC/POSTN/VCAM1/LEF1/WNT2/PIK3CG/CXCR4/CYTIP/EPAS1
WP_MIR5093P_ALTERATION_OF_YAP1ECM_AXIS	WP_MIR5093P_ALTERATION_OF_YAP1ECM_AXIS	WP_MIR5093P_ALTERATION_OF_YAP1ECM_AXIS	15	0.894536	2.1743	0.00144509	0.0073436	0.00375832	569	tags=73%, list=4%, signal=71%	THBS2/TWIST1/GPC6/SNAI2/COL5A1/FN1/EDNRA/COL3A1/SPARC/PBX3/COL1A1
ZIRN_TRETINOIN_RESPONSE_WT1_UP	ZIRN_TRETINOIN_RESPONSE_WT1_UP	ZIRN_TRETINOIN_RESPONSE_WT1_UP	15	0.850541	2.06736	0.00144509	0.0073436	0.00375832	1163	tags=73%, list=8%, signal=68%	AKAP12/LRRC32/IGFBP6/DLC1/KIT/ITGA1/PDGFRA/IGFBP3/CLDN11/ETV1/RARRES1
REACTOME_CGMP_EFFECTS	REACTOME_CGMP_EFFECTS	REACTOME_CGMP_EFFECTS	13	0.830644	1.97604	0.00146628	0.00737303	0.00377338	1708	tags=69%, list=12%, signal=61%	KCNMA1/PDE1A/KCNMB1/PDE10A/PRKG1/PDE5A/ITPR1/PDE2A/PDE9A
WEST_ADRENOCORTICAL_TUMOR_MARKERS_DN	WEST_ADRENOCORTICAL_TUMOR_MARKERS_DN	WEST_ADRENOCORTICAL_TUMOR_MARKERS_DN	13	0.920568	2.18996	0.00146628	0.00737303	0.00377338	641	tags=77%, list=4%, signal=74%	GAS1/MFAP5/FBLN1/SPON1/DCN/ADH1B/IGFBP5/RARRES2/C3/PDGFRA
WP_PLATELETMEDIATED_INTERACTIONS_WITH_VASCULAR_AND_CIRCULATING_CELLS	WP_PLATELETMEDIATED_INTERACTIONS_WITH_VASCULAR_AND_CIRCULATING_CELLS	WP_PLATELETMEDIATED_INTERACTIONS_WITH_VASCULAR_AND_CIRCULATING_CELLS	13	0.840372	1.99918	0.00146628	0.00737303	0.00377338	1100	tags=77%, list=8%, signal=71%	CCL2/SELE/VCAM1/TGFB3/SELP/TLR4/TLR7/CCL5/TLR2/TGFB2
BIOCARTA_NKT_PATHWAY	BIOCARTA_NKT_PATHWAY	BIOCARTA_NKT_PATHWAY	14	0.759846	1.82086	0.00147059	0.00737303	0.00377338	2964	tags=86%, list=21%, signal=68%	TGFB3/CCR5/CXCR4/CCR1/TGFB2/CCR7/CCL4/CD28/CCR3/IL12RB1/IL18R1/IL4R
HOLLERN_ADENOMYOEPITHELIAL_BREAST_TUMOR	HOLLERN_ADENOMYOEPITHELIAL_BREAST_TUMOR	HOLLERN_ADENOMYOEPITHELIAL_BREAST_TUMOR	14	0.853112	2.04436	0.00147059	0.00737303	0.00377338	433	tags=71%, list=3%, signal=69%	CNN1/MYL9/MYLK/SERPINF1/TNS1/ACTA2/ISLR/IGFBP5/APOD/MEF2C
KEGG_ASTHMA	KEGG_ASTHMA	KEGG_ASTHMA	14	0.816375	1.95632	0.00147059	0.00737303	0.00377338	1806	tags=79%, list=12%, signal=69%	CCL11/FCER1A/FCER1G/HLA-DPA1/HLA-DPB1/MS4A2/HLA-DRA/HLA-DQA1/HLA-DMB/HLA-DOA/HLA-DQB1
KORKOLA_TERATOMA_UP	KORKOLA_TERATOMA_UP	KORKOLA_TERATOMA_UP	14	0.800333	1.91788	0.00147059	0.00737303	0.00377338	2122	tags=71%, list=15%, signal=61%	MGP/CLEC2B/A2M/SLC2A3/CLEC7A/EMP1/ARHGDIB/CCND2/C12orf57/RECQL
NADERI_BREAST_CANCER_PROGNOSIS_DN	NADERI_BREAST_CANCER_PROGNOSIS_DN	NADERI_BREAST_CANCER_PROGNOSIS_DN	14	0.807737	1.93562	0.00147059	0.00737303	0.00377338	2523	tags=86%, list=17%, signal=71%	FBLN1/OMD/SMOC2/DCN/SPARCL1/C1S/TXNIP/TGFBR3/ANXA5/CLK4/REXO2/CEBPD
REACTOME_CELL_EXTRACELLULAR_MATRIX_INTERACTIONS	REACTOME_CELL_EXTRACELLULAR_MATRIX_INTERACTIONS	REACTOME_CELL_EXTRACELLULAR_MATRIX_INTERACTIONS	14	0.75685	1.81368	0.00147059	0.00737303	0.00377338	3029	tags=86%, list=21%, signal=68%	FERMT2/FLNC/FLNA/ARHGEF6/PARVA/ACTN1/LIMS2/ILK/ITGB1/PARVB/RSU1/LIMS1
REACTOME_CROSSLINKING_OF_COLLAGEN_FIBRILS	REACTOME_CROSSLINKING_OF_COLLAGEN_FIBRILS	REACTOME_CROSSLINKING_OF_COLLAGEN_FIBRILS	14	0.822417	1.9708	0.00147059	0.00737303	0.00377338	1952	tags=86%, list=14%, signal=74%	LOX/PCOLCE/COL1A2/LOXL1/COL1A1/COL4A4/COL4A2/PXDN/COL4A1/LOXL2/LOXL3/COL4A3
REACTOME_RHO_GTPASES_ACTIVATE_PAKS	REACTOME_RHO_GTPASES_ACTIVATE_PAKS	REACTOME_RHO_GTPASES_ACTIVATE_PAKS	14	0.77029	1.84589	0.00147059	0.00737303	0.00377338	605	tags=43%, list=4%, signal=41%	MYH11/MYL9/MYLK/MYH10/PPP1R12B/FLNA
[truncated: 1,069 more rows]
