# Supplementary material for: Cancer-associated fibroblast infiltration in gastric cancer: the discrepancy in subtypes pathways and immunosuppression
Source: J Transl Med. 2021 Jul 31;19:325. doi: 10.1186/s12967-021-03012-z (PMC8325313; doi:10.1186/s12967-021-03012-z)
Supplement: Supplementary file 4 — Additional file 4: TGF-beta pathway, Hedgehog pathway and RTKs ligands list. [file 12967_2021_3012_MOESM4_ESM.xlsx]

## Sheet: Sheet1
ligands	receptors
EREG	RTKs
EGF	RTKs
BTC	RTKs
EPGN	RTKs
TGFA	RTKs
AREG	RTKs
HBEGF	RTKs
IGF1	RTKs
IGF2	RTKs
INS	RTKs
PDGFA	RTKs
PDGFB	RTKs
PDGFC	RTKs
PDGFD	RTKs
KITLG	RTKs
FLT3LG	RTKs
CSF1	RTKs
IL34	RTKs
PGF	RTKs
VEGFB	RTKs
VEGFC	RTKs
FIGF	RTKs
FGF1	RTKs
FGF2	RTKs
FGF3	RTKs
FGF4	RTKs
FGF5	RTKs
FGF6	RTKs
FGF7	RTKs
FGF8	RTKs
FGF9	RTKs
FGF10	RTKs
FGF11	RTKs
FGF12	RTKs
FGF13	RTKs
FGF14	RTKs
FGF16	RTKs
FGF17	RTKs
FGF18	RTKs
FGF19	RTKs
FGF20	RTKs
FGF21	RTKs
FGF22	RTKs
FGF23	RTKs
NGF	RTKs
BDNF	RTKs
NTF3	RTKs
NTF4	RTKs
WNT5A	RTKs
AGRN	RTKs
HGF	RTKs
MST1	RTKs
PROS1	RTKs
GAS6	RTKs
ANGPT1	RTKs
ANGPT2	RTKs
ANGPTL1	RTKs
ANGPT4	RTKs
EFNA1	RTKs
EFNA2	RTKs
EFNA3	RTKs
EFNA4	RTKs
EFNA5	RTKs
EFNB1	RTKs
EFNB2	RTKs
EFNB3	RTKs
GDNF	RTKs
NRTN	RTKs
ARTN	RTKs
PSPN	RTKs
GDF15	RTKs
WNT1	RTKs
WNT3A	RTKs
COL1A1	RTKs
COL1A2	RTKs
COL2A1	RTKs
COL3A1	RTKs
COL4A1	RTKs
COL4A2	RTKs
COL4A3	RTKs
COL4A4	RTKs
COL4A5	RTKs
COL4A6	RTKs
COL10A1	RTKs
FAM150A	RTKs
FAM150B	RTKs
TGFB1	TGFBR/BMPR
TGFB2	TGFBR/BMPR
TGFB3	TGFBR/BMPR
GDF1	TGFBR/BMPR
GDF3	TGFBR/BMPR
NODAL	TGFBR/BMPR
GDF10	TGFBR/BMPR
GDF11	TGFBR/BMPR
GDF8	TGFBR/BMPR
GDF9	TGFBR/BMPR
BMP15	TGFBR/BMPR
BMP9	TGFBR/BMPR
BMP10	TGFBR/BMPR
BMP2	TGFBR/BMPR
BMP4	TGFBR/BMPR
BMP5	TGFBR/BMPR
BMP6	TGFBR/BMPR
BMP7	TGFBR/BMPR
GDF5	TGFBR/BMPR
GDF6	TGFBR/BMPR
GDF7	TGFBR/BMPR
BMP8A	TGFBR/BMPR
BMP8B	TGFBR/BMPR
GDF15	TGFBR/BMPR
AMH	TGFBR/BMPR
INHBA	TGFBR/BMPR
INHBB	TGFBR/BMPR
SHH
IHH
DHH
